# Supplementary material for: Transcriptome profile of the sinoatrial ring reveals conserved and novel genetic programs of the zebrafish pacemaker
Source: BMC Genomics. 2021 Oct 2;22:715. doi: 10.1186/s12864-021-08016-z (PMC8487553; doi:10.1186/s12864-021-08016-z)
Supplement: Supplementary file 5 — Additional file 5: Table S1. List of genes under expressed in SAR or overexpressed in ROH. [file 12864_2021_8016_MOESM5_ESM.xlsx]

## Sheet: Overexpressed SAR
Genes Overexpressed SAR / Underexpressed ROH
Rank	ID	Symbol	mean expression	SD	max delta e	min delta e	correlation	->t.score	->p.value	Metagene	Chromosome	Description
1	ENSDARG00000101547		-197908863883625	324232811021405	228401906011413	-55627088069288	0,569781696402304	138667414281054	0.11890880293964 .	30 x 30	12 NA
2	ENSDARG00000103201		-117869319820541	158943481636022	215379720109726	-258190432565907	0,695022436784743	193333516254291	0.0626668945698104 .	30 x 30	4 NA
3	ENSDARG00000110365		-0,514208750147909	266150004973025	170050846728264	-535154178919453	0,596621332480059	148686434110074	0.105626887694761 .	30 x 30
4	ENSDARG00000105590	si:cabz01007794.1	0,74912973463726	129954462922243	1489455510691	-129030282701203	0,985067048068655	114428805262051	0.000166412303901131 .	30 x 30	7 NA	si:cabz01007794.1 [Source:ZFIN;Acc:ZDB-GENE-160728-147]
5	ENSDARG00000028096	si:ch211-95j8.2	113872603490643	124536008657596	130939320101213	-142390994004723	0,987270977928603	124148164039547	0.000121005387664352 .	30 x 30	10 NA	si:ch211-95j8.2 [Source:ZFIN;Acc:ZDB-GENE-091204-28]
6	ENSDARG00000114516		147095516936725	10366141535614	12832523745634	-102501454224085	0,961566322776928	700409088047456	0.00109366760567775 .	30 x 30
7	ENSDARG00000056836	si:ch211-125o16.4	0,318559520050708	117189794664822	12772434381081	-121517071601535	0,987891007732915	127347007034459	0.000109526891890921 .	30 x 30	17 NA	si:ch211-125o16.4 [Source:ZFIN;Acc:ZDB-GENE-131120-100]
8	ENSDARG00000013266	colec11	0,848380444575007	0,94553197825538	122418786007787	-136731488820654	0,919446717614061	467656431110619	0.00473594931228227 .	30 x 30	17 NA	collectin sub-family member 11 [Source:ZFIN;Acc:ZDB-GENE-041114-11]
9	ENSDARG00000055514	icn2	251555744707625	119976131441176	120862672996567	-134266937353171	0,996528190139704	239388837029547	9.02963594606732e-06 .	30 x 30	16 NA	ictacalcin 2 [Source:ZFIN;Acc:ZDB-GENE-070822-9]
10	ENSDARG00000045219	dkk1b	155361910479038	0,851412590380419	115788991143724	-111565004530817	0,936472800405282	53399797159692	0.00296268455559723 .	30 x 30	12 NA	dickkopf WNT signaling pathway inhibitor 1b [Source:ZFIN;Acc:ZDB-GENE-990708-5]
11	ENSDARG00000043128	cldne	131240278621162	107304296723852	115566348541586	-11267600527277	0,975922123137333	89485187486107	0.000431318363571132 .	30 x 30	15 NA	claudin e [Source:ZFIN;Acc:ZDB-GENE-010328-5]
12	ENSDARG00000090268	krtt1c19e	144144802231277	0,982706385115837	11513515914085	-10729695529181	0,964188669557976	727093380135907	0.000950356968412835 .	30 x 30	19 NA	keratin type 1 c19e [Source:ZFIN;Acc:ZDB-GENE-050506-95]
13	ENSDARG00000097973		108344759147991	0,691479531603219	112485361402392	-0,672836070320236	0,876236361320585	363672915393082	0.0110141432208261 .	30 x 30	15 NA	si:ch1073-190k2.1 [Source:ZFIN;Acc:ZDB-GENE-131127-449]
14	ENSDARG00000043442	zgc:153665	0,863499352272815	111547752887424	111747244418791	-172620604200486	0,933842516197655	522159996456816	0.00321021976907754 .	30 x 30	11 NA	zgc:158773 [Source:ZFIN;Acc:ZDB-GENE-070424-9]
15	ENSDARG00000058556		0,0325401143375106	0,888256089568942	110006629173064	-0,817850416184442	0,95436444959129	639130915673978	0.0015381924070218 .	30 x 30	25 NA	mucin 5.2 [Source:ZFIN;Acc:ZDB-GENE-121108-1]
16	ENSDARG00000104752	colec10	125050413158114	0,876032614182943	109772567706748	-0,790998105200853	0,973984852088654	859601452496529	0.000503189256170544 .	30 x 30	16 NA	si:ch211-93i7.4 [Source:ZFIN;Acc:ZDB-GENE-141216-492]
17	ENSDARG00000019808	evpla	0,0620105756631931	0,915022259180211	109571153276288	-11689131518422	0,968411713882675	776728119047458	0.00074048501038193 .	30 x 30	6 NA	envoplakin a [Source:ZFIN;Acc:ZDB-GENE-030829-19]
18	ENSDARG00000100095	anxa1b	11074242067996	0,987477566558248	106565648595168	-113995924187606	0,983284962636414	108009798987675	0.000208376841638769 .	30 x 30	5 NA	annexin A1b [Source:ZFIN;Acc:ZDB-GENE-030131-6554]
19	ENSDARG00000024189	pnocb	0,984607348423853	0,935713395779996	105961364982366	-0,966145569425018	0,979547523635147	973642652273404	0.000311589004999391 .	30 x 30	20 NA	prepronociceptin b [Source:ZFIN;Acc:ZDB-GENE-040114-1]
20	ENSDARG00000036832	cyt1l	202877996245555	101110621127554	105089796738215	-115948476291195	0,971231356133907	815688231279509	0.000614773669214808 .	30 x 30	19 NA	type I cytokeratin, enveloping layer, like [Source:ZFIN;Acc:ZDB-GENE-061026-4]
21	ENSDARG00000111240		115080375300781	106937779495453	104974229267523	-101166005311191	0,990351766123929	142932386691122	6.95917779911515e-05 .	30 x 30
22	ENSDARG00000103199	si:dkey-247k7.2	113363801319228	108690804083187	104364332429852	-141493135408431	0,922978435253148	47965411441115	0.00433501190714358 .	30 x 30	16 NA	si:dkey-247k7.2 [Source:ZFIN;Acc:ZDB-GENE-031118-45]
23	ENSDARG00000025912	bscl2l	0,0529112901998351	0,725875999725168	104140683623873	-0,849140305970029	0,864186708408599	343496041843662	0.0132076600946165 .	30 x 30	14 NA	Bernardinelli-Seip congenital lipodystrophy 2, like [Source:ZFIN;Acc:ZDB-GENE-050320-130]
24	ENSDARG00000073901		-156698956546456	138219663479838	103590475060169	-276104271112359	0,527592216814962	12421273805447	0.141020128650935 .	30 x 29	3 NA
25	ENSDARG00000012341	capn9	0,395484431731943	0,921433173598358	102944490601197	-102926619352182	0,957886406691947	667173996276033	0.00131149336521574 .	30 x 30	1 NA	calpain 9 [Source:ZFIN;Acc:ZDB-GENE-010724-2]
26	ENSDARG00000105477		113114615194259	0,676808918894783	101749831409729	-0,727910757661392	0,908404134474047	434546231587838	0.00610023412882643 .	30 x 30	7 NA	si:dkey-88n24.12 [Source:ZFIN;Acc:ZDB-GENE-160113-128]
27	ENSDARG00000094760	si:dkey-125i10.3	0,658524685135962	0,910172737582503	101685030905947	-100959707528261	0,977292327151235	922428536312082	0.000383801567595876 .	30 x 30	5 NA	si:dkey-125i10.3 [Source:ZFIN;Acc:ZDB-GENE-060526-198]
28	ENSDARG00000093494		0,940814104368849	0,969997137204162	10106241506086	-12536843188263	0,924705706727662	485814346656356	0.00414520777169103 .	30 x 30	1 NA	si:ch211-217k17.9 [Source:ZFIN;Acc:ZDB-GENE-061207-21]
29	ENSDARG00000092947	cyt1	21269669436204	0,937597622408994	0,99587786671174	-101679624951291	0,994258938366793	185841465428248	2.46725354626776e-05 .	30 x 30	19 NA	type I cytokeratin, enveloping layer [Source:ZFIN;Acc:ZDB-GENE-991008-6]
30	ENSDARG00000105389	mmel1	101404813876215	0,700806786824995	0,971458227929542	-0,907928939199212	0,923196405125734	480420473614254	0.00431083202788995 .	30 x 30	11 NA	membrane metallo-endopeptidase-like 1 [Source:ZFIN;Acc:ZDB-GENE-101112-2]
31	ENSDARG00000040628	zgc:110333	0,97541361587617	0,93978078920433	0,967004509311407	-0,933454689472362	0,986535955761733	12064433504099	0.000135350173312565 .	30 x 30	15 NA	zgc:110333 [Source:ZFIN;Acc:ZDB-GENE-050417-331]
32	ENSDARG00000068503	gbgt1l4	0,7598845086301	0,884050585975438	0,964370882192228	-135299170572931	0,835991216608347	304693266726992	0.0190712475841419 .	30 x 30	5 NA	globoside alpha-1,3-N-acetylgalactosaminyltransferase 1, like 4 [Source:ZFIN;Acc:ZDB-GENE-031204-4]
33	ENSDARG00000039381	ch25hl1.1	0,621547636747164	0,924993162600891	0,95155579679069	-103099270154891	0,955432595073576	647291569396124	0.0014675596444893 .	30 x 30	18 NA	cholesterol 25-hydroxylase like 1, tandem duplicate 1 [Source:ZFIN;Acc:ZDB-GENE-030131-8617]
34	ENSDARG00000102364	si:dkey-202l22.6	-0,163260326898366	0,790172601406652	0,945396686633182	-0,730308642693407	0,9801483834757	988723865665035	0.000293609194565558 .	30 x 30	15 NA	si:dkey-202l22.6 [Source:ZFIN;Acc:ZDB-GENE-131121-181]
35	ENSDARG00000076839	ftr86	0,448965097741187	0,988746841547847	0,944210062511299	-109384762718059	0,990225544949105	141992921981517	7.14215158671427e-05 .	30 x 30	15 NA	finTRIM family, member 86 [Source:ZFIN;Acc:ZDB-GENE-060929-108]
36	ENSDARG00000100712		123135941519703	0,801818388846551	0,943583834994846	-0,933691189175244	0,974106806922126	861704668664635	0.000498503014789708 .	30 x 30	7 NA	si:dkey-19b23.12 [Source:ZFIN;Acc:ZDB-GENE-141216-440]
37	ENSDARG00000034677	scel	0,938711860847924	0,830015821878198	0,937968868385149	-120219318208028	0,880242542559522	371000187546767	0.0103270006282453 .	30 x 30	9 NA	sciellin [Source:ZFIN;Acc:ZDB-GENE-030616-15]
38	ENSDARG00000111920		15397095461807	0,663417828216644	0,93252897356187	-0,81212501641562	0,912053407779009	444826599045503	0.00563089431662478 .	29 x 30
39	ENSDARG00000059026	zgc:123217	-0,126031406486609	0,784060161653505	0,932076755594593	-0,965113792554672	0,746772161011255	224566132630999	0.0440337369168151 .	30 x 30	12 NA	zgc:123217 [Source:ZFIN;Acc:ZDB-GENE-051113-188]
40	ENSDARG00000015273	alpi.1	0,832612596434072	0,538062481344504	0,931503261640504	-0,528256478304451	0,818019207396316	284433985778848	0.0233310917764892 .	29 x 29	22 NA	alkaline phosphatase, intestinal, tandem duplicate 1 [Source:ZFIN;Acc:ZDB-GENE-050327-78]
41	ENSDARG00000043133		0,689835335328698	0,914873285039189	0,913675262757955	-134261476853423	0,875754446280589	362813907616906	0.011098224877502 .	30 x 30	15 NA	claudin f [Source:ZFIN;Acc:ZDB-GENE-010328-6]
42	ENSDARG00000097635		248851818352115	0,987556941963863	0,897405719483735	-14916224353559	0,953937913494794	635949927642556	0.00156685419557789 .	30 x 30	15 NA	wu:fb18f06 [Source:ZFIN;Acc:ZDB-GENE-030131-261]
43	ENSDARG00000102435	plekhf1	142593384939536	0,856559324730843	0,894160771119784	-0,921753086568572	0,993896707963241	180192970237209	2.78807930923497e-05 .	30 x 30	7 NA	pleckstrin homology domain containing, family F (with FYVE domain) member 1 [Source:ZFIN;Acc:ZDB-GENE-040426-1289]
44	ENSDARG00000094041	krt17	114309220318605	0,89564127732692	0,890518332540349	-0,889702240317208	0,997603430552306	288362168485033	4.30421763697453e-06 .	30 x 30	19 NA	keratin 17 [Source:ZFIN;Acc:ZDB-GENE-060503-86]
45	ENSDARG00000020158	spag6	0,0967119786190754	0,624525207563493	0,888534146670295	-0,931285780298516	0,847928546907782	319906317981887	0.016465104412879 .	28 x 30	24 NA	sperm associated antigen 6 [Source:ZFIN;Acc:ZDB-GENE-040704-53]
46	ENSDARG00000056535	pla2g4f.1	-0,443054993358562	0,617038964161837	0,885482579492849	-0,678374257256502	0,843370001317069	313909467949751	0.0174390681299832 .	30 x 29	17 NA	phospholipase A2, group IVF, tandem duplicate 1 [Source:ZFIN;Acc:ZDB-GENE-131121-408]
47	ENSDARG00000052960	nppa	165281972926024	0,628873976175584	0,879076232433888	-0,773137143587112	0,609835604257617	153896304074657	0.0993226804282475 .	30 x 24	8 NA	natriuretic peptide A [Source:ZFIN;Acc:ZDB-GENE-030131-95]
48	ENSDARG00000097118		11863823088901	0,822031886134085	0,878448850122594	-0,842414237806472	0,977216367385733	92083569341797	0.000386363725062955 .	30 x 30	2 NA
49	ENSDARG00000076146	zgc:172075	0,211418452132263	0,711645268557087	0,872458630422963	-0,697786404390166	0,980589032227922	100022164358996	0.000280760808762937 .	30 x 30	7 NA	zgc:172075 [Source:ZFIN;Acc:ZDB-GENE-080215-3]
50	ENSDARG00000093584	zgc:193505	165929842106904	0,764283253024781	0,864721782123102	-0,776270560322406	0,968425998652524	776912444454039	0.000739819001713604 .	30 x 30	13 NA	zgc:193505 [Source:ZFIN;Acc:ZDB-GENE-030131-7103]
51	ENSDARG00000077920		-0,0897580716568215	0,656296240035673	0,862974342014123	-109236106348455	0,757996218968713	232421869921044	0.0403810844482475 .	23 x 30	19 NA	si:ch211-233f16.1 [Source:ZFIN;Acc:ZDB-GENE-120214-1]
52	ENSDARG00000034211	zgc:92480	0,542425143387454	0,866332034329594	0,859359053975332	-101474113087443	0,990207619826063	141860973022362	7.16832825325975e-05 .	30 x 30	22 NA	zgc:92480 [Source:ZFIN;Acc:ZDB-GENE-040801-227]
53	ENSDARG00000097487	si:ch211-175f11.5	-0,125649507281776	0,540743434809759	0,855119709874391	-0,682199219050367	0,805950758689224	272288674174382	0.0264145947526619 .	30 x 24	17 NA	si:ch211-175f11.5 [Source:ZFIN;Acc:ZDB-GENE-131121-583]
54	ENSDARG00000097006		0,66562216899971	0,758609346620847	0,853927664877837	-0,907055937462321	0,974935934361937	876402904246199	0.000467219181940592 .	30 x 30	3 NA
55	ENSDARG00000007990	wt1b	126499320095529	0,840442227639024	0,844354649066384	-0,885667115964891	0,988484000692408	130643490260192	9.90818721491316e-05 .	30 x 30	18 NA	wilms tumor 1b [Source:ZFIN;Acc:ZDB-GENE-050420-319]
56	ENSDARG00000010347	acer1	0,430741094316949	0,927087531538498	0,844035179773322	-118350193573897	0,892740120677639	396269733212831	0.00832001359116119 .	30 x 30	8 NA	alkaline ceramidase 1 [Source:ZFIN;Acc:ZDB-GENE-050417-70]
57	ENSDARG00000070331	muc5.1	-0,317769202238633	0,623793488357965	0,843324605795489	-0,629540859770304	0,912587849314957	446383444060435	0.00556368653773509 .	30 x 30	25 NA	mucin 5.1, oligomeric mucus/gel-forming [Source:ZFIN;Acc:ZDB-GENE-120822-1]
58	ENSDARG00000086056	plekhg6	-0,263741292515419	0,735487891547911	0,839878071427793	-0,790286141333192	0,957065040158178	660333435735031	0.00136277139054763 .	30 x 30	16 NA	pleckstrin homology domain containing, family G (with RhoGef domain) member 6 [Source:ZFIN;Acc:ZDB-GENE-030131-2517]
59	ENSDARG00000090637	myh6	0,591329720762307	0,697203961410623	0,836342059261148	-0,888235155382989	0,826006895572933	293086924333147	0.0213883508626955 .	30 x 30	20 NA	myosin, heavy chain 6, cardiac muscle, alpha [Source:ZFIN;Acc:ZDB-GENE-031112-1]
60	ENSDARG00000045947	hrc	0,856484998131872	0,802511004162569	0,834418706380318	-0,869830467488307	0,967225107318239	76183318908172	0.000796843547815396 .	30 x 30	12 NA	si:ch211-173d10.1 [Source:ZFIN;Acc:ZDB-GENE-121214-115]
61	ENSDARG00000095901		166823811513166	0,779693202688611	0,833040836675855	-0,836724417388768	0,986941147440705	12253953853061	0.000127343479240816 .	30 x 30	6 NA	collagen type XVIII alpha 1 chain b [Source:ZFIN;Acc:ZDB-GENE-110411-288]
62	ENSDARG00000074390	tmem176l.4	140890225376563	0,806992011203901	0,829475133132007	-0,840067638791054	0,995356508828352	206812170841941	1.61464769448116e-05 .	30 x 30	16 NA	transmembrane protein 176l.4 [Source:ZFIN;Acc:ZDB-GENE-030131-3532]
63	ENSDARG00000074002	slc6a11a	0,553250911687957	0,649740118836425	0,828362567608936	-0,68777262486442	0,927966116575869	498016809429326	0.00379821647011158 .	30 x 30	6 NA	solute carrier family 6 (neurotransmitter transporter), member 11a [Source:ZFIN;Acc:ZDB-GENE-030131-3729]
64	ENSDARG00000062788	irg1l	0,802786703980394	0,658280875241448	0,828211964654282	-0,770291559203222	0,917412971252608	461085134423724	0.00497463935837672 .	30 x 30	14 NA	immunoresponsive gene 1, like [Source:ZFIN;Acc:ZDB-GENE-061103-301]
65	ENSDARG00000093444	si:dkey-106l3.7	0,392554155744888	0,583973637440607	0,824173952007883	-0,819375140270642	0,842565008558399	312875367398396	0.0176137952686857 .	29 x 29	10 NA	si:dkey-106l3.7 [Source:ZFIN;Acc:ZDB-GENE-091204-216]
66	ENSDARG00000099101	gch2	111484449113527	0,778737819422897	0,815005614732318	-0,865781508895309	0,982526596491361	105578635973472	0.000227656128483855 .	30 x 30	12 NA	GTP cyclohydrolase 2 [Source:ZFIN;Acc:ZDB-GENE-001205-3]
67	ENSDARG00000097902	si:ch73-204p21.2	105654152260632	0,689053930883293	0,812329277624919	-0,796808903510376	0,980035138584129	985830032147276	0.000296957291581412 .	30 x 30	17 NA	si:ch73-204p21.2 [Source:ZFIN;Acc:ZDB-GENE-050208-49]
68	ENSDARG00000007739	atp1a1a.2	0,558923887717577	0,779609734519749	0,811454355893273	-0,77211582587132	0,988706949226456	131949134625275	9.52896876812437e-05 .	30 x 30	1 NA	ATPase, Na+/K+ transporting, alpha 1a polypeptide, tandem duplicate 2 [Source:ZFIN;Acc:ZDB-GENE-001212-2]
69	ENSDARG00000076830		0,189416014015724	0,674916177199313	0,810551050871158	-0,769127804813837	0,938058277771277	541482919185203	0.00281816857143147 .	30 x 30	5 NA	si:dkey-65b12.6 [Source:ZFIN;Acc:ZDB-GENE-060526-329]
70	ENSDARG00000019396	rergla	0,919900086249028	0,643974139516619	0,806892585595351	-0,719296556631692	0,94274569543384	565343631294193	0.00241162084807556 .	30 x 30	4 NA	RERG/RAS-like a [Source:ZFIN;Acc:ZDB-GENE-040718-198]
71	ENSDARG00000038639	elovl6l	0,593582100675702	0,750068216900068	0,803533647328932	-103422924787597	0,970300202647292	802219424822211	0.000655009087907832 .	30 x 30	13 NA	ELOVL family member 6, elongation of long chain fatty acids like [Source:ZFIN;Acc:ZDB-GENE-031110-3]
72	ENSDARG00000003091	oclnb	0,828098303709663	0,665599377072077	0,80107452323637	-0,884185226598369	0,910310109335242	439840966834026	0.00585283479593302 .	30 x 30	5 NA	occludin b [Source:ZFIN;Acc:ZDB-GENE-041212-43]
73	ENSDARG00000094627		128676447812073	0,588134156200175	0,80084742426537	-0,618074991105347	0,923225552103924	480523188750704	0.00430760367603811 .	30 x 30	17 NA	si:dkey-148f10.4 [Source:ZFIN;Acc:ZDB-GENE-060503-292]
74	ENSDARG00000076639	esamb	0,148235716645479	0,587853041832818	0,799130377358161	-0,639948390680271	0,925231858124247	487731449368935	0.00408821266034409 .	30 x 30	15 NA	endothelial cell adhesion molecule b [Source:ZFIN;Acc:ZDB-GENE-090916-1]
75	ENSDARG00000116863		15333842325048	0,789050491209774	0,796731351718132	-0,973786274153232	0,983848395610579	109924905969146	0.000194602358543738 .	30 x 30
76	ENSDARG00000004748	zgc:100868	117493823921187	0,672360370305164	0,795341784624246	-0,761916960647115	0,975547086285089	887706155614587	0.000444803367555258 .	30 x 30	3 NA	zgc:100868 [Source:ZFIN;Acc:ZDB-GENE-040801-33]
77	ENSDARG00000021787	abcb5	-0,0459457206081583	0,80848941675042	0,793530728050115	-104519947843312	0,985985321728178	118200921414327	0.000146620245327966 .	30 x 30	16 NA	ATP-binding cassette, sub-family B (MDR/TAP), member 5 [Source:ZFIN;Acc:ZDB-GENE-030131-6414]
78	ENSDARG00000096830	mhc1lja	-0,343329403926281	0,659139900215482	0,786705400585988	-0,84671670517619	0,679911367326146	185440243011673	0.0686437407003566 .	30 x 28	25 NA	major histocompatibility complex class I LJA [Source:ZFIN;Acc:ZDB-GENE-140820-11]
79	ENSDARG00000035178	gna14	0,489583828168587	0,717120137302131	0,781435262543669	-0,847491263074465	0,962611800362401	710716989987577	0.00103534207360645 .	30 x 30	5 NA	guanine nucleotide binding protein (G protein), alpha 14 [Source:ZFIN;Acc:ZDB-GENE-040808-7]
80	ENSDARG00000052958	nppb	171962477870209	0,612045792478596	0,771979754259324	-0,657620270232698	0,767463938947894	239423920106802	0.0374112830152669 .	30 x 28	8 NA	natriuretic peptide B [Source:ZFIN;Acc:ZDB-GENE-130530-642]
81	ENSDARG00000116302		10327754077168	0,570204284701559	0,765583261903021	-0,727844986438921	0,740936493190944	220656333070398	0.045988734811464 .	27 x 29
82	ENSDARG00000055252	snap23.2	0,901678272520444	0,477035105521585	0,764445817669548	-0,486786394577736	0,879715341757572	370016421974896	0.0104162176488601 .	30 x 27	17 NA	synaptosomal-associated protein 23.2 [Source:ZFIN;Acc:ZDB-GENE-051030-75]
83	ENSDARG00000013926	slc16a9a	0,595827714799315	0,746269717618341	0,762394422412993	-114935965200393	0,931031585011418	510240113950548	0.0034854671800888 .	30 x 30	17 NA	solute carrier family 16, member 9a [Source:ZFIN;Acc:ZDB-GENE-040426-1364]
84	ENSDARG00000088116	gstm.3	264494826205117	0,642518692508621	0,760434464052555	-0,647168340441975	0,968932341693418	783526684208082	0.000716402923258697 .	30 x 30	8 NA	glutathione S-transferase mu tandem duplicate 3 [Source:ZFIN;Acc:ZDB-GENE-050309-24]
85	ENSDARG00000027933		-0,215559853863696	0,561134782015335	0,759113688865232	-0,602858929034594	0,890677185339868	391819665518369	0.00863696605565667 .	30 x 28	8 NA	GLIS family zinc finger 1b [Source:ZFIN;Acc:ZDB-GENE-081105-172]
86	ENSDARG00000079245	si:ch211-131e11.19	-0,123866344112692	0,748223259308328	0,758859548285033	-103946851607024	0,902179743957956	418295212196081	0.00694259619164928 .	30 x 30	3 NA	si:dkey-73p2.2 [Source:ZFIN;Acc:ZDB-GENE-131119-50]
87	ENSDARG00000036840	krt15	178529559089829	0,673024789875179	0,754596280189446	-0,757283293732425	0,986106591858881	118726641884804	0.000144099642338635 .	30 x 30	11 NA	keratin 15 [Source:ZFIN;Acc:ZDB-GENE-040426-2931]
88	ENSDARG00000087873	eevs	0,915480558950183	0,536665054517898	0,754300489374407	-0,617992387081957	0,942640909686735	564779450896	0.00242037014384211 .	28 x 30	6 NA	2-epi-5-epi-valiolone synthase [Source:ZFIN;Acc:ZDB-GENE-131121-365]
89	ENSDARG00000079502	gal3st2	0,911531724919472	0,678232691871804	0,753710819903341	-0,774683644962188	0,985349182784295	115550221048817	0.000160198647357834 .	30 x 30	15 NA	galactose-3-O-sulfotransferase 2 [Source:ZFIN;Acc:ZDB-GENE-131127-533]
90	ENSDARG00000059897	ntrk2a	0,46036479611774	0,518882055772813	0,745274618429183	-0,584730271092867	0,918080620737293	463216542603216	0.0048956526948678 .	28 x 30	8 NA	neurotrophic tyrosine kinase, receptor, type 2a [Source:ZFIN;Acc:ZDB-GENE-010126-1]
91	ENSDARG00000043664	si:dkey-63b1.1	124381197015258	0,618500728787425	0,744264834176262	-0,795085197822236	0,95046009922262	6115300236326	0.00181025609874319 .	30 x 30	20 NA	si:dkey-63b1.1 [Source:ZFIN;Acc:ZDB-GENE-041210-292]
92	ENSDARG00000042055	fam129aa	-0,138948981192455	0,616830513402273	0,744205334292168	-0,832302723617019	0,929759244974875	50507322980397	0.00361368492861214 .	30 x 30	20 NA	family with sequence similarity 129, member Aa [Source:ZFIN;Acc:ZDB-GENE-041014-181]
93	ENSDARG00000068191	cdh15	0,690668508596246	0,741323137607264	0,737668536263424	-0,815475444765686	0,991747218923754	154708335975365	5.09407756998925e-05 .	30 x 30	7 NA	cadherin 15, type 1, M-cadherin (myotubule) [Source:ZFIN;Acc:ZDB-GENE-030131-780]
94	ENSDARG00000091860	zgc:194007	0,162311618889696	0,544566423460397	0,733108673305259	-0,579864173489301	0,947442983523235	592291298120347	0.00203538621265653 .	30 x 29	8 NA	zgc:194007 [Source:ZFIN;Acc:ZDB-GENE-081022-49]
95	ENSDARG00000044685	nr0b2a	0,646729517816743	0,455609399728388	0,731292014498943	-0,66279559802179	0,757541936388375	232094853787903	0.0405261548229404 .	24 x 30	16 NA	nuclear receptor subfamily 0, group B, member 2a [Source:ZFIN;Acc:ZDB-GENE-080403-1]
96	ENSDARG00000042707	cx30.3	0,634157991732474	0,734122576608034	0,73067931038066	-101545164777449	0,942935373015116	566368713618216	0.00239582283126838 .	30 x 30	9 NA	connexin 30.3 [Source:ZFIN;Acc:ZDB-GENE-040406-1]
97	ENSDARG00000094913		0,217074277148435	0,461308668351145	0,728899703162598	-0,686792975489918	0,714663000646978	204344456663467	0.0552550672856542 .	23 x 30	21 NA	odorant receptor, family H, subfamily 133, member 2 [Source:ZFIN;Acc:ZDB-GENE-070806-35]
98	ENSDARG00000057949	slc43a3b	124292441208965	0,587845953907627	0,725625470130118	-0,696436245687361	0,974491174851759	868430522648428	0.000483875471178452 .	30 x 30	14 NA	solute carrier family 43, member 3b [Source:ZFIN;Acc:ZDB-GENE-060312-28]
99	ENSDARG00000069505	zgc:136892	0,502425315779944	0,57480180452145	0,722286236845346	-0,592945993883054	0,956344982490742	654492652688749	0.00140852141271475 .	30 x 30	21 NA	zgc:136892 [Source:ZFIN;Acc:ZDB-GENE-060421-4745]
100	ENSDARG00000027523	trpc7a	0,0891487166725053	0,525364809771705	0,716317112006471	-0,793867950848675	0,756704739525302	23149426637352	0.0407941190554986 .	30 x 26	10 NA	transient receptor potential cation channel, subfamily C, member 7a [Source:ZFIN;Acc:ZDB-GENE-091113-40]
101	ENSDARG00000058371	krt5	152057220504989	0,711208357063965	0,714966004537764	-0,718166033869007	0,976734765432551	910916824983079	0.00040280515460267 .	30 x 30	23 NA	keratin 5 [Source:ZFIN;Acc:ZDB-GENE-991110-23]
102	ENSDARG00000056502	si:ch73-334d15.4	0,839060608624093	0,620738054712654	0,713626478674447	-0,756648018690417	0,977344179127045	923520394017221	0.000382057434409555 .	30 x 30	24 NA	si:ch73-334d15.4 [Source:ZFIN;Acc:ZDB-GENE-091204-184]
103	ENSDARG00000101181	s100w	11784145438588	0,567993658913558	0,71233306592983	-0,530334098246964	0,971528935466225	820129256890917	0.000602181464748774 .	30 x 30	16 NA	S100 calcium binding protein W [Source:ZFIN;Acc:ZDB-GENE-080407-2]
104	ENSDARG00000034836	si:dkey-222n6.2	127231710780748	0,718940921667721	0,711925461974525	-0,907305538706616	0,939591216318563	548989191050168	0.00268180460670131 .	30 x 30	8 NA	si:dkey-222n6.2 [Source:ZFIN;Acc:ZDB-GENE-031118-10]
105	ENSDARG00000060008	hhipl2	-0,0737604505142604	0,435052241087056	0,70974696038032	-0,45831782150938	0,752479876742286	228503633199398	0.0421585035127365 .	27 x 27	17 NA	HHIP-like 2 [Source:ZFIN;Acc:ZDB-GENE-131120-145]
106	ENSDARG00000057625	dusp14	0,444448210332604	0,424255630682674	0,708857195885627	-0,471463074516344	0,6814184826702	186206873468791	0.0680370946683788 .	25 x 28	15 NA	dual specificity phosphatase 14 [Source:ZFIN;Acc:ZDB-GENE-041010-162]
107	ENSDARG00000034138	shisa2a	0,696262612062765	0,512978642619437	0,707162607335555	-0,581239759732184	0,881200103530154	372802663989432	0.0101658934788085 .	28 x 30	5 NA	shisa family member 2a [Source:ZFIN;Acc:ZDB-GENE-030925-31]
108	ENSDARG00000076361	LOC100333855	-0,0479690074795182	0,727774705222983	0,707024622466451	-0,829419638908099	0,938427199804793	543264570163797	0.0027850484432026 .	30 x 30	25 NA	beta-1,4-N-acetyl-galactosaminyltransferase 2 [Source:HGNC Symbol;Acc:HGNC:24136]
109	ENSDARG00000078266	twist2	0,694432455771131	0,534592008727445	0,701344498381433	-0,865700214054884	0,838587528750691	307870230437172	0.0184891298446197 .	30 x 27	9 NA	twist2 [Source:ZFIN;Acc:ZDB-GENE-980526-235]
110	ENSDARG00000097959	si:dkey-248g15.3	294865508764859	0,652668427867933	0,698327373577223	-0,861436410040227	0,957097914755795	660603526649722	0.00136070041305758 .	30 x 30	17 NA	si:dkey-248g15.3 [Source:ZFIN;Acc:ZDB-GENE-131127-95]
111	ENSDARG00000099470		-11063684781018	0,614028937214255	0,695567801638067	-111662018003295	0,689425969089861	190355522864291	0.0648529715702729 .	30 x 27	7 NA	mucin 5.3 [Source:ZFIN;Acc:ZDB-GENE-040426-1562]
112	ENSDARG00000093304		0,768683584107879	0,498716078359276	0,695320512936388	-0,560337952905189	0,947525086249727	592793339887911	0.00202908848178029 .	28 x 30	13 NA	si:dkey-221j11.3 [Source:ZFIN;Acc:ZDB-GENE-090313-247]
113	ENSDARG00000116617		117121147260597	0,5359761316993	0,692486046575098	-0,568331452081517	0,96346982221276	719498849149076	0.000988653457420496 .	29 x 30
114	ENSDARG00000079071	jam2b	19221117638206	0,706474325997233	0,690229671943635	-0,986264110546614	0,970205826901892	800889143101304	0.000659157545082723 .	30 x 30	9 NA	junctional adhesion molecule 2b [Source:ZFIN;Acc:ZDB-GENE-080229-3]
115	ENSDARG00000098461	si:dkey-11f4.14	0,461062780282416	0,651292160965144	0,690220610917713	-101115836707858	0,738019977147459	218744248854806	0.0469799956854275 .	30 x 28	9 NA	si:dkey-11f4.14 [Source:ZFIN;Acc:ZDB-GENE-070912-355]
116	ENSDARG00000097239	si:ch73-31d8.2	0,673333641074818	0,61384967540672	0,690045642408615	-0,900626224419426	0,835002304744418	30350120793279	0.0192951953890832 .	30 x 29	16 NA	si:ch73-31d8.2 [Source:ZFIN;Acc:ZDB-GENE-030131-8387]
117	ENSDARG00000041257	smtnl1	0,890346325124869	0,535411956858766	0,688471366884385	-0,775435348082002	0,851369838082614	324599755462654	0.0157473493326038 .	30 x 27	14 NA	smoothelin-like 1 [Source:ZFIN;Acc:ZDB-GENE-050306-23]
118	ENSDARG00000077169	si:ch211-153b23.4	0,214612188654703	0,655297063523379	0,688416485052755	-0,815673994188064	0,983894617329201	110086421995217	0.000193493146198209 .	30 x 30	14 NA	si:ch211-153b23.4 [Source:ZFIN;Acc:ZDB-GENE-030131-7332]
119	ENSDARG00000038941	ppp1r1c	113077776487255	0,510991479088957	0,68472978764502	-0,649837312620712	0,883585791534924	377383598716447	0.00976978181334398 .	30 x 28	9 NA	protein phosphatase 1, regulatory (inhibitor) subunit 1C [Source:ZFIN;Acc:ZDB-GENE-040718-273]
120	ENSDARG00000031875	trpa1b	0,791606005897689	0,463757251091367	0,683875180027459	-0,544627747274432	0,861299476720856	339029119420191	0.0137613019176412 .	27 x 30	24 NA	transient receptor potential cation channel, subfamily A, member 1b [Source:ZFIN;Acc:ZDB-GENE-050106-1]
121	ENSDARG00000036930	tbx18	140311176011892	0,664046306675205	0,683355887535938	-0,788010314202023	0,980198734977653	990018421649269	0.000292126602385645 .	30 x 30	23 NA	T-box 18 [Source:ZFIN;Acc:ZDB-GENE-020529-2]
122	ENSDARG00000078696	synpo2lb	0,74166368467557	0,40266880438802	0,68246946782777	-0,352309319358811	0,763790349552724	23666381605103	0.038551419922795 .	29 x 24	12 NA	synaptopodin 2-like b [Source:ZFIN;Acc:ZDB-GENE-090828-5]
123	ENSDARG00000011870	sp8a	0,910739574277657	0,56358296365712	0,680659884564046	-0,682105423205218	0,959984987787923	685577550346381	0.00118488288033314 .	29 x 30	19 NA	sp8 transcription factor a [Source:ZFIN;Acc:ZDB-GENE-030131-9849]
124	ENSDARG00000116445		0,0372287845335428	0,441169689546319	0,6800161579527	-0,530841414282801	0,893052470522452	396954077836827	0.00827252012636737 .	27 x 30
125	ENSDARG00000010294	fmodb	0,863342865475986	0,441458692523064	0,671002153395729	-0,410200475233684	0,749131763374585	22617995094356	0.0432540640111836 .	26 x 28	8 NA	fibromodulin b [Source:ZFIN;Acc:ZDB-GENE-080327-28]
126	ENSDARG00000089223	ngfrb	10212308303224	0,490014293385405	0,666509181637619	-0,502795750283309	0,955242608295796	645819226792307	0.00148000331255771 .	28 x 30	12 NA	nerve growth factor receptor b [Source:ZFIN;Acc:ZDB-GENE-070606-2]
127	ENSDARG00000069951	eef1a1b	0,0069953276621086	0,428163843039738	0,666103904499917	-0,476714026003592	0,8755456746929	362443222221259	0.0111347448165801 .	30 x 24	1 NA	eukaryotic translation elongation factor 1 alpha 1b [Source:ZFIN;Acc:ZDB-GENE-050417-327]
128	ENSDARG00000094276		0,289620158591347	0,718745684112078	0,665840768712642	-112957237743752	0,909165079094581	436641067070117	0.00600086779814346 .	30 x 30	7 NA
129	ENSDARG00000088711	lgals1l1	0,728498684687443	0,575512352595245	0,665530261724232	-0,952270216099851	0,813480771438199	279742856140331	0.0244698429000154 .	29 x 28	3 NA	lectin, galactoside-binding, soluble, 1 (galectin 1)-like 1 [Source:ZFIN;Acc:ZDB-GENE-030131-4905]
130	ENSDARG00000079443	vipb	245285096763721	0,528496399506821	0,66536192378536	-0,773847300722604	0,87266307260256	357412377211635	0.0116448375104219 .	30 x 28	11 NA	vasoactive intestinal peptide b [Source:ZFIN;Acc:ZDB-GENE-080225-22]
131	ENSDARG00000089936	sepw2b	165951895489441	0,475993531526809	0,663536932742052	-0,539258186826894	0,910924975086428	44158347273104	0.00577408171743599 .	30 x 28	3 NA	selenoprotein W, 2b [Source:ZFIN;Acc:ZDB-GENE-030428-2]
132	ENSDARG00000055715	capn8	0,505840087251887	0,588159401119869	0,66312717382552	-0,661460625992478	0,961058670893603	695551382754055	0.00112255741261535 .	30 x 30	22 NA	calpain 8 [Source:ZFIN;Acc:ZDB-GENE-050522-279]
133	ENSDARG00000074746	kcnd1	-0,255199073554774	0,463945831356367	0,65979461834979	-0,493499541856813	0,875349396676123	362095513209766	0.0111691314899007 .	30 x 27	8 NA	potassium voltage-gated channel, Shal-related subfamily, member 1 [Source:ZFIN;Acc:ZDB-GENE-081105-40]
134	ENSDARG00000089109	bcl2b	-0,206076323156531	0,453415047069802	0,65959607394972	-0,567771275691654	0,825373888366999	292381717087754	0.021539434811775 .	26 x 30	2 NA	B-cell CLL/lymphoma 2b [Source:ZFIN;Acc:ZDB-GENE-110411-185]
135	ENSDARG00000076833	atp1b1b	137340684910278	0,494091464991474	0,657377443769263	-0,533651346312295	0,943576401344082	569870094683239	0.0023428090046177 .	30 x 28	1 NA	ATPase, Na+/K+ transporting, beta 1b polypeptide [Source:ZFIN;Acc:ZDB-GENE-001127-4]
136	ENSDARG00000097208	alkbh3	0,610784282313854	0,45759153660539	0,657293261723757	-0,605930281273168	0,90796511262448	433348901545547	0.00615792182161612 .	27 x 30	25 NA	si:ch1073-281m9.1 [Source:ZFIN;Acc:ZDB-GENE-131127-435]
137	ENSDARG00000078729	ackr4a	0,328953223465718	0,562599644618562	0,656503283469152	-0,860648352715793	0,905084463386232	425689888333991	0.00654294677140377 .	30 x 29	2 NA	atypical chemokine receptor 4a [Source:ZFIN;Acc:ZDB-GENE-070301-6]
138	ENSDARG00000091669	si:dkey-17e16.17	0,835103780670938	0,574275116886608	0,654538826176467	-0,634442197544709	0,980515213022051	998268596992941	0.000282893309111909 .	30 x 30	21 NA	si:dkey-17e16.17 [Source:ZFIN;Acc:ZDB-GENE-091204-161]
139	ENSDARG00000037539	tnnc1b	144961272832908	0,490759990999384	0,654481712059999	-0,450225813809182	0,838180653224841	307367758967653	0.0185797955767291 .	30 x 26	23 NA	troponin C type 1b (slow) [Source:ZFIN;Acc:ZDB-GENE-040625-62]
140	ENSDARG00000074121	dnmbp	152495210306604	0,422564480362037	0,653309779108546	-0,47354551438449	0,898119410345152	408466635478251	0.00752036957986291 .	28 x 29	12 NA	dynamin binding protein [Source:ZFIN;Acc:ZDB-GENE-101026-2]
141	ENSDARG00000007358	cxcr3.1	-0,80193000412412	0,837891027524967	0,652716696744447	-16744090060067	0,525473730543685	123523192853117	0.142168500720265 .	30 x 27	16 NA	chemokine (C-X-C motif) receptor 3, tandem duplicate 1 [Source:ZFIN;Acc:ZDB-GENE-060130-38]
142	ENSDARG00000039499	soul2	0,969522687194294	0,640292472455353	0,652158028145699	-0,883981710204458	0,911015772500675	441842246819242	0.0057624959916176 .	30 x 30	13 NA	heme-binding protein soul2 [Source:ZFIN;Acc:ZDB-GENE-030131-2524]
143	ENSDARG00000067710	si:ch73-66d24.2	0,923550270121317	0,450545461884632	0,650002698310196	-0,534262670730259	0,928014335638192	498203234524179	0.00379319563107261 .	30 x 27	25 NA	si:ch73-66d24.2 [Source:ZFIN;Acc:ZDB-GENE-131121-331]
144	ENSDARG00000009196	anxa3a	0,701070360985322	0,655166179115035	0,649493638314073	-0,716960566746304	0,997985295306304	314595347069709	3.04223181291086e-06 .	30 x 30	5 NA	annexin A3a [Source:ZFIN;Acc:ZDB-GENE-040912-58]
145	ENSDARG00000055439	adamtsl7	0,409607518856854	0,555676580416269	0,648298087493758	-0,788172509073031	0,608184751638909	153234616679433	0.100101601859504 .	23 x 30	1 NA	ADAMTS-like 7 [Source:ZFIN;Acc:ZDB-GENE-070816-2]
146	ENSDARG00000103485	card14	-0,10571163486767	0,528342246799999	0,647715866818003	-0,806822102054881	0,888053139964145	386327732225849	0.00904834230753182 .	27 x 30	6 NA	caspase recruitment domain family, member 14 [Source:ZFIN;Acc:ZDB-GENE-090310-1]
147	ENSDARG00000031929	stard14	169771143059581	0,516444679585416	0,647494699333843	-0,598142728659245	0,97288110287709	84120780815225	0.000546589892185478 .	29 x 30	14 NA	START domain containing 14 [Source:ZFIN;Acc:ZDB-GENE-040426-963]
148	ENSDARG00000012347	nacad	0,0215186309587658	0,520227443110244	0,646549286967664	-0,620006245197362	0,869833274775606	352626203539837	0.0121561663131176 .	27 x 30	16 NA	NAC alpha domain containing [Source:ZFIN;Acc:ZDB-GENE-091020-7]
149	ENSDARG00000059798	kcnq1	0,0201889479934755	0,535095188035788	0,645661812707659	-0,687904410453165	0,676862511651919	183902679267715	0.0698780479356168 .	30 x 25	7 NA	potassium voltage-gated channel, KQT-like subfamily, member 1 [Source:ZFIN;Acc:ZDB-GENE-061214-5]
150	ENSDARG00000015072	dmrt2a	0,168832639083968	0,444968985357358	0,643985446690142	-0,650158401650984	0,784167518662922	252733393495905	0.0324241782681929 .	30 x 25	5 NA	doublesex and mab-3 related transcription factor 2a [Source:ZFIN;Acc:ZDB-GENE-990621-7]
151	ENSDARG00000040045		120821999626169	0,40263549184165	0,643233217501264	-0,572470361400833	0,730767866485071	214104886728044	0.0494855701031738 .	28 x 27	2 NA	claudin 1 [Source:ZFIN;Acc:ZDB-GENE-010328-11]
152	ENSDARG00000043157	dnajb13	0,0883584443063958	0,460291398607577	0,639619449973426	-0,776435647493987	0,631712208503175	162979815980214	0.0892386617520889 .	30 x 24	10 NA	DnaJ (Hsp40) homolog, subfamily B, member 13 [Source:ZFIN;Acc:ZDB-GENE-040910-4]
153	ENSDARG00000092726		0,824321699693757	0,585969651316998	0,632666694924992	-0,714837191527197	0,969261473044675	787912024024763	0.000701381901143883 .	29 x 30	21 NA	si:dkey-184p9.7 [Source:ZFIN;Acc:ZDB-GENE-091204-97]
154	ENSDARG00000056934	hepacama	0,120027681729942	0,425858927084487	0,632660940879036	-0,522202836930175	0,906897881482076	430471975379285	0.00629925095946549 .	27 x 30	15 NA	hepatic and glial cell adhesion molecule a [Source:ZFIN;Acc:ZDB-GENE-050522-198]
155	ENSDARG00000068468	dnah3	-0,967846219056043	0,473698647917781	0,632657883740366	-0,661364370891095	0,869973875175317	352860566924968	0.0121305136539914 .	30 x 27	24 NA	dynein axonemal heavy chain 3 [Source:ZFIN;Acc:ZDB-GENE-091112-7]
156	ENSDARG00000104795	cxcl8a	22973280919995	0,535115555186978	0,632264361103411	-0,503115827805908	0,980894788648754	10084300877827	0.0002720134315779 .	30 x 29	1 NA	chemokine (C-X-C motif) ligand 8a [Source:ZFIN;Acc:ZDB-GENE-081104-317]
157	ENSDARG00000057983	svopl	0,636150033232065	0,531101040377462	0,631616959750487	-0,568741785161061	0,942483415724894	563934298767186	0.00243354962057463 .	30 x 29	4 NA	SVOP-like [Source:ZFIN;Acc:ZDB-GENE-041114-109]
158	ENSDARG00000055046	ponzr5	0,262698231481346	0,472946635363543	0,63048981913024	-0,746862317008703	0,673373573316881	182164586013916	0.0713020963584113 .	30 x 25	7 NA	plac8 onzin related protein 5 [Source:ZFIN;Acc:ZDB-GENE-081104-325]
159	ENSDARG00000103117	tmprss4a	0,577986764595303	0,456846845930034	0,627794139906392	-0,482982223823386	0,937997264147683	541189748050768	0.00282366455206895 .	30 x 28	15 NA	transmembrane protease, serine 4a [Source:ZFIN;Acc:ZDB-GENE-061103-631]
160	ENSDARG00000086931		0,845302702221691	0,425128415612664	0,626782527539951	-0,434278342953374	0,923268648500111	480675165151027	0.00430283242688079 .	30 x 26	19 NA
161	ENSDARG00000077836	ttc22	-0,0793088540186424	0,465485069701448	0,626348302588754	-0,708585816904992	0,875380053048895	362149770823381	0.0111637573526826 .	29 x 28	6 NA	tetratricopeptide repeat domain 22 [Source:ZFIN;Acc:ZDB-GENE-050208-292]
162	ENSDARG00000078474		-0,54399782169544	0,526322619061281	0,625339381626071	-0,699953514648428	0,637469355471116	165474224972409	0.0866596393433567 .	25 x 30	1 NA	myosin XVAb [Source:ZFIN;Acc:ZDB-GENE-090312-149]
163	ENSDARG00000063288	slc2a11b	0,567291930204208	0,409954808532052	0,624459693830459	-0,518890452233515	0,680331387767216	185653455041426	0.0684744404684612 .	29 x 26	5 NA	solute carrier family 2 (facilitated glucose transporter), member 11b [Source:ZFIN;Acc:ZDB-GENE-070705-96]
164	ENSDARG00000071213	rgl3a	0,298592320476289	0,521187098912776	0,621932244466069	-0,800273098993047	0,826842672582521	294023380740053	0.0211896310770301 .	30 x 28	6 NA	ral guanine nucleotide dissociation stimulator-like 3a [Source:ZFIN;Acc:ZDB-GENE-101130-1]
165	ENSDARG00000060106	crb2a	0,235697508444958	0,420152369643168	0,620738301945696	-0,547772852480597	0,905896973656013	427816272038292	0.00643320517115065 .	27 x 30	21 NA	crumbs family member 2a [Source:ZFIN;Acc:ZDB-GENE-060612-1]
166	ENSDARG00000092281	flnb	0,465655395486031	0,650584335959477	0,620664405593703	-103337532543899	0,921193732032276	473494576497591	0.00453546574250152 .	28 x 30	23 NA	filamin B, beta (actin binding protein 278) [Source:ZFIN;Acc:ZDB-GENE-041026-1]
167	ENSDARG00000075943	si:ch211-250c4.5	-0,429217949982863	0,489255852031302	0,619095363679139	-0,706805293952173	0,814641408383911	280927793655772	0.0241762269127742 .	30 x 27	13 NA	si:ch211-250c4.5 [Source:ZFIN;Acc:ZDB-GENE-081107-33]
168	ENSDARG00000045958	egfl6	154699311152126	0,496415037430347	0,618885347742972	-0,612793463295855	0,724654928325259	210315598936089	0.0516423660182446 .	25 x 29	9 NA	EGF-like-domain, multiple 6 [Source:ZFIN;Acc:ZDB-GENE-040718-157]
169	ENSDARG00000101522		-0,107765469950319	0,424538421642008	0,618075933116523	-0,62763143537106	0,707449621110719	200194080732162	0.0579297591314989 .	28 x 27	25 NA
170	ENSDARG00000087363	LOC100536038	0,14268930608084	0,527279912904966	0,615836200080439	-0,777930038374914	0,743575855701418	222410555355916	0.0450998202343151 .	30 x 27	19 NA	si:dkeyp-46h3.6 [Source:ZFIN;Acc:ZDB-GENE-060503-90]
171	ENSDARG00000017624	krt4	291562079015293	0,52548034347144	0,614053407069748	-0,592564902516472	0,985509020820573	116199912518177	0.000156730623519841 .	29 x 30	6 NA	keratin 4 [Source:ZFIN;Acc:ZDB-GENE-000607-83]
172	ENSDARG00000038729	s100z	124427602441858	0,434430762571844	0,613089482708167	-0,497520258298366	0,866681897071681	347464148450821	0.0127378978825829 .	30 x 25	21 NA	S100 calcium binding protein Z [Source:ZFIN;Acc:ZDB-GENE-050522-69]
173	ENSDARG00000100582	si:ch211-195b11.3	24542101725578	0,469569655755437	0,612823915887346	-0,667773726882537	0,929976130717088	505944380087709	0.0035916689524832 .	27 x 30	14 NA	si:ch211-195b11.3 [Source:ZFIN;Acc:ZDB-GENE-141222-6]
174	ENSDARG00000070491	hpcal4	105916838687428	0,475922052097651	0,611671991249612	-0,566630287066493	0,921277033102364	473777593829273	0.0045260115686041 .	30 x 27	19 NA	hippocalcin like 4 [Source:ZFIN;Acc:ZDB-GENE-060503-307]
175	ENSDARG00000031420	wt1a	0,712027648653612	0,682977552565536	0,61060613411535	-0,967316189491608	0,97237594051516	83315461024386	0.00056704659516571 .	30 x 30	25 NA	wilms tumor 1a [Source:ZFIN;Acc:ZDB-GENE-980526-558]
176	ENSDARG00000075015	soul5	0,680947840513444	0,415727922835708	0,610556966284406	-0,56726150948667	0,805637889000549	271987374725643	0.0264968862464736 .	25 x 29	3 NA	heme-binding protein soul5 [Source:ZFIN;Acc:ZDB-GENE-110718-2]
177	ENSDARG00000021735	cacna1ba	-0,507358520747586	0,447151122428574	0,610298519782643	-0,508007648485643	0,907230120724858	431362524508681	0.00625508767055238 .	30 x 27	5 NA	calcium channel, voltage-dependent, N type, alpha 1B subunit, a [Source:ZFIN;Acc:ZDB-GENE-060531-44]
178	ENSDARG00000095147	krt96	116721860013365	0,426295959520777	0,609826925084246	-0,530276518781882	0,851749107926505	32512618891759	0.0156691686044101 .	28 x 28	22 NA	keratin 96 [Source:ZFIN;Acc:ZDB-GENE-030131-221]
179	ENSDARG00000055926	foxi3a	0,471842583906607	0,464487269909582	0,608606669310212	-0,644054955821969	0,874947648053547	361386195172446	0.0112396730391532 .	30 x 27	21 NA	forkhead box I3a [Source:ZFIN;Acc:ZDB-GENE-031126-3]
180	ENSDARG00000096365	si:ch211-195m9.3	107231501965413	0,613743910166071	0,607850705423678	-0,83951882059529	0,957398416939678	663086544976049	0.00134184181069807 .	30 x 30	18 NA	si:ch211-195m9.3 [Source:ZFIN;Acc:ZDB-GENE-120215-210]
181	ENSDARG00000061685	hcn4	0,258115013538742	0,548164962604051	0,605851712262778	-0,862280812096568	0,79858732009729	265364753543661	0.0283826202676274 .	30 x 27	18 NA	hyperpolarization activated cyclic nucleotide-gated potassium channel 4 [Source:ZFIN;Acc:ZDB-GENE-050420-360]
182	ENSDARG00000043243	prkchb	0,331680966826386	0,51003819889707	0,605668740754618	-0,702169472946598	0,954973322330723	643747960020708	0.00149772948571503 .	28 x 30	20 NA	protein kinase C, eta, b [Source:ZFIN;Acc:ZDB-GENE-041001-104]
183	ENSDARG00000061651	marveld2b	0,133833258331427	0,368796505793703	0,605489746581661	-0,386368143575952	0,850613233600797	323555089510957	0.0159038605498354 .	27 x 27	5 NA	MARVEL domain containing 2b [Source:ZFIN;Acc:ZDB-GENE-050208-54]
184	ENSDARG00000098011		0,506935391638239	0,586321315783053	0,605085996210247	-0,861199241445362	0,891014425893078	392538991221628	0.00858476280107634 .	30 x 29	15 NA
185	ENSDARG00000034808	kcnip1b	0,724917105630184	0,587438124170677	0,602493757558628	-0,989717559645374	0,883655334313356	377519110650484	0.00975834821384103 .	24 x 30	10 NA	Kv channel interacting protein 1 b [Source:ZFIN;Acc:ZDB-GENE-041212-57]
186	ENSDARG00000095608		228217305905112	0,488803183299834	0,598765605090186	-0,723803748314154	0,799170461595783	265900692188538	0.0282243881068087 .	25 x 30	2 NA	si:dkey-57k2.6 [Source:ZFIN;Acc:ZDB-GENE-070912-558]
187	ENSDARG00000095351		344386059408045	0,420392112383684	0,594767357124065	-0,408565978036313	0,909392212499614	437271215922923	0.00597136106671026 .	29 x 27	8 NA
188	ENSDARG00000000212	krt97	218125512371558	0,42389389907563	0,593767589399705	-0,462481437753511	0,860713558941155	338138372595632	0.0138749704419263 .	27 x 28	22 NA	keratin 97 [Source:ZFIN;Acc:ZDB-GENE-040718-78]
189	ENSDARG00000011929	plp1b	0,538739998338018	0,523532922667156	0,593459822996551	-0,907106614339576	0,764370999253095	237096351407853	0.038370178525946 .	30 x 27	5 NA	proteolipid protein 1b [Source:ZFIN;Acc:ZDB-GENE-030710-6]
190	ENSDARG00000009738	cacnb4a	0,433428114791615	0,453275128618566	0,59299907116535	-0,773427907365953	0,762975466351051	236059120266495	0.0388064252837391 .	23 x 30	9 NA	calcium channel, voltage-dependent, beta 4a subunit [Source:ZFIN;Acc:ZDB-GENE-080320-2]
191	ENSDARG00000100592	slc8a2b	-0,221960805509362	0,438913020307529	0,590858567607061	-0,476119196352216	0,951231029311455	616722598679962	0.00175481119411613 .	27 x 30	15 NA	solute carrier family 8 (sodium/calcium exchanger), member 2b [Source:ZFIN;Acc:ZDB-GENE-050419-209]
192	ENSDARG00000075557	apcdd1l	0,70444598984987	0,388160396494563	0,588954193858771	-0,501275524680711	0,83440155610125	302781802602222	0.0194318383671084 .	26 x 30	6 NA	adenomatosis polyposis coli down-regulated 1-like [Source:ZFIN;Acc:ZDB-GENE-121022-3]
193	ENSDARG00000089701	trabd2a	0,919130348517669	0,443810243239533	0,588558356158146	-0,503917395573002	0,858259108229432	334462707600705	0.0143559496479412 .	26 x 30	5 NA	TraB domain containing 2A [Source:ZFIN;Acc:ZDB-GENE-030131-4053]
194	ENSDARG00000030463	tppp3	0,699491017505089	0,395571448176706	0,585551834161836	-0,467010709223654	0,884902529827493	379968937720141	0.0095543843781658 .	26 x 30	7 NA	tubulin polymerization-promoting protein family member 3 [Source:ZFIN;Acc:ZDB-GENE-040426-1909]
195	ENSDARG00000036876	zgc:153284	137493900912276	0,6131391166373	0,585508079600163	-0,806981227946935	0,984516309136612	112328078131163	0.000178880478926224 .	29 x 30	23 NA	zgc:153284 [Source:ZFIN;Acc:ZDB-GENE-060825-317]
196	ENSDARG00000035322	myh7bb	0,271093422552478	0,446243937659345	0,584477165291763	-0,653354122054563	0,743991244562936	22268874157678	0.0449606277833647 .	23 x 30	23 NA	myosin, heavy chain 7B, cardiac muscle, beta b [Source:ZFIN;Acc:ZDB-GENE-090311-5]
197	ENSDARG00000036082	tph1b	0,700963120516776	0,401551172646211	0,584224729205715	-0,527513914065845	0,852781524307859	326568667613436	0.0154572828928954 .	27 x 28	7 NA	tryptophan hydroxylase 1b [Source:ZFIN;Acc:ZDB-GENE-030805-6]
198	ENSDARG00000052242	aff2	105682665742469	0,542516494698232	0,583468794926131	-0,833922238584199	0,88721712907224	384616052329263	0.00918133312889102 .	26 x 30	14 NA	AF4/FMR2 family, member 2 [Source:ZFIN;Acc:ZDB-GENE-110411-190]
199	ENSDARG00000044261	si:ch211-243g18.2	155025249429301	0,479653298753949	0,583250363918117	-0,53906433055837	0,971851229330218	825017184804189	0.000588689024900946 .	28 x 30	10 NA	si:ch211-243g18.2 [Source:ZFIN;Acc:ZDB-GENE-030131-2830]
200	ENSDARG00000017229	megf10	123846878778959	0,47752559771463	0,581966785966261	-0,582814487431167	0,936050093750553	532048025284428	0.0030018106495675 .	30 x 28	10 NA	multiple EGF-like-domains 10 [Source:ZFIN;Acc:ZDB-GENE-080506-1]
201	ENSDARG00000002509	zgc:153911	178745637464053	0,522757022944242	0,58106602946343	-0,621938704186689	0,977760724452573	932428183121678	0.000368189227536231 .	28 x 30	13 NA	zgc:153911 [Source:ZFIN;Acc:ZDB-GENE-061013-174]
202	ENSDARG00000075045	cxcl18b	25524491268777	0,402842942753613	0,580980260784269	-0,389713847592859	0,911096624035563	442072993040177	0.00575218883967865 .	30 x 26	1 NA	chemokine (C-X-C motif) ligand 18b [Source:ZFIN;Acc:ZDB-GENE-090313-165]
203	ENSDARG00000099609	tpbga	0,564467642637379	0,406855611701239	0,580547986403143	-0,453508419135985	0,915537536614409	455227977651546	0.00519979393594805 .	27 x 29	19 NA	trophoblast glycoprotein a [Source:ZFIN;Acc:ZDB-GENE-030827-4]
204	ENSDARG00000067524	fut9b	0,511749547335345	0,465442360135209	0,580350111465236	-0,631482100459125	0,918496199343301	464555875389541	0.00484679736279825 .	27 x 30	8 NA	fucosyltransferase 9b [Source:ZFIN;Acc:ZDB-GENE-030131-9925]
205	ENSDARG00000032389	tspan12	116455808075303	0,56518371221755	0,57759518111942	-0,56813580656227	0,995350286877821	206672783383161	1.61897425846602e-05 .	30 x 30	4 NA	tetraspanin 12 [Source:ZFIN;Acc:ZDB-GENE-040426-1285]
206	ENSDARG00000078280		208325366294239	0,397173175716626	0,577140891338044	-0,540701978404316	0,662312000528584	17679848375642	0.0758979792123512 .	24 x 29	8 NA	NK3 homeobox 1 [Source:ZFIN;Acc:ZDB-GENE-081104-238]
207	ENSDARG00000091116	pkhd1l1	-0,438045407700745	0,562181722043924	0,57240187399264	-0,758773291441116	0,926087866103894	490892358362569	0.00399630709058019 .	30 x 29	19 NA	polycystic kidney and hepatic disease 1 (autosomal recessive)-like 1 [Source:ZFIN;Acc:ZDB-GENE-060503-475]
208	ENSDARG00000070148	cygb2	0,774511855859879	0,639777383158997	0,570728415620116	-0,829984768507582	0,985498448886044	116156611884907	0.000156958837665533 .	30 x 30	6 NA	cytoglobin 2 [Source:ZFIN;Acc:ZDB-GENE-060920-1]
209	ENSDARG00000060081	crb2b	0,794210086339913	0,444043793048572	0,570685590687749	-0,412624792082272	0,916887931311041	459426290934035	0.00503718540824605 .	29 x 28	8 NA	crumbs family member 2b [Source:ZFIN;Acc:ZDB-GENE-060610-1]
210	ENSDARG00000016936	hmcn1	0,343945472847563	0,480553688988451	0,570516990981367	-0,794545536139475	0,630829058308036	162601186652366	0.0896370711103314 .	23 x 30	20 NA	hemicentin 1 [Source:ZFIN;Acc:ZDB-GENE-041014-322]
211	ENSDARG00000020708	mdkb	220793484021042	0,380419114393038	0,569574611555301	-0,525495946574631	0,843442419874725	314002854968111	0.0174233895504429 .	30 x 25	25 NA	midkine b [Source:ZFIN;Acc:ZDB-GENE-010131-6]
212	ENSDARG00000057108	serpine3	106723068161607	0,473065383580425	0,569044027452618	-0,500271335432107	0,968697387621644	780437897058373	0.000727222162381302 .	28 x 30	9 NA	serpin peptidase inhibitor, clade E (nexin, plasminogen activator inhibitor type 1), member 3 [Source:ZFIN;Acc:ZDB-GENE-050309-223]
213	ENSDARG00000038574	scg2b	13380450293093	0,368492576486074	0,568788176910113	-0,453688897301128	0,806648456346081	272962918973192	0.0262315114383496 .	30 x 24	2 NA	secretogranin II (chromogranin C), b [Source:ZFIN;Acc:ZDB-GENE-061103-160]
214	ENSDARG00000039669	zgc:100864	0,637362465538686	0,578287958304585	0,568208484046252	-0,967307800675589	0,896048966788617	403666360798864	0.00782354401087981 .	27 x 30	20 NA	zgc:100864 [Source:ZFIN;Acc:ZDB-GENE-040801-35]
215	ENSDARG00000002192	aspn	0,836022897993245	0,505804445368056	0,568199381142308	-0,814389444862479	0,742477582467839	221677809415043	0.0454687668910305 .	24 x 30	22 NA	asporin (LRR class 1) [Source:ZFIN;Acc:ZDB-GENE-041105-7]
216	ENSDARG00000099034	unc5a	-0,0693005801325788	0,433798527279731	0,56713003962694	-0,60599962080505	0,856446689047926	331804661023587	0.0147160941949731 .	26 x 30	KN150681.1 NA	unc-5 netrin receptor A [Source:ZFIN;Acc:ZDB-GENE-080219-19]
217	ENSDARG00000071549	ecm2	0,401493433446693	0,536324196031482	0,566709376950905	-0,958323525442723	0,682083261792069	186546431714465	0.0677702444954101 .	23 x 30	22 NA	extracellular matrix protein 2, female organ and adipocyte specific [Source:ZFIN;Acc:ZDB-GENE-050208-651]
218	ENSDARG00000068910	nos1	0,235141178832798	0,385256214494264	0,565989534384354	-0,47571249129248	0,874574693335717	360730564545012	0.0113053483741271 .	26 x 28	5 NA	nitric oxide synthase 1 (neuronal) [Source:ZFIN;Acc:ZDB-GENE-001101-1]
219	ENSDARG00000060116	camk1a	0,342929219347178	0,382272792732248	0,565439812753317	-0,372495666507281	0,892512754922062	39577335588239	0.00835466720826838 .	30 x 26	6 NA	calcium/calmodulin-dependent protein kinase Ia [Source:ZFIN;Acc:ZDB-GENE-131120-147]
220	ENSDARG00000027940	kcnf1a	-0,343253381370462	0,481085380961281	0,562293167809269	-0,65457842566007	0,880556171146025	371588313921249	0.010274100040489 .	30 x 27	20 NA	potassium voltage-gated channel, subfamily F, member 1a [Source:ZFIN;Acc:ZDB-GENE-041001-217]
221	ENSDARG00000039256	spega	-0,430049436377742	0,4273782685488	0,561455971049415	-0,454242134328694	0,80317158757363	269634779402321	0.0271497147114863 .	30 x 24	6 NA	SPEG complex locus a [Source:ZFIN;Acc:ZDB-GENE-030131-3230]
222	ENSDARG00000044569	cldn19	0,240070546955976	0,395304526751795	0,561060166261176	-0,477483386246602	0,918367212379478	46413912655662	0.0048619355824685 .	30 x 26	11 NA	claudin 19 [Source:ZFIN;Acc:ZDB-GENE-050417-242]
223	ENSDARG00000096990		108057727660179	0,471577068985088	0,559902401492068	-0,566258931199381	0,890036436540354	390461565381578	0.00873656951864465 .	30 x 27	15 NA	si:ch1073-340i21.2 [Source:ZFIN;Acc:ZDB-GENE-131121-430]
224	ENSDARG00000052343	spata18	0,39375336802523	0,467803942505069	0,559555991492588	-0,686203725724036	0,608525318449074	153370861703783	0.0999407085263246 .	30 x 24	20 NA	spermatogenesis associated 18 [Source:ZFIN;Acc:ZDB-GENE-050522-306]
225	ENSDARG00000043662	cnih2	0,836447320210651	0,403782172256121	0,559157828043078	-0,440559403471461	0,905590823279709	42701199725631	0.00647445005199632 .	30 x 27	10 NA	cornichon family AMPA receptor auxiliary protein 2 [Source:ZFIN;Acc:ZDB-GENE-050320-96]
226	ENSDARG00000018418	pth1rb	0,442978227040542	0,515061126558685	0,557647215037097	-0,796610329779837	0,933412717448932	520290358587051	0.00325158987282959 .	27 x 30	12 NA	parathyroid hormone 1 receptor b [Source:ZFIN;Acc:ZDB-GENE-991123-12]
227	ENSDARG00000005050	wnt2ba	0,531980054260664	0,48112356006099	0,556920915273704	-0,7464705023377	0,918202453002044	463608172737079	0.00488130547301191 .	26 x 30	6 NA	wingless-type MMTV integration site family, member 2Ba [Source:ZFIN;Acc:ZDB-GENE-030717-2]
228	ENSDARG00000052118	adamtsl5	101055335239672	0,50285390213732	0,556730587502043	-0,630838414803881	0,969578030433725	792195739770707	0.000687083319665494 .	28 x 30	7 NA	ADAMTS like 5 [Source:ZFIN;Acc:ZDB-GENE-161017-76]
229	ENSDARG00000098481		0,597444354148439	0,611545572293197	0,556508680754287	-0,751338802992058	0,8646822281567	344275956690095	0.0131137270064532 .	30 x 29	5 NA	zgc:110283 [Source:ZFIN;Acc:ZDB-GENE-050417-72]
230	ENSDARG00000058603	jph1a	0,172417831102493	0,471466037518227	0,55579099224441	-0,796571636832306	0,794798367962782	261932099538251	0.0294206396504511 .	24 x 30	24 NA	junctophilin 1a [Source:ZFIN;Acc:ZDB-GENE-040724-233]
231	ENSDARG00000090560	mfap5	202609615784364	0,559807950304328	0,555329532272238	-0,583919447141504	0,997154958999576	264571160819435	6.06493659638385e-06 .	29 x 30	16 NA	microfibrillar associated protein 5 [Source:ZFIN;Acc:ZDB-GENE-100922-279]
232	ENSDARG00000103929	ildr1a	102332979414304	0,369236837608045	0,555125432127037	-0,508267463795884	0,816716132908139	283071061824749	0.0236554693179351 .	30 x 26	1 NA	immunoglobulin-like domain containing receptor 1a [Source:ZFIN;Acc:ZDB-GENE-040426-1412]
233	ENSDARG00000103917		0,777533173097118	0,513291868012191	0,555057339010413	-0,591242317759864	0,983361533639993	10826438720318	0.000206477379831149 .	29 x 30	14 NA	zinc finger protein 185 with LIM domain [Source:ZFIN;Acc:ZDB-GENE-061103-355]
234	ENSDARG00000077419	si:ch211-119e14.9	0,0133446244343771	0,515053590286588	0,553614721749584	-0,777942426488941	0,913823391015957	450035358182507	0.00540981028877763 .	28 x 30	7 NA	si:ch211-119e14.9 [Source:ZFIN;Acc:ZDB-GENE-160728-55]
235	ENSDARG00000028027	trim63a	123865398592538	0,410809301561217	0,553481841955312	-0,467816463972998	0,651223765017417	171626295561462	0.0806269373154076 .	30 x 24	6 NA	tripartite motif containing 63a [Source:ZFIN;Acc:ZDB-GENE-040625-139]
236	ENSDARG00000037677	fgf24	0,949836738990145	0,515543650851552	0,552420437036916	-0,585369462783879	0,991331251129067	15090333131534	5.61975471740084e-05 .	29 x 30	14 NA	fibroblast growth factor 24 [Source:ZFIN;Acc:ZDB-GENE-030708-1]
237	ENSDARG00000042172	c7a	0,913751012557882	0,436131765137227	0,552400211418763	-0,654646663598971	0,835674519883421	3043104465956	0.0191428329378376 .	27 x 28	8 NA	complement component 7a [Source:ZFIN;Acc:ZDB-GENE-081104-392]
238	ENSDARG00000055786	LOC563933	136921410033321	0,43873651139802	0,552213922584335	-0,476717715063595	0,942799535596857	56563409883904	0.00240713139435256 .	30 x 28	14 NA	protease, serine, 23 [Source:ZFIN;Acc:ZDB-GENE-030131-9149]
239	ENSDARG00000061231	tinagl1	1117006173875	0,49947982988516	0,551966425674962	-0,576715498618608	0,960104500339369	686668197455614	0.00117786324296154 .	29 x 29	19 NA	tubulointerstitial nephritis antigen-like 1 [Source:ZFIN;Acc:ZDB-GENE-060503-240]
240	ENSDARG00000056324	zgc:123295	0,414034607391893	0,6395225897967	0,551760720845989	-106974734002197	0,811726737019417	277970798941738	0.0249166939759815 .	30 x 29	3 NA	zgc:123295 [Source:ZFIN;Acc:ZDB-GENE-051127-11]
241	ENSDARG00000057984	eps8l1	0,600093922419319	0,45662233797051	0,551303314943036	-0,566860896881543	0,817564047004951	283956427704889	0.0234441593654297 .	30 x 27	3 NA	eps8-like1 [Source:ZFIN;Acc:ZDB-GENE-050306-14]
242	ENSDARG00000019274	rasd1	122922579854643	0,444085869236165	0,550612526371356	-0,506483286365113	0,867533348080975	348841954501745	0.0125794486116571 .	30 x 26	12 NA	RAS, dexamethasone-induced 1 [Source:ZFIN;Acc:ZDB-GENE-040426-1473]
243	ENSDARG00000078676	myrf	0,752820203795193	0,432301471994238	0,550280555804833	-0,495131968881023	0,932516030934552	516445432387107	0.00333873260956974 .	29 x 28	25 NA	myelin regulatory factor [Source:ZFIN;Acc:ZDB-GENE-080204-57]
244	ENSDARG00000028878	vipr1a	0,620511784829311	0,650726903675047	0,549948602729145	-115066536778314	0,843311539993362	313834122639259	0.0174517298154889 .	23 x 30	2 NA	vasoactive intestinal peptide receptor 1a [Source:ZFIN;Acc:ZDB-GENE-070912-506]
245	ENSDARG00000037266	myoz2b	0,900003182686506	0,452837995369731	0,549818186993704	-0,59469524939158	0,718983697128408	206893764478099	0.0536796460854159 .	30 x 24	1 NA	myozenin 2b [Source:ZFIN;Acc:ZDB-GENE-040426-1853]
246	ENSDARG00000075467	shisa3	0,793215604249743	0,386331089581692	0,549248458242286	-0,41449156644286	0,881844382269882	374026959869396	0.0100581772407978 .	30 x 26	14 NA	shisa family member 3 [Source:ZFIN;Acc:ZDB-GENE-070112-2022]
247	ENSDARG00000096917		151368246144375	0,476479595585639	0,549217330133395	-0,518581541735689	0,983138412363713	107527343146724	0.000212036360490608 .	29 x 29	22 NA	si:ch211-227m13.1 [Source:ZFIN;Acc:ZDB-GENE-131121-45]
248	ENSDARG00000105239	ecm1b	162234136949559	0,505331190808072	0,548771049217341	-0,531769132191731	0,991702631203009	154286886722711	5.14919358696186e-05 .	29 x 30	16 NA	extracellular matrix protein 1b [Source:ZFIN;Acc:ZDB-GENE-121204-2]
249	ENSDARG00000089187	wfdc2	125836365513097	0,496134897055784	0,548445851464996	-0,859160042469175	0,714991195018329	204536397909137	0.0551346965327613 .	23 x 30	23 NA	WAP four-disulfide core domain 2 [Source:ZFIN;Acc:ZDB-GENE-090313-47]
250	ENSDARG00000074761		0,511631769579457	0,462442975252331	0,548432118153449	-0,519149455194008	0,904284828638585	423622380157825	0.00665182442171619 .	30 x 27	8 NA	coiled-coil domain containing 64 [Source:ZFIN;Acc:ZDB-GENE-091204-439]
251	ENSDARG00000101703	zgc:158260	-0,0185610651980598	0,56341150914238	0,547256657496014	-0,967635089476013	0,612914842037668	155139059725288	0.0978764712638851 .	30 x 26	5 NA	zgc:158260 [Source:ZFIN;Acc:ZDB-GENE-061201-24]
252	ENSDARG00000104200		0,178301311145549	0,517802471943342	0,546831865910924	-0,570041067163057	0,994130784366842	183783562731445	2.57852238780831e-05 .	29 x 30	15 NA
253	ENSDARG00000095184	si:ch73-52p7.1	0,69469844825685	0,485836170861377	0,544346759396015	-0,635776764688044	0,78249674717676	251342126629553	0.0329083559868897 .	26 x 30	13 NA	si:ch73-52p7.1 [Source:ZFIN;Acc:ZDB-GENE-081107-46]
254	ENSDARG00000112419		180864725902699	0,522867923689929	0,542961449369315	-0,847301935084228	0,755469314347087	230612859310329	0.0411909984184861 .	24 x 30
255	ENSDARG00000079826	gpr174	0,0161915334732307	0,460201034169078	0,542946685594997	-0,589582069860747	0,864493019947451	343977687524523	0.0131495566418877 .	27 x 30	14 NA	G protein-coupled receptor 174 [Source:ZFIN;Acc:ZDB-GENE-100930-1]
256	ENSDARG00000100892	cfap53	0,262665239629155	0,463411439771719	0,542912883187085	-0,452015434556604	0,942200517067016	562424621280129	0.00245731132805727 .	28 x 29	21 NA	cilia and flagella associated protein 53 [Source:ZFIN;Acc:ZDB-GENE-060503-508]
257	ENSDARG00000098295	efna3b	108556091144895	0,446659884216088	0,542702747983017	-0,56116996387683	0,961163646995708	696548233421485	0.00111655288408663 .	27 x 30	16 NA	ephrin-A3b [Source:ZFIN;Acc:ZDB-GENE-011108-1]
258	ENSDARG00000091411	si:ch211-214p13.9	0,997504270440771	0,512645567728253	0,540406098901362	-0,800218371292705	0,909780517901851	438353757936741	0.00592107960451782 .	26 x 30	9 NA	si:ch211-214p13.9 [Source:ZFIN;Acc:ZDB-GENE-060503-213]
259	ENSDARG00000014907	htra1b	104983076800702	0,474268773407342	0,539837518623475	-0,517655959876939	0,98878677907889	132426025606978	9.39497652761023e-05 .	29 x 29	12 NA	HtrA serine peptidase 1b [Source:ZFIN;Acc:ZDB-GENE-080219-7]
260	ENSDARG00000093783	si:dkey-70b23.2	0,432256738814247	0,4558322950819	0,537791931428427	-0,777234431332617	0,658056801053381	174790043433254	0.0776984234106755 .	30 x 24	5 NA	si:dkey-70b23.2 [Source:ZFIN;Acc:ZDB-GENE-100922-241]
261	ENSDARG00000002084	lamb2	109410841171086	0,458718702439379	0,537606645346766	-0,63600131043633	0,952309393286741	624190735061997	0.00167867866944127 .	27 x 30	23 NA	laminin, beta 2 (laminin S) [Source:ZFIN;Acc:ZDB-GENE-081030-4]
262	ENSDARG00000093453	ahdc1	0,532941587437825	0,504613964518934	0,534996977762425	-0,815238118142116	0,848282806719638	320382693794167	0.0163905194154665 .	25 x 30	19 NA	AT hook, DNA binding motif, containing 1 [Source:ZFIN;Acc:ZDB-GENE-060503-584]
263	ENSDARG00000069989	bnc2	115653398678796	0,502358419604228	0,534428715838822	-0,684309248641693	0,967475169556732	764905304344678	0.000784796729873527 .	28 x 30	1 NA	basonuclin 2 [Source:ZFIN;Acc:ZDB-GENE-030131-5784]
264	ENSDARG00000036869	tcf21	170294547714446	0,551619441142723	0,534313624707598	-0,718163027498308	0,972353568922762	83280300843383	0.000567961147827312 .	30 x 29	23 NA	transcription factor 21 [Source:ZFIN;Acc:ZDB-GENE-051113-88]
265	ENSDARG00000005364	grin3ba	-0,579503752553954	0,357416386553536	0,534138054653955	-0,468527257268199	0,887457982825815	385107345331271	0.00914292320710253 .	30 x 25	2 NA	glutamate receptor, ionotropic, N-methyl-D-aspartate 3Ba [Source:ZFIN;Acc:ZDB-GENE-070912-354]
266	ENSDARG00000045262	gsnb	104766978704141	0,450430194993222	0,53354246928297	-0,487070120423498	0,983184579673302	107678654908746	0.000210880095400823 .	28 x 30	5 NA	gelsolin b [Source:ZFIN;Acc:ZDB-GENE-030131-8567]
267	ENSDARG00000101200	zgc:112964	0,76293129539261	0,51953665325403	0,533392393362841	-0,526236267175658	0,978444049984629	947590115411044	0.000345990194356327 .	30 x 29	12 NA	zgc:112964 [Source:ZFIN;Acc:ZDB-GENE-050306-47]
268	ENSDARG00000078741	zgc:172136	111601751681743	0,456660415189581	0,531355550657266	-0,514683239255245	0,963848641456474	723473316197113	0.000968378803481773 .	28 x 30	13 NA	zgc:172136 [Source:ZFIN;Acc:ZDB-GENE-030131-1008]
269	ENSDARG00000101043	ppl	0,857802721594289	0,363027067904789	0,530700827123929	-0,536072020356877	0,833304649123803	301477383094675	0.0196824999048441 .	25 x 29	3 NA	periplakin [Source:ZFIN;Acc:ZDB-GENE-041008-196]
270	ENSDARG00000099031	scn4ba	0,395916965299211	0,374108809041854	0,528540627218915	-0,378443681266286	0,826884769938154	294070711499174	0.0211796446459349 .	30 x 24	15 NA	sodium channel, voltage-gated, type IV, beta a [Source:ZFIN;Acc:ZDB-GENE-070615-18]
271	ENSDARG00000070434	rhov	13183675183398	0,506149632882868	0,528455966022257	-0,506988884503776	0,977295296443924	922490961498109	0.000383701583778651 .	30 x 29	20 NA	ras homolog family member V [Source:ZFIN;Acc:ZDB-GENE-031002-10]
272	ENSDARG00000096655		255666314899287	0,359776590496792	0,527715295347381	-0,4517751483693	0,919782964042517	468765871169607	0.00469703504192487 .	27 x 28	20 NA
273	ENSDARG00000075034	raver2	0,79877351419194	0,520150120362916	0,527378606998591	-0,629761918513125	0,989346000430016	135914783623486	8.48284523629061e-05 .	28 x 30	6 NA	ribonucleoprotein, PTB-binding 2 [Source:ZFIN;Acc:ZDB-GENE-090713-1]
274	ENSDARG00000035309	entpd3	0,239046629376723	0,398492636160471	0,526380001615223	-0,578615178106389	0,691781836154749	19160103777418	0.0639287664746935 .	24 x 29	16 NA	ectonucleoside triphosphate diphosphohydrolase 3 [Source:ZFIN;Acc:ZDB-GENE-030131-6186]
275	ENSDARG00000006422	esyt3	0,972000180913639	0,400313853815728	0,526333101812913	-0,475674581994755	0,90563627384967	427131163324001	0.00646831885758448 .	29 x 27	9 NA	extended synaptotagmin-like protein 3 [Source:ZFIN;Acc:ZDB-GENE-050809-35]
276	ENSDARG00000031248	enkur	0,677850671952411	0,418441519650693	0,52584199444979	-0,672884139639791	0,843139130541292	313612144772344	0.0174890958183909 .	24 x 30	24 NA	enkurin, TRPC channel interacting protein [Source:ZFIN;Acc:ZDB-GENE-070718-1]
277	ENSDARG00000039650	itm2cb	177327618052511	0,465581043310696	0,524734433323358	-0,519870266382748	0,929387244824161	503588058657827	0.00365159925023595 .	30 x 27	2 NA	integral membrane protein 2Cb [Source:ZFIN;Acc:ZDB-GENE-030131-7806]
278	ENSDARG00000042616	sema3h	-0,203902251378597	0,363441684278835	0,524537634312477	-0,363547832335821	0,953575003852285	633277227119146	0.00159144548095969 .	30 x 26	8 NA	sema domain, immunoglobulin domain (Ig), short basic domain, secreted, (semaphorin) 3H [Source:ZFIN;Acc:ZDB-GENE-990715-8]
279	ENSDARG00000033201	zgc:101840	199999280671962	0,394567780712967	0,523393142389155	-0,510169416847721	0,714843928110504	20445023613958	0.0551886948396015 .	30 x 24	20 NA	zgc:101840 [Source:ZFIN;Acc:ZDB-GENE-041010-43]
280	ENSDARG00000024537	emilin1a	15673629559245	0,471160508636667	0,523009521820789	-0,577893149061464	0,977866015985763	934719103449202	0.000364724003255157 .	28 x 30	20 NA	elastin microfibril interfacer 1a [Source:ZFIN;Acc:ZDB-GENE-041001-191]
281	ENSDARG00000026499	ppm1e	0,243967124517149	0,39464784365529	0,52262041416158	-0,55867934437122	0,923154274570752	480272102997754	0.00431550053443885 .	26 x 30	10 NA	protein phosphatase, Mg2+/Mn2+ dependent, 1E [Source:ZFIN;Acc:ZDB-GENE-070326-2]
282	ENSDARG00000017947	ptk6a	-0,012874562355686	0,448267202131198	0,52211771878697	-0,602409706103539	0,924454847817573	484907092848242	0.00417251714543809 .	30 x 27	8 NA	PTK6 protein tyrosine kinase 6a [Source:ZFIN;Acc:ZDB-GENE-081105-117]
283	ENSDARG00000069954	kcnq5a	0,647307741838562	0,510559593986342	0,520854137443115	-0,71193324666377	0,942837041965313	565836680927071	0.00240400635414373 .	27 x 30	13 NA	potassium voltage-gated channel, KQT-like subfamily, member 5a [Source:ZFIN;Acc:ZDB-GENE-090312-185]
284	ENSDARG00000070497		0,675249332159348	0,535640707055658	0,519752677004753	-0,722420285431764	0,961990863212229	704544532997138	0.00106979296199305 .	28 x 30	12 NA	BicC family RNA binding protein 1b [Source:ZFIN;Acc:ZDB-GENE-080522-3]
285	ENSDARG00000076411	cavin1a	0,281912673933938	0,384338559904868	0,519510426963971	-0,420489614608276	0,868342425401044	350162676332284	0.012429758928878 .	30 x 24	3 NA	caveolae associated protein 1a [Source:ZFIN;Acc:ZDB-GENE-091204-151]
286	ENSDARG00000058780	slc9a2	0,0484308417480724	0,458100825662547	0,518452731993287	-0,562317040860908	0,918384678343726	464195502618958	0.00485988439329921 .	28 x 30	9 NA	solute carrier family 9, subfamily A (NHE2, cation proton antiporter 2), member 2 [Source:ZFIN;Acc:ZDB-GENE-070912-541]
287	ENSDARG00000054050	vsig8a	0,499869495233253	0,389709373474324	0,517268367944645	-0,344793760922158	0,853947425586903	328214538012955	0.0152196410596759 .	30 x 24	10 NA	V-set and immunoglobulin domain containing 8a [Source:ZFIN;Acc:ZDB-GENE-050417-338]
288	ENSDARG00000037639	nkx3.2	0,508118163858156	0,389841651436518	0,516784309711869	-0,528257162320413	0,819977376430147	286507059755111	0.022847558925883 .	30 x 26	14 NA	NK3 homeobox 2 [Source:ZFIN;Acc:ZDB-GENE-030127-1]
289	ENSDARG00000069027	admb	0,852129483144894	0,440673466832131	0,51629131349825	-0,492173636681131	0,939987922191923	550976941837658	0.00264705449548552 .	28 x 29	18 NA	adrenomedullin b [Source:ZFIN;Acc:ZDB-GENE-120221-6]
290	ENSDARG00000021255	arhgap22	0,417254791434242	0,388757122080789	0,516108314013386	-0,558593454133484	0,850840468654244	323868071564169	0.0158567779318284 .	30 x 26	13 NA	Rho GTPase activating protein 22 [Source:ZFIN;Acc:ZDB-GENE-090313-87]
291	ENSDARG00000095796	si:dkey-87o1.2	146047288373891	0,528856562509335	0,514809179484324	-0,568687833254188	0,961632565393338	701049922583056	0.00108992523690832 .	30 x 29	16 NA	si:dkey-87o1.2 [Source:ZFIN;Acc:ZDB-GENE-110411-217]
292	ENSDARG00000070081	rspo3	118010780711406	0,377301541378426	0,514769229994739	-0,483518750748291	0,933752551849272	5217671952609	0.00321885784205223 .	29 x 27	16 NA	R-spondin 3 [Source:ZFIN;Acc:ZDB-GENE-030131-9814]
293	ENSDARG00000004658	zgc:101810	0,66592392449729	0,376105767598208	0,513939945591159	-0,420053019141177	0,794927624841023	262047809490571	0.0293849460600039 .	26 x 27	7 NA	zgc:101810 [Source:ZFIN;Acc:ZDB-GENE-041121-7]
294	ENSDARG00000078247	vip	10517994049902	0,518416338094195	0,513896080629238	-0,76706327441877	0,909042908354543	436303052256346	0.00601676800787576 .	30 x 28	13 NA	vasoactive intestinal peptide [Source:ZFIN;Acc:ZDB-GENE-080204-3]
295	ENSDARG00000092084		219917205911026	0,445477059955182	0,513410117552539	-0,701632825449941	0,867083414517399	348112346149884	0.0126630607179002 .	25 x 30	2 NA
296	ENSDARG00000069376	tnfsf12	15016065436183	0,406314237773008	0,511754980191879	-0,549393928577258	0,831200851989182	299008035312114	0.0201674593158685 .	25 x 29	7 NA	TNF superfamily member 12 [Source:ZFIN;Acc:ZDB-GENE-060929-376]
297	ENSDARG00000098761	rgs2	11186908975695	0,447588742653099	0,511711688707106	-0,488803720544717	0,98831785045325	129694735744593	0.00010195589014117 .	28 x 30	22 NA	regulator of G protein signaling 2 [Source:ZFIN;Acc:ZDB-GENE-040718-410]
298	ENSDARG00000061697	ca14	0,11093575904658	0,346898188649239	0,511625032700762	-0,428880320195721	0,818017978165603	284432693889286	0.023331396790652 .	30 x 25	16 NA	carbonic anhydrase XIV [Source:ZFIN;Acc:ZDB-GENE-051030-57]
299	ENSDARG00000069378	pard6a	1277826360107	0,472200956079624	0,511372329346188	-0,511369150916931	0,966887424265035	75773905710713	0.000813255493600562 .	30 x 28	18 NA	par-6 family cell polarity regulator alpha [Source:ZFIN;Acc:ZDB-GENE-070705-215]
300	ENSDARG00000056407	irf8	0,462383449973085	0,412074881332332	0,508290415455671	-0,566678603977644	0,867001949588358	347980611214011	0.0126782276742954 .	30 x 26	18 NA	interferon regulatory factor 8 [Source:ZFIN;Acc:ZDB-GENE-040718-367]
301	ENSDARG00000102058	si:dkeyp-11e3.1	0,419897078882417	0,439649312679912	0,507471443727267	-0,587665654063472	0,930796067791465	509273345721188	0.00350903057959184 .	27 x 30	14 NA	si:dkeyp-11e3.1 [Source:ZFIN;Acc:ZDB-GENE-141222-55]
302	ENSDARG00000101789		126248542433896	0,348037667676137	0,505488847150487	-0,480039472621987	0,870841528790651	354314706084513	0.0119727804936165 .	25 x 28	17 NA	cytochrome P450, family 1, subfamily C, polypeptide 2 [Source:ZFIN;Acc:ZDB-GENE-050705-1]
303	ENSDARG00000010276	ptgs2b	131571612525789	0,486135128316325	0,505388870736746	-0,626770588241923	0,978423378612538	947121027680168	0.0003466516906665 .	29 x 29	20 NA	prostaglandin-endoperoxide synthase 2b [Source:ZFIN;Acc:ZDB-GENE-041014-323]
304	ENSDARG00000074772	ccl44	0,490503897854993	0,360028918507378	0,505268602615977	-0,420374707605043	0,668455329895548	179752139801897	0.0733303988174049 .	30 x 24	11 NA	chemokine (C-C motif) ligand 44 [Source:ZFIN;Acc:ZDB-GENE-131121-642]
305	ENSDARG00000103843	spag8	0,0890508411166372	0,352793086211514	0,50463937278836	-0,430398737142755	0,731279369521677	214426884380929	0.0493069515363714 .	30 x 24	5 NA	sperm associated antigen 8 [Source:ZFIN;Acc:ZDB-GENE-170411-2]
306	ENSDARG00000060094	ptgis	0,814644041512486	0,416833535175868	0,503544795493823	-0,48594557925181	0,975604879912414	888796701839394	0.000442711895608516 .	29 x 28	6 NA	prostaglandin I2 (prostacyclin) synthase [Source:ZFIN;Acc:ZDB-GENE-070116-1]
307	ENSDARG00000073810	thbs2b	0,726008524669903	0,392786833147879	0,502473018037447	-0,545094423493202	0,898241940546483	408755052970149	0.00750260838548888 .	26 x 29	12 NA	thrombospondin 2b [Source:ZFIN;Acc:ZDB-GENE-100623-1]
308	ENSDARG00000068141	tnfsf11	0,408869461174075	0,46375911883773	0,502460528740076	-0,532408095980054	0,97864475753938	952179664224954	0.000339600040156429 .	28 x 30	9 NA	TNF superfamily member 11 [Source:ZFIN;Acc:ZDB-GENE-090805-2]
309	ENSDARG00000097746	si:rp71-77l1.1	109589358042205	0,334847092806824	0,502162113862712	-0,382030304778142	0,89175550941932	394130816156858	0.00847058065672268 .	27 x 27	16 NA	si:rp71-77l1.1 [Source:ZFIN;Acc:ZDB-GENE-131121-141]
310	ENSDARG00000115545		0,760259787995938	0,398222117606969	0,501642323607336	-0,455196931682133	0,889670747056696	389691468410879	0.00879366111826796 .	30 x 26
311	ENSDARG00000024831	crhbp	0,682930627848385	0,350932821990346	0,501344578133723	-0,472215746831195	0,826338723674374	293457992761703	0.0213093496067223 .	30 x 24	21 NA	corticotropin releasing hormone binding protein [Source:ZFIN;Acc:ZDB-GENE-040801-196]
312	ENSDARG00000016773	cishb	117714165109413	0,483412938084784	0,500228550185969	-0,69153866661057	0,963563565189088	720476707594668	0.000983616958044387 .	27 x 30	11 NA	cytokine inducible SH2-containing protein b [Source:ZFIN;Acc:ZDB-GENE-080204-120]
313	ENSDARG00000074217	si:dkey-188i13.6	0,506089919232328	0,405843007208298	0,50015753618923	-0,521844386543929	0,890662422311476	391788248010782	0.00863925477496663 .	30 x 27	13 NA	si:dkey-188i13.6 [Source:ZFIN;Acc:ZDB-GENE-030131-7410]
314	ENSDARG00000043648	pnck	0,383987720094189	0,35357674752991	0,497373057795706	-0,47508800281955	0,906316528142331	42892454633803	0.00637688925100788 .	30 x 26	8 NA	pregnancy up-regulated nonubiquitous CaM kinase [Source:ZFIN;Acc:ZDB-GENE-081105-127]
315	ENSDARG00000059944	c1qtnf2	0,84804785718014	0,374540285749044	0,49688679678504	-0,491422670072708	0,836591907211678	305422157750384	0.0189358145020958 .	28 x 27	14 NA	C1q and TNF related 2 [Source:ZFIN;Acc:ZDB-GENE-030131-5133]
316	ENSDARG00000056057	grem2a	-0,162608261637535	0,427644460711563	0,496813111677427	-0,666394501354601	0,670081771519202	180545128930164	0.0726569551469693 .	30 x 26	17 NA	gremlin 2, DAN family BMP antagonist a [Source:ZFIN;Acc:ZDB-GENE-131127-498]
317	ENSDARG00000090369	zgc:86896	145742554074016	0,330713549034367	0,496508624058296	-0,33169388772596	0,829641883472176	297205062492915	0.0205303873614088 .	27 x 26	3 NA	zgc:86896 [Source:ZFIN;Acc:ZDB-GENE-040625-80]
318	ENSDARG00000093381	tgm2l	0,57262580406534	0,369974080516901	0,496210226296997	-0,387488329444385	0,922910487938628	479415856987064	0.00434256290174051 .	27 x 28	18 NA	transglutaminase 2, like [Source:ZFIN;Acc:ZDB-GENE-050420-97]
319	ENSDARG00000098949		-0,521558458807852	0,425046226199922	0,492808616954287	-0,435110674385366	0,900059623544122	41309236703853	0.00724150604461848 .	28 x 28	3 NA	mesothelin a [Source:ZFIN;Acc:ZDB-GENE-120727-9]
320	ENSDARG00000059832	adgrb3	0,608794477089861	0,389608286124797	0,492203839198856	-0,619575472007198	0,796743344539704	263683545781326	0.0288856518222893 .	24 x 30	13 NA	adhesion G protein-coupled receptor B3 [Source:ZFIN;Acc:ZDB-GENE-070424-99]
321	ENSDARG00000096508		272997236576546	0,363433986066673	0,491166086741563	-0,459868659536883	0,946381543874584	585902183476419	0.00211766668247748 .	27 x 29	20 NA
322	ENSDARG00000026500	xkr9	0,199329288170639	0,503530919043132	0,489442253981244	-0,660484228687277	0,951616496399242	619364145164462	0.00172740656248993 .	30 x 28	24 NA	XK, Kell blood group complex subunit-related family, member 9 [Source:ZFIN;Acc:ZDB-GENE-060421-6224]
323	ENSDARG00000102899	cremb	138708588083876	0,511814334602784	0,489067848396189	-0,637489144098655	0,957855910939722	666916527868253	0.0013133798974736 .	29 x 30	24 NA	cAMP responsive element modulator b [Source:ZFIN;Acc:ZDB-GENE-050417-150]
324	ENSDARG00000001881	cacnb3a	-0,266713861501961	0,353879195776187	0,487771293718541	-0,483436579259361	0,821764234765543	288425542424262	0.0224104430933614 .	28 x 26	23 NA	calcium channel, voltage-dependent, beta 3a [Source:ZFIN;Acc:ZDB-GENE-060221-2]
325	ENSDARG00000043226		0,348758444612932	0,336238797865622	0,485982726575941	-0,500539027125484	0,783972605925189	252570357643753	0.0324804935480238 .	28 x 26	1 NA	nuclear factor I/Xa [Source:ZFIN;Acc:ZDB-GENE-080722-15]
326	ENSDARG00000101081	ptprub	0,842948633586283	0,337243254970973	0,485851098699826	-0,387367499032438	0,839465513099306	308960427751122	0.0182941946455364 .	26 x 28	16 NA	protein tyrosine phosphatase, receptor type, U, b [Source:ZFIN;Acc:ZDB-GENE-030131-7036]
327	ENSDARG00000073723	LOC565422	-0,183329663611635	0,342169448460256	0,485166389406922	-0,372205711722551	0,921400272727379	474197094416916	0.00451204219516765 .	29 x 25	7 NA	zgc:194679 [Source:ZFIN;Acc:ZDB-GENE-030131-2847]
328	ENSDARG00000075817		0,784903848341266	0,342774460150013	0,48434963982615	-0,488375425650483	0,90232829869242	418665778158249	0.00692187974973302 .	25 x 30	20 NA	methyltransferase like 24 [Source:ZFIN;Acc:ZDB-GENE-070424-138]
329	ENSDARG00000100223	si:zfos-1011f11.1	0,824624880007961	0,379569739078532	0,48396798528109	-0,483451139633342	0,782223010644766	25111552589413	0.0329879954591887 .	30 x 26	1 NA	si:zfos-1011f11.1 [Source:ZFIN;Acc:ZDB-GENE-080229-4]
330	ENSDARG00000098431	comp	148761705528381	0,451976481710476	0,48385103499895	-0,577437264833619	0,903653119122622	422006373944893	0.00673845077654378 .	26 x 30	11 NA	si:ch211-43f4.1 [Source:ZFIN;Acc:ZDB-GENE-160113-156]
331	ENSDARG00000092413		21923723985795	0,392327890374746	0,48080691016605	-0,608315111360778	0,889382370242243	389086720409111	0.00883880848997753 .	25 x 30	9 NA
332	ENSDARG00000099117	si:dkey-33i11.4	166509964995409	0,408383450777627	0,480411369516119	-0,568359483594582	0,903095108250756	420591400421274	0.00681542078099717 .	30 x 26	16 NA	si:dkey-33i11.4 [Source:ZFIN;Acc:ZDB-GENE-030131-33]
333	ENSDARG00000052222	zgc:114118	-0,3174573486181	0,499204518613007	0,479775549737754	-0,712431319093211	0,862457106529106	34080447038648	0.013538024908742 .	30 x 28	3 NA	zgc:114118 [Source:ZFIN;Acc:ZDB-GENE-050913-57]
334	ENSDARG00000062363	phex	1043078971673	0,42112372907658	0,479415790208478	-0,535760460051741	0,970880350753249	810536371236483	0.000629792448628042 .	29 x 28	24 NA	phosphate regulating endopeptidase homolog, X-linked [Source:ZFIN;Acc:ZDB-GENE-030103-2]
335	ENSDARG00000076106	ftr43	0,284310500213564	0,342442996023702	0,478206475738988	-0,480265257937279	0,716062019353299	205164586954141	0.0547427574957908 .	30 x 24	3 NA	finTRIM family, member 43 [Source:ZFIN;Acc:ZDB-GENE-090507-8]
336	ENSDARG00000100584	ccdc40	0,30292811157587	0,512835079644641	0,477164591722809	-0,960127004539646	0,79038768670428	258040708033296	0.0306505404937942 .	23 x 30	6 NA	coiled-coil domain containing 40 [Source:ZFIN;Acc:ZDB-GENE-060503-723]
337	ENSDARG00000039535	dapp1	0,349428044847884	0,376117279121807	0,475205964182421	-0,459313179458964	0,962967913829647	714325448821925	0.00101583533154348 .	27 x 29	13 NA	dual adaptor of phosphotyrosine and 3-phosphoinositides [Source:ZFIN;Acc:ZDB-GENE-050417-180]
338	ENSDARG00000032234	wnt2bb	0,597793102892182	0,440283062502828	0,474786693975844	-0,661460899585863	0,910136032809782	439350739864522	0.0058752246002397 .	26 x 30	8 NA	wingless-type MMTV integration site family, member 2Bb [Source:ZFIN;Acc:ZDB-GENE-060824-6]
339	ENSDARG00000027957	fgf12a	-0,0691539976037195	0,356287518913559	0,474598520343422	-0,43344215882919	0,795395339385187	262467315765715	0.0292559556975872 .	30 x 24	2 NA	fibroblast growth factor 12a [Source:ZFIN;Acc:ZDB-GENE-050221-6]
340	ENSDARG00000063158	LOC571043	0,366170982356182	0,347921634224885	0,473771734386943	-0,448471543081058	0,773732108229189	244267189852159	0.0355018008355974 .	30 x 24	7 NA
341	ENSDARG00000074560	si:ch211-269c21.2	0,0873857225623686	0,445073967691783	0,473714334347333	-0,621536737942088	0,947658675183807	593612664709072	0.00201886195236445 .	27 x 30	25 NA	si:ch211-269c21.2 [Source:ZFIN;Acc:ZDB-GENE-090313-104]
342	ENSDARG00000060980	atp8b1	0,0835517923508441	0,326664233727131	0,472664280700406	-0,314305317290706	0,939569772204274	548882282939902	0.00268368935930763 .	28 x 27	21 NA	ATPase, aminophospholipid transporter, class I, type 8B, member 1 [Source:ZFIN;Acc:ZDB-GENE-091116-14]
343	ENSDARG00000040123	zfpm2a	115752685315953	0,324125731642684	0,472539048321531	-0,311847729801769	0,907144361536714	431132216421198	0.00626647293016114 .	27 x 27	16 NA	zinc finger protein, FOG family member 2a [Source:ZFIN;Acc:ZDB-GENE-060130-4]
344	ENSDARG00000105592		0,914242712484764	0,411387318311234	0,47224183007636	-0,438491112853509	0,948106020650011	596378692453083	0.00198480139138413 .	28 x 28	19 NA
345	ENSDARG00000014465	arhgef25b	0,624112333361316	0,457849209118	0,472225457746854	-0,552283237563087	0,955925588946037	651155420002254	0.00143551105464068 .	27 x 30	6 NA	Rho guanine nucleotide exchange factor (GEF) 25b [Source:ZFIN;Acc:ZDB-GENE-080225-17]
346	ENSDARG00000096558		0,293923425999166	0,355593733898391	0,472089840660437	-0,411755575624292	0,915459634004455	454988721377406	0.00520925105999015 .	27 x 28	20 NA
347	ENSDARG00000035695	scxa	128944992440455	0,398881026247502	0,471371136711442	-0,42460918549657	0,986740760715356	121591484045634	0.00013127280162184 .	28 x 28	19 NA	scleraxis bHLH transcription factor a [Source:ZFIN;Acc:ZDB-GENE-060503-414]
348	ENSDARG00000102381		0,206325667379409	0,354935180523048	0,470532384562626	-0,547673563405527	0,876000168325061	363251319859685	0.0110553146326819 .	25 x 30	KN150433.1 NA
349	ENSDARG00000087352	dnah2	-0,571392462532747	0,410737806307561	0,470296404861806	-0,652948101833647	0,851915940712073	325358344745855	0.0156348367509402 .	25 x 30	7 NA	dynein, axonemal, heavy chain 2 [Source:ZFIN;Acc:ZDB-GENE-130530-910]
350	ENSDARG00000103542	vegfaa	21253810908313	0,424158607818417	0,469767937901443	-0,407013251004703	0,990713200617322	145727181498124	6.44832479067547e-05 .	29 x 28	16 NA	vascular endothelial growth factor Aa [Source:ZFIN;Acc:ZDB-GENE-990415-273]
351	ENSDARG00000006396	nrcama	0,255795577209564	0,410577587919098	0,469642736677172	-0,61656429111736	0,939574088571354	548903797449482	0.00268330993578991 .	26 x 30	4 NA	neuronal cell adhesion molecule a [Source:ZFIN;Acc:ZDB-GENE-041210-235]
352	ENSDARG00000088739		0,739615872258098	0,333928827122758	0,469198818251446	-0,36551096167487	0,887639869006516	385479340351786	0.00911396825926736 .	27 x 27	15 NA
353	ENSDARG00000008849		-0,519562353937938	0,369193732116355	0,469170170587872	-0,510326313773373	0,849041387688464	321407933966571	0.0162313467898092 .	25 x 30	18 NA	protein tyrosine phosphatase, receptor type, Q [Source:ZFIN;Acc:ZDB-GENE-050419-183]
354	ENSDARG00000005481	nfkbiaa	22890259242391	0,305731146034389	0,468827456433112	-0,33434221858286	0,855629008442826	330620630340386	0.0148799568643873 .	30 x 24	20 NA	nuclear factor of kappa light polypeptide gene enhancer in B-cells inhibitor, alpha a [Source:ZFIN;Acc:ZDB-GENE-040426-2227]
355	ENSDARG00000090526	zgc:158404	0,440133466337942	0,370921825505787	0,468407135146602	-0,495968497220517	0,87128230734543	355058661887919	0.0118930267540365 .	26 x 30	12 NA	zgc:158404 [Source:ZFIN;Acc:ZDB-GENE-070112-592]
356	ENSDARG00000030106	stmn4	122133967527014	0,321167869365046	0,468341689304478	-0,380361456222161	0,700623607398891	196382093367124	0.060511674395801 .	30 x 24	20 NA	stathmin-like 4 [Source:ZFIN;Acc:ZDB-GENE-040426-2732]
357	ENSDARG00000095047	si:dkey-85k15.4	0,0237870806100476	0,408330457117848	0,467820372255899	-0,620560834070346	0,816258961519678	28259598650919	0.023769767217192 .	30 x 27	16 NA	si:dkey-85k15.4 [Source:ZFIN;Acc:ZDB-GENE-100922-242]
358	ENSDARG00000091029	phox2bb	159274052450658	0,336187785173372	0,466660684484882	-0,380064496614617	0,879528199333347	369668665862758	0.0104479755598159 .	28 x 27	14 NA	paired-like homeobox 2bb [Source:ZFIN;Acc:ZDB-GENE-050407-3]
359	ENSDARG00000058252	LOC100001991	-0,299532702912042	0,421344339524304	0,466392456025587	-0,668390132656435	0,863994443809981	343194495149075	0.0132441924073003 .	28 x 28	15 NA	ADAM metallopeptidase with thrombospondin type 1 motif, 15b [Source:ZFIN;Acc:ZDB-GENE-070814-5]
360	ENSDARG00000054609	slco2b1	101705576471558	0,415202747843327	0,466311022843577	-0,516223723635738	0,961706332490509	701765467000737	0.00108576522239401 .	29 x 28	21 NA	solute carrier organic anion transporter family, member 2B1 [Source:ZFIN;Acc:ZDB-GENE-051023-6]
361	ENSDARG00000078417	plxdc1	0,360359754234763	0,385616394190555	0,466196076650402	-0,53425519832214	0,829732301603908	297309018349417	0.0205092553333357 .	30 x 24	12 NA	plexin domain containing 1 [Source:ZFIN;Acc:ZDB-GENE-081104-391]
362	ENSDARG00000115301		12580638230721	0,420126867535257	0,465902522546645	-0,490270434687078	0,96995705880056	797412244255214	0.000670154710116555 .	27 x 30
363	ENSDARG00000009018	rhbg	0,577421358774839	0,424601683749103	0,465365931225838	-0,488702380583455	0,94993701916876	608073621145101	0.00184835829941388 .	28 x 29	16 NA	Rh family, B glycoprotein (gene/pseudogene) [Source:ZFIN;Acc:ZDB-GENE-030131-9542]
364	ENSDARG00000091974		0,630168272305256	0,364392935301357	0,46534971891779	-0,434274368867375	0,944650625751289	575869477863725	0.00225527348373222 .	26 x 29	4 NA
365	ENSDARG00000043281	stap2b	0,526836008121547	0,461196198939517	0,465320803134972	-0,776233087954476	0,680207960750372	185590765368029	0.068524172284012 .	23 x 30	8 NA	signal transducing adaptor family member 2b [Source:ZFIN;Acc:ZDB-GENE-040426-2540]
366	ENSDARG00000069089	agrp	104170398609962	0,498894287869105	0,464346737023035	-0,579578438520763	0,92906376832836	50230577403141	0.00368472484846594 .	29 x 29	7 NA	agouti related neuropeptide [Source:ZFIN;Acc:ZDB-GENE-040817-1]
367	ENSDARG00000070955	hmx3a	0,612367419645039	0,44668512482089	0,46427856111758	-0,609117200917217	0,964273972978235	728009502580192	0.000945862035293787 .	27 x 30	17 NA	H6 family homeobox 3a [Source:ZFIN;Acc:ZDB-GENE-001020-1]
368	ENSDARG00000117133		195707664601661	0,48212585146182	0,46384820087059	-0,887292578029196	0,752722673044199	228673712416478	0.0420795477366652 .	23 x 30
369	ENSDARG00000031891	tbx1	108108099215423	0,340558080256839	0,463617791827108	-0,37629235958861	0,930091358760052	506408797034657	0.00357999889545835 .	27 x 27	5 NA	T-box 1 [Source:ZFIN;Acc:ZDB-GENE-030805-5]
370	ENSDARG00000104936	si:ch211-225h24.2	124522282297266	0,352164578694146	0,46309073697746	-0,367387566883561	0,951544183728025	618866256437649	0.00173253144407848 .	28 x 27	23 NA	si:ch211-225h24.2 [Source:ZFIN;Acc:ZDB-GENE-030131-1581]
371	ENSDARG00000057687	sbk3	0,356150147545837	0,336394934306101	0,462779680780643	-0,336247905153795	0,935089297623497	527684602963776	0.00309167578554503 .	30 x 24	16 NA	SH3 domain binding kinase family, member 3 [Source:ZFIN;Acc:ZDB-GENE-080204-39]
372	ENSDARG00000015552	phactr4a	14364687239058	0,438137684455968	0,462698766153949	-0,4585355993918	0,983807695768228	109783253760228	0.000195581669289346 .	29 x 28	19 NA	phosphatase and actin regulator 4a [Source:ZFIN;Acc:ZDB-GENE-051030-69]
373	ENSDARG00000103826	gpib	0,818515518198073	0,379039960819941	0,462162952458893	-0,562322491478527	0,921730983121941	47532750579918	0.004474659489762 .	25 x 30	18 NA	glucose-6-phosphate isomerase b [Source:ZFIN;Acc:ZDB-GENE-020513-3]
374	ENSDARG00000040621	lrrc32	101538269498255	0,355406308135875	0,460784134368142	-0,459672323836725	0,958054242264487	668595905433476	0.00130113461388048 .	26 x 30	10 NA	leucine rich repeat containing 32 [Source:ZFIN;Acc:ZDB-GENE-090630-1]
375	ENSDARG00000070991	mlpha	0,329286407168858	0,363414729930672	0,458438745275421	-0,652131520022132	0,712697904074938	203200932685734	0.0559782128367347 .	23 x 29	6 NA	melanophilin a [Source:ZFIN;Acc:ZDB-GENE-050208-724]
376	ENSDARG00000015263	adma	187474082640834	0,423255507535463	0,458364052126023	-0,411581653363719	0,961146088536619	696381222963254	0.0011175561040313 .	28 x 29	7 NA	adrenomedullin a [Source:ZFIN;Acc:ZDB-GENE-120221-5]
377	ENSDARG00000069476	spint2	153443615639649	0,33694268779542	0,457358260908844	-0,38744936086209	0,921998125663021	476245663960145	0.00444457274725618 .	29 x 26	15 NA	serine peptidase inhibitor, Kunitz type, 2 [Source:ZFIN;Acc:ZDB-GENE-061013-323]
378	ENSDARG00000088581	f10	132925780291984	0,351860593649914	0,457178642755419	-0,392692898198124	0,967154016401704	760966113293115	0.000800284935618123 .	27 x 28	1 NA	coagulation factor X [Source:ZFIN;Acc:ZDB-GENE-021206-9]
379	ENSDARG00000039881	cemip	0,98994266105808	0,376681145600102	0,456363938805657	-0,367481226068325	0,967976659292228	771172601450967	0.000760910823822902 .	28 x 28	7 NA	cell migration inducing protein, hyaluronan binding [Source:ZFIN;Acc:ZDB-GENE-130103-7]
380	ENSDARG00000029439	atp2a2a	154098892938619	0,322958130390086	0,455449922875566	-0,332393482752079	0,907222182216809	431341192721766	0.00625614115449069 .	29 x 25	8 NA	ATPase, Ca++ transporting, cardiac muscle, slow twitch 2a [Source:ZFIN;Acc:ZDB-GENE-040426-702]
381	ENSDARG00000043646		0,72780136666122	0,40260389971902	0,455370725445595	-0,538923369661014	0,972312107184928	832152488782975	0.000569658037400833 .	27 x 30	8 NA	solute carrier family 6 (neurotransmitter transporter), member 8 [Source:ZFIN;Acc:ZDB-GENE-071024-2]
382	ENSDARG00000018566	flnca	0,123226571046046	0,423380123073785	0,455332406132974	-0,625822727478955	0,905151692752276	425864845198444	0.00653383242249683 .	26 x 30	25 NA	filamin C, gamma a (actin binding protein 280) [Source:ZFIN;Acc:ZDB-GENE-070503-1]
383	ENSDARG00000005221	desmb	19563045676365	0,490254548350705	0,455277332025756	-0,640013396631511	0,942288365131476	562892265776302	0.00244992053340121 .	27 x 30	6 NA	desmin b [Source:ZFIN;Acc:ZDB-GENE-061027-102]
384	ENSDARG00000041294	noxo1a	0,849147684243921	0,389462743660596	0,45519329800314	-0,666772961337138	0,659640109279844	175533859481573	0.0770264058432473 .	30 x 25	3 NA	NADPH oxidase organizer 1a [Source:ZFIN;Acc:ZDB-GENE-030131-9700]
385	ENSDARG00000068851	rnf183	101394014257925	0,365252386553243	0,454172631285922	-0,493071858721162	0,883125201819732	376488954534351	0.00984566962800737 .	30 x 26	15 NA	ring finger protein 183 [Source:ZFIN;Acc:ZDB-GENE-060929-1090]
386	ENSDARG00000115094		0,881042606726841	0,367797226645161	0,454071070285224	-0,476785310311598	0,882655968586591	37558260768552	0.00992327055068953 .	26 x 30
387	ENSDARG00000057440	si:dkey-228d14.5	0,626577175367945	0,315704635156661	0,453953569257196	-0,420363961902921	0,846956110446057	318606488684398	0.0166706590683602 .	28 x 25	13 NA	si:dkey-228d14.5 [Source:ZFIN;Acc:ZDB-GENE-090313-252]
388	ENSDARG00000015627	rgs6	0,380350022745323	0,390839350881972	0,452563670894247	-0,665181550935721	0,763917425896475	236758359102001	0.0385117218540452 .	23 x 30	20 NA	regulator of G protein signaling 6 [Source:ZFIN;Acc:ZDB-GENE-030131-31]
389	ENSDARG00000110545		0,51819169467627	0,346406845995592	0,451718333662055	-0,419123436032236	0,939348887127099	547784275231815	0.00270314096811586 .	28 x 27
390	ENSDARG00000058543	lama5	111353709599885	0,414148166809121	0,450415172229824	-0,435652282882593	0,966778561466446	756432285910376	0.000818581657425321 .	29 x 28	23 NA	laminin, alpha 5 [Source:ZFIN;Acc:ZDB-GENE-030131-9823]
391	ENSDARG00000062325	shank2	-0,276072174085679	0,395252438644066	0,450285690095871	-0,63362146483366	0,894127868316879	399332034904101	0.00811000344732571 .	25 x 30	25 NA	SH3 and multiple ankyrin repeat domains 2 [Source:ZFIN;Acc:ZDB-GENE-061207-58]
392	ENSDARG00000087867		-0,280555659740306	0,460443796931157	0,449464375398561	-0,840873590874759	0,63565570550679	164683471086579	0.0874686920936691 .	30 x 26	16 NA
393	ENSDARG00000069230	zgc:153738	-0,21315847692994	0,355194038311333	0,448436471393003	-0,551439325124624	0,758534708153014	232810532337307	0.0402094275063124 .	30 x 25	8 NA	zgc:153738 [Source:ZFIN;Acc:ZDB-GENE-061013-622]
394	ENSDARG00000031228	podxl	219908168566566	0,427089135837641	0,447701594544522	-0,553702956921271	0,914536091027666	452176189231332	0.00532200100118474 .	29 x 28	4 NA	podocalyxin-like [Source:ZFIN;Acc:ZDB-GENE-030131-2805]
395	ENSDARG00000035095	tdgf1	157245260072294	0,33015271183976	0,446432780111649	-0,43046395955536	0,859717817359789	336636451255378	0.0140691616234583 .	30 x 24	10 NA	teratocarcinoma-derived growth factor 1 [Source:ZFIN;Acc:ZDB-GENE-990415-198]
396	ENSDARG00000100190		-0,0970388488449344	0,417049980563872	0,445414126673413	-0,631394178418634	0,699950948353065	19601227878011	0.0607687635181067 .	30 x 25	1 NA	si:ch211-188p14.4 [Source:ZFIN;Acc:ZDB-GENE-121214-355]
397	ENSDARG00000023082	krt1-19d	0,00546853788465471	0,454280555842647	0,445409981396653	-0,641964437314722	0,621200458410758	158539937222502	0.0940284188959325 .	30 x 26	19 NA	keratin, type 1, gene 19d [Source:ZFIN;Acc:ZDB-GENE-060316-1]
398	ENSDARG00000035185	fzd9a	116382606609332	0,418507467574793	0,445104403203269	-0,614912390485509	0,941253961482868	557450542390833	0.00253763821116126 .	26 x 30	5 NA	frizzled class receptor 9a [Source:ZFIN;Acc:ZDB-GENE-060531-77]
399	ENSDARG00000030616	nfe2l1a	0,0963330290893101	0,445270807197598	0,444668890403309	-0,734967010792794	0,863952266241037	343128423367724	0.0132522130005724 .	25 x 30	3 NA	nuclear factor, erythroid 2-like 1a [Source:ZFIN;Acc:ZDB-GENE-040630-5]
400	ENSDARG00000021590		0,0582945778015403	0,35964944197629	0,444483541520554	-0,586565688313792	0,876377486188354	363925356291909	0.010989578372893 .	25 x 30	4 NA	membrane associated guanylate kinase, WW and PDZ domain containing 2a [Source:ZFIN;Acc:ZDB-GENE-050810-4]
401	ENSDARG00000024030	angptl2a	17352372451871	0,344927447517296	0,443554719853425	-0,443462543265093	0,858362240492506	334615373272811	0.0143355833888428 .	25 x 28	5 NA	angiopoietin-like 2a [Source:ZFIN;Acc:ZDB-GENE-080721-15]
402	ENSDARG00000054122	zgc:91908	0,812956460572411	0,406031544033869	0,443190577640832	-0,589424977885362	0,948346613400841	597880766196374	0.00196660051726605 .	26 x 30	17 NA	zgc:91908 [Source:ZFIN;Acc:ZDB-GENE-040704-17]
403	ENSDARG00000087303	cebpd	274752256960336	0,373207027838075	0,44313271296338	-0,412473927114739	0,964997179252356	735908047092875	0.000908176753448009 .	30 x 27	24 NA	CCAAT/enhancer binding protein (C/EBP), delta [Source:ZFIN;Acc:ZDB-GENE-020111-4]
404	ENSDARG00000012914	arhgef4	129233535938028	0,443811218416672	0,443011052415395	-0,492805409653643	0,962662925479373	711231919826611	0.00103253034654682 .	30 x 28	2 NA	Rho guanine nucleotide exchange factor (GEF) 4 [Source:ZFIN;Acc:ZDB-GENE-070912-575]
405	ENSDARG00000053493	aldh1a2	218596560881773	0,388397637718124	0,44199612193671	-0,415424791562125	0,983494472034188	108710554579209	0.000203200179702989 .	28 x 28	7 NA	aldehyde dehydrogenase 1 family, member A2 [Source:ZFIN;Acc:ZDB-GENE-011010-3]
406	ENSDARG00000098414		0,880363309585069	0,320868823186009	0,441382115603496	-0,424201355465538	0,922020191188854	476321704587808	0.0044420920452144 .	26 x 28	13 NA	ninein-like [Source:ZFIN;Acc:ZDB-GENE-130530-768]
407	ENSDARG00000104267	postnb	193691945875513	0,434587770249061	0,439725299766488	-0,562083721547827	0,975094397911757	879294194642041	0.000461354593684238 .	27 x 30	15 NA	periostin, osteoblast specific factor b [Source:ZFIN;Acc:ZDB-GENE-030131-9120]
408	ENSDARG00000038288	cd151	209965582504467	0,407805334196309	0,439561739072172	-0,39836454856268	0,986896758789651	122327668887007	0.00012820875764108 .	29 x 28	25 NA	CD151 molecule [Source:ZFIN;Acc:ZDB-GENE-041010-137]
409	ENSDARG00000043241	arrb1	0,28915418549779	0,377218499728749	0,439240843934701	-0,441255655071402	0,960051624508156	686185072078126	0.00118096639781951 .	27 x 29	15 NA	arrestin, beta 1 [Source:ZFIN;Acc:ZDB-GENE-060824-1]
410	ENSDARG00000098654		0,894109570379404	0,350441845165485	0,438028334453975	-0,509968498159787	0,777680390881552	247408956779336	0.0343224137209543 .	24 x 29	16 NA
411	ENSDARG00000012972	cfl1l	210650544368849	0,38091758762318	0,436449629069614	-0,472856206638906	0,944835297566851	57691794936124	0.00224038975715701 .	27 x 28	13 NA	cofilin 1 (non-muscle), like [Source:ZFIN;Acc:ZDB-GENE-040426-2770]
412	ENSDARG00000002411	crtc1b	0,33050186113632	0,373412744275211	0,43630565102152	-0,648689298395349	0,785360363614529	253735403561396	0.0320805088082891 .	24 x 30	11 NA	phosphodiesterase 4C, cAMP-specific b [Source:ZFIN;Acc:ZDB-GENE-030131-4075]
413	ENSDARG00000099323	dlg2	0,786918585837419	0,328585054635308	0,43528217131413	-0,338576905339338	0,90569547748041	42728651108299	0.00646033661019407 .	28 x 27	10 NA	discs, large homolog 2 (Drosophila) [Source:ZFIN;Acc:ZDB-GENE-050221-3]
414	ENSDARG00000089489	fam83e	0,363151717695909	0,327684865550146	0,434801024995992	-0,377523142116283	0,922957975548934	479582340572818	0.004337284924403 .	29 x 26	11 NA	family with sequence similarity 83, member E [Source:ZFIN;Acc:ZDB-GENE-141215-21]
415	ENSDARG00000069017	elnb	0,96810428893072	0,383250829060321	0,434651801245526	-0,522346830242049	0,829770712645008	297353203159532	0.0205002811955902 .	25 x 29	21 NA	elastin b [Source:ZFIN;Acc:ZDB-GENE-061212-2]
416	ENSDARG00000109742		0,311166319861469	0,369780813802305	0,434612569001911	-0,446086993276631	0,914945189852777	453416646127522	0.00527191210284395 .	30 x 26
417	ENSDARG00000091792	akap12a	-105731317671359	0,431705139329102	0,434400804030325	-0,793065213912149	0,76931285986366	240834654005783	0.0368433236543226 .	28 x 27	17 NA	A kinase (PRKA) anchor protein 12a [Source:ZFIN;Acc:ZDB-GENE-110310-3]
418	ENSDARG00000024744	dpp6b	0,159389501343918	0,304500317418297	0,43420602335703	-0,305553324941511	0,923566599574449	481729242037066	0.00426991630781592 .	30 x 24	2 NA	dipeptidyl-peptidase 6b [Source:ZFIN;Acc:ZDB-GENE-070705-88]
419	ENSDARG00000078322	col12a1a	150535042947363	0,425440724209325	0,43332142271048	-0,545977049504713	0,967747981664153	768296903915539	0.000771757436650478 .	29 x 28	17 NA	collagen, type XII, alpha 1a [Source:ZFIN;Acc:ZDB-GENE-090728-1]
420	ENSDARG00000102040		0,519975561109718	0,373563172842415	0,433206991612113	-0,673577727133573	0,743692644620749	222488710677657	0.0450606660395423 .	23 x 30	13 NA
421	ENSDARG00000033544	LOC100002059	0,605998592863642	0,379751808415709	0,433026200689678	-0,586096350471601	0,923051759659397	479911566382711	0.00432687052622072 .	25 x 30	15 NA	ADAM metallopeptidase with thrombospondin type 1 motif, 15b [Source:ZFIN;Acc:ZDB-GENE-070814-5]
422	ENSDARG00000087251		-0,510162114560125	0,478262668816606	0,43282900215523	-0,671957020581246	0,775947138208152	246020822626614	0.034837917893396 .	30 x 27	17 NA	si:ch73-50f9.4 [Source:ZFIN;Acc:ZDB-GENE-131122-9]
423	ENSDARG00000013711	si:rp71-61h23.4	155769221351221	0,443605067917069	0,432763087244053	-0,551444758090656	0,987730255438683	126494565558061	0.000112448181521341 .	28 x 30	8 NA	zgc:77486 [Source:ZFIN;Acc:ZDB-GENE-040426-2056]
424	ENSDARG00000031658		0,40247802010174	0,359570964721534	0,432196787601013	-0,61790407540643	0,783607642760102	252265603040182	0.0325860608852798 .	23 x 29	2 NA	si:ch211-207d6.2 [Source:ZFIN;Acc:ZDB-GENE-070912-185]
425	ENSDARG00000043446	efhd1	175822495050573	0,40574782850161	0,430893508016671	-0,484144466418103	0,914845423425265	453113350125039	0.00528410604774177 .	30 x 27	15 NA	EF-hand domain family, member D1 [Source:ZFIN;Acc:ZDB-GENE-030131-7461]
426	ENSDARG00000037122	si:dkey-34l15.2	0,0587834744832093	0,400325415004468	0,430319981355569	-0,703666003922607	0,836813617099311	305692111020947	0.0188859416692806 .	24 x 30	14 NA	si:dkey-34l15.2 [Source:ZFIN;Acc:ZDB-GENE-081027-5]
427	ENSDARG00000045549	bik	104024501666248	0,449923052554117	0,430237134139307	-0,756978443674311	0,791418362679126	25894025502978	0.0303610707785047 .	23 x 30	4 NA	BCL2-interacting killer (apoptosis-inducing) [Source:ZFIN;Acc:ZDB-GENE-041210-181]
428	ENSDARG00000053344		114773435061198	0,336556579069788	0,430104152673678	-0,477175463173869	0,927473961991664	496124283952726	0.00384964742705951 .	26 x 29	8 NA	adhesion G protein-coupled receptor D1 [Source:ZFIN;Acc:ZDB-GENE-041212-24]
429	ENSDARG00000093303	ifitm1	239829018834899	0,515883689143692	0,42930011151183	-0,704913756446671	0,912753992856151	446870204179881	0.0055428730982342 .	27 x 30	5 NA	interferon induced transmembrane protein 1 [Source:ZFIN;Acc:ZDB-GENE-060526-259]
430	ENSDARG00000027087	tgfb2	110951480363868	0,462939233350422	0,429108327184476	-0,755865244777365	0,855640172538165	330636733834641	0.0148777138068878 .	25 x 30	16 NA	transforming growth factor, beta 2 [Source:ZFIN;Acc:ZDB-GENE-030723-3]
431	ENSDARG00000036943	golph3l	0,514493424133875	0,310167699391356	0,428415938827481	-0,402011546505423	0,926360451472905	491910016544757	0.00396725450551072 .	26 x 28	19 NA	golgi phosphoprotein 3-like [Source:ZFIN;Acc:ZDB-GENE-051113-168]
432	ENSDARG00000012369	rdh10b	174546231875864	0,352205624426346	0,426944205281909	-0,355913635828405	0,952298630596322	624114980829544	0.00167943031207973 .	30 x 26	2 NA	retinol dehydrogenase 10b [Source:ZFIN;Acc:ZDB-GENE-030909-7]
433	ENSDARG00000104786	nlgn3a	0,541135852529262	0,382402922311835	0,426775683412333	-0,476124336036026	0,929162000209189	502694277730613	0.00367464999662936 .	26 x 29	14 NA	neuroligin 3a [Source:ZFIN;Acc:ZDB-GENE-071219-1]
434	ENSDARG00000099257		0,576657273488316	0,305943222786549	0,426383853254759	-0,322357864543921	0,929208839659554	502879800334688	0.00366985078713433 .	30 x 24	7 NA	si:ch73-119p20.1 [Source:ZFIN;Acc:ZDB-GENE-141216-395]
435	ENSDARG00000058819	nog1	117280333698777	0,434656033629146	0,426007170050834	-0,592165994011368	0,941532719481294	558903216040302	0.00251385069591126 .	26 x 30	3 NA	noggin 1 [Source:ZFIN;Acc:ZDB-GENE-991206-8]
436	ENSDARG00000016868	rhobtb2a	0,583721037464864	0,461935268901984	0,425941614600641	-0,784565573018442	0,868435025127123	350314555856651	0.0124126811534793 .	24 x 30	5 NA	Rho-related BTB domain containing 2a [Source:ZFIN;Acc:ZDB-GENE-060315-11]
437	ENSDARG00000056913	pcolcea	216173257994096	0,443030473559906	0,425736292689876	-0,538486445562506	0,975912849693105	894673199305113	0.000431649321618988 .	27 x 30	10 NA	procollagen C-endopeptidase enhancer a [Source:ZFIN;Acc:ZDB-GENE-041014-370]
438	ENSDARG00000091817	LOC101882255	0,578704781223875	0,372160566225779	0,425628339182779	-0,581481380232262	0,798881524645444	265634884701765	0.0283027385882019 .	30 x 25	16 NA
439	ENSDARG00000069922	popdc2	134071910017968	0,332614598293797	0,425028790571045	-0,383363214475345	0,86215329298227	340336536131175	0.0135964550291707 .	30 x 24	9 NA	popeye domain containing 2 [Source:ZFIN;Acc:ZDB-GENE-060518-2]
440	ENSDARG00000059751	abtb2a	0,186374032828916	0,337206599618167	0,424962159128417	-0,534889060704119	0,797136507356327	264040297035595	0.0287780568979974 .	24 x 29	7 NA	ankyrin repeat and BTB (POZ) domain containing 2a [Source:ZFIN;Acc:ZDB-GENE-100422-13]
441	ENSDARG00000035904	crabp1b	146354374527862	0,395514795258764	0,424348321900692	-0,515936870797427	0,942721493726378	565213192656681	0.00241364023920454 .	26 x 30	7 NA	cellular retinoic acid binding protein 1b [Source:ZFIN;Acc:ZDB-GENE-040624-3]
442	ENSDARG00000002644	rgs5a	165167965932412	0,32971115129661	0,423636524991473	-0,433710203247111	0,934863103108901	526670946261477	0.00311302054617424 .	26 x 28	6 NA	regulator of G protein signaling 5a [Source:ZFIN;Acc:ZDB-GENE-030131-7570]
443	ENSDARG00000045749	ppfibp1a	175997888166861	0,390528788127776	0,422754424481627	-0,485202607578337	0,977148935498554	919428259728002	0.000388645319986169 .	27 x 29	4 NA	PTPRF interacting protein, binding protein 1a (liprin beta 1) [Source:ZFIN;Acc:ZDB-GENE-041210-298]
444	ENSDARG00000076140	clcf1	-0,0967253475843836	0,373962963382103	0,421916247132407	-0,55963570612326	0,900471163155678	41408995802645	0.00718300912290037 .	27 x 28	14 NA	cardiotrophin-like cytokine factor 1 [Source:ZFIN;Acc:ZDB-GENE-110411-244]
445	ENSDARG00000014047	cldn7b	143578989051322	0,289748219938843	0,421500325653759	-0,276423816309636	0,923105552397596	480100664764294	0.00432090252606654 .	28 x 25	10 NA	claudin 7b [Source:ZFIN;Acc:ZDB-GENE-001103-5]
446	ENSDARG00000025089	loxl4	0,32878082119142	0,318851536787145	0,420564104204659	-0,48457701531385	0,885425491258156	381007327081781	0.0094694745358086 .	25 x 28	13 NA	lysyl oxidase-like 4 [Source:ZFIN;Acc:ZDB-GENE-080722-19]
447	ENSDARG00000011673		0,962973027487637	0,367274646539935	0,420523167338188	-0,474054715918765	0,91778352623272	462265028049494	0.00493072485735513 .	26 x 29	22 NA	si:ch211-246m6.5 [Source:ZFIN;Acc:ZDB-GENE-050208-577]
448	ENSDARG00000022570	nmur3	-0,231635273437263	0,388797026286916	0,420158116229163	-0,670919684313445	0,844448175644752	315305984965722	0.017206330168773 .	24 x 30	11 NA	neuromedin U receptor 3 [Source:ZFIN;Acc:ZDB-GENE-130530-567]
449	ENSDARG00000017425	crocc2	-0,623633458741733	0,303179223943636	0,420151714871562	-0,412858576325381	0,903892642266181	42261732855096	0.00670554127111744 .	25 x 28	6 NA	ciliary rootlet coiled-coil, rootletin family member 2 [Source:ZFIN;Acc:ZDB-GENE-131121-625]
450	ENSDARG00000000161	itsn2a	0,0765220044412401	0,353716179998562	0,420116968687788	-0,594141950552897	0,783013251178009	251770716435991	0.032758326583217 .	24 x 30	20 NA	intersectin 2a [Source:ZFIN;Acc:ZDB-GENE-041014-84]
451	ENSDARG00000093413	edil3a	101678457238055	0,338543638955794	0,419690784040226	-0,406287033570391	0,934931377611194	526976369905954	0.00310657028784211 .	30 x 26	5 NA	EGF-like repeats and discoidin I-like domains 3a [Source:ZFIN;Acc:ZDB-GENE-060503-366]
452	ENSDARG00000053222	asb5b	122049372810158	0,299531867067675	0,419263743340845	-0,354565875904147	0,879117496482669	368908131620994	0.0105178334395286 .	30 x 24	1 NA	ankyrin repeat and SOCS box containing 5b [Source:ZFIN;Acc:ZDB-GENE-050417-271]
453	ENSDARG00000052556	fgfrl1b	11318886886149	0,395785344641218	0,418856424007513	-0,501000693011214	0,972533677948123	835645690291646	0.00056061899487081 .	27 x 30	14 NA	fibroblast growth factor receptor-like 1b [Source:ZFIN;Acc:ZDB-GENE-050201-3]
454	ENSDARG00000019253	rhag	258140576435255	0,375657049586335	0,418831780550112	-0,513591906123593	0,922069875729318	476493037294801	0.00443650875903812 .	26 x 29	20 NA	Rh-associated glycoprotein [Source:ZFIN;Acc:ZDB-GENE-030131-8229]
455	ENSDARG00000074669	cacng4b	-0,0655414455854659	0,333391720726941	0,418224253467299	-0,473260083082983	0,837593154537587	306645268078408	0.0187110775226444 .	26 x 27	3 NA	calcium channel, voltage-dependent, gamma subunit 4b [Source:ZFIN;Acc:ZDB-GENE-120104-6]
456	ENSDARG00000069503	cldnh	155395424745704	0,3069608773297	0,417118980385515	-0,362507311122652	0,842913703991964	313322411755082	0.0175380088353716 .	30 x 24	21 NA	claudin h [Source:ZFIN;Acc:ZDB-GENE-010328-8]
457	ENSDARG00000035009		0,204806764256227	0,341019870730163	0,416649297035849	-0,425441645115736	0,941299743794643	557688435878528	0.00253372389607487 .	28 x 27	14 NA	tripartite motif containing 35-27 [Source:ZFIN;Acc:ZDB-GENE-030131-6185]
458	ENSDARG00000086685	trim63b	0,499680668716159	0,319452727769587	0,416359381498229	-0,400717824457912	0,771523543773097	242540901733126	0.0361694153662866 .	30 x 24	9 NA	tripartite motif containing 63b [Source:ZFIN;Acc:ZDB-GENE-040426-1003]
459	ENSDARG00000103762	rln1	0,82756093227929	0,364611541289523	0,415972363224588	-0,356066632065044	0,953879637480444	63551867065173	0.00157079036364083 .	28 x 27	21 NA	relaxin 1 [Source:ZFIN;Acc:ZDB-GENE-120215-201]
460	ENSDARG00000097553		208463306470387	0,320224135489127	0,415064222677729	-0,368000589461532	0,969911830223328	796784675138459	0.000672163780698787 .	27 x 27	2 NA
461	ENSDARG00000035253	npr3	113249996369475	0,342244140884554	0,414530438900987	-0,409460552256972	0,912373932580629	445758666891133	0.00559054035354978 .	26 x 28	5 NA	natriuretic peptide receptor 3 [Source:ZFIN;Acc:ZDB-GENE-060531-91]
462	ENSDARG00000070954	hmx2	0,838584702849997	0,427827069877011	0,413569122108548	-0,46916422752091	0,954144932228695	637488402743211	0.00155291071375663 .	30 x 27	17 NA	H6 family homeobox 2 [Source:ZFIN;Acc:ZDB-GENE-080506-2]
463	ENSDARG00000037528	si:ch211-191a24.4	104927404139767	0,353698473309105	0,413527178812968	-0,613909655432309	0,728936619534695	212958413395136	0.0501273975618586 .	23 x 29	20 NA	si:ch211-191a24.4 [Source:ZFIN;Acc:ZDB-GENE-030131-4489]
464	ENSDARG00000016718	mmp11b	0,931530953156312	0,424335641727396	0,413403700808868	-0,751062743281013	0,814484224682505	280766734912471	0.0242158946659008 .	23 x 30	21 NA	matrix metallopeptidase 11b [Source:ZFIN;Acc:ZDB-GENE-070817-2]
465	ENSDARG00000075284		0,155431975218002	0,360333025286925	0,412837151546885	-0,49835470145019	0,869851435758968	352656455766519	0.0121528513759717 .	26 x 29	9 NA	KAT8 regulatory NSL complex subunit 1-like [Source:ZFIN;Acc:ZDB-GENE-081104-473]
466	ENSDARG00000014673	fzd9b	171428697387704	0,366782077986229	0,412679980222221	-0,480590070591929	0,951405506824461	617914469281115	0.00174238051530962 .	27 x 28	18 NA	frizzled class receptor 9b [Source:ZFIN;Acc:ZDB-GENE-000906-4]
467	ENSDARG00000010008	vim	116416113600866	0,357158701423662	0,412563376485784	-0,433819683346759	0,888168579060533	386565503749046	0.00903005163781678 .	26 x 29	24 NA	vimentin [Source:ZFIN;Acc:ZDB-GENE-011212-3]
468	ENSDARG00000041065	hspb1	251721674905128	0,3601752816831	0,41237570405163	-0,336828786404953	0,982966549643888	106969440941945	0.000216368308635251 .	29 x 27	5 NA	heat shock protein, alpha-crystallin-related, 1 [Source:ZFIN;Acc:ZDB-GENE-030326-4]
469	ENSDARG00000061688	arvcfb	166149785465597	0,342284666893537	0,412166023540982	-0,376822199762686	0,946859703140196	588757311694112	0.00208040275925381 .	29 x 27	5 NA	armadillo repeat gene deleted in velocardiofacial syndrome b [Source:ZFIN;Acc:ZDB-GENE-060526-60]
470	ENSDARG00000073822	iqsec1a	0,076907641184199	0,357839126364904	0,412010670384673	-0,618698657581313	0,760543150736481	234270112587589	0.0395720980439935 .	23 x 29	23 NA	IQ motif and Sec7 domain 1 [Source:HGNC Symbol;Acc:HGNC:29112]
471	ENSDARG00000075685	frmpd4	0,230017279774738	0,37319866946665	0,410212984969648	-0,391916410193108	0,989735498210169	138510447158441	7.87496307756985e-05 .	28 x 28	9 NA	toll-like receptor 7 [Source:ZFIN;Acc:ZDB-GENE-040219-11]
472	ENSDARG00000078388	glis2a	0,92867903671901	0,43379403970667	0,40941864879033	-0,513641925690151	0,967600323367013	76645598530083	0.000778801483032332 .	27 x 30	22 NA	GLIS family zinc finger 2a [Source:ZFIN;Acc:ZDB-GENE-130102-1]
473	ENSDARG00000042725	cebpb	292402385032873	0,29455844202484	0,40941063994681	-0,287517780151295	0,943241500700483	568033639395283	0.00237043316911245 .	30 x 24	8 NA	CCAAT/enhancer binding protein (C/EBP), beta [Source:ZFIN;Acc:ZDB-GENE-020111-3]
474	ENSDARG00000070961	lepr	0,625713718496682	0,352894861848422	0,408201170450681	-0,573635575253617	0,833003763811193	301121620904238	0.0197515201508442 .	24 x 29	6 NA	leptin receptor [Source:ZFIN;Acc:ZDB-GENE-080104-1]
475	ENSDARG00000102312		-0,430853225858736	0,297687079353226	0,407457326533958	-0,312581158366603	0,957244523639116	661811741745768	0.00135148348766045 .	29 x 24	24 NA	sodium channel, voltage gated, type XII, alpha b [Source:ZFIN;Acc:ZDB-GENE-060908-3]
476	ENSDARG00000092825	si:dkey-42p14.3	0,140869608914916	0,322812983276727	0,406482472360713	-0,415340692232285	0,957187435829053	661340555092221	0.00135506878343761 .	28 x 26	25 NA	si:dkey-42p14.3 [Source:ZFIN;Acc:ZDB-GENE-041111-13]
477	ENSDARG00000005108	oclna	126570364880125	0,310950292701943	0,406381262612291	-0,347694277247698	0,958091160013637	668909794881435	0.00129886149486969 .	28 x 26	10 NA	occludin a [Source:ZFIN;Acc:ZDB-GENE-040426-2685]
478	ENSDARG00000002816	rasgrf2b	-0,365945094180644	0,318452557193546	0,406231488833837	-0,42044191664578	0,898452091887247	409250867021777	0.00747219329204252 .	25 x 29	5 NA	Ras protein-specific guanine nucleotide-releasing factor 2b [Source:ZFIN;Acc:ZDB-GENE-060504-1]
479	ENSDARG00000103556		0,442968716576641	0,328222236842322	0,404509457324929	-0,392706928965143	0,920296769382427	470474137741383	0.00463787294340445 .	29 x 26	11 NA	si:ch211-218g23.6 [Source:ZFIN;Acc:ZDB-GENE-141216-449]
480	ENSDARG00000013500	abca2	0,537951940640842	0,295228935806423	0,403204698304141	-0,271642509217263	0,881091651018356	372597493651343	0.010184079496209 .	29 x 24	5 NA	ATP-binding cassette, sub-family A (ABC1), member 2 [Source:ZFIN;Acc:ZDB-GENE-050517-1]
481	ENSDARG00000008454	cpeb1b	0,3201683151369	0,477853095283739	0,403184025568668	-0,877795140816966	0,827790260783166	295092569608634	0.0209653743400182 .	23 x 30	7 NA	cytoplasmic polyadenylation element binding protein 1b [Source:ZFIN;Acc:ZDB-GENE-990927-1]
482	ENSDARG00000070683	dkk3b	188684864838218	0,338768004695909	0,402596729464048	-0,378858718843631	0,916947762308066	459614564523646	0.00503003882023134 .	29 x 26	25 NA	dickkopf WNT signaling pathway inhibitor 3b [Source:ZFIN;Acc:ZDB-GENE-061207-74]
483	ENSDARG00000105118	zgc:171566	0,811588402077156	0,309252661326185	0,401734353471939	-0,340844476499066	0,967728237418338	768050024485333	0.000772697503897302 .	27 x 27	22 NA	zgc:171566 [Source:ZFIN;Acc:ZDB-GENE-050309-193]
484	ENSDARG00000029146	lrp1ab	0,565415104314728	0,3660991349029	0,401272489230933	-0,483277938206592	0,946248467874572	585114174660668	0.00212809530713021 .	26 x 30	23 NA	low density lipoprotein receptor-related protein 1Ab [Source:ZFIN;Acc:ZDB-GENE-030131-7126]
485	ENSDARG00000063390	pvrl2l	0,793008503509662	0,313221444626877	0,400467433721002	-0,328128921339703	0,96756142677033	765973103459367	0.000780662313237146 .	28 x 26	19 NA	poliovirus receptor-related 2 like [Source:ZFIN;Acc:ZDB-GENE-060503-249]
486	ENSDARG00000057241	tnfsf10	149576173526503	0,356603794045603	0,400204590734848	-0,417674434160954	0,974285113363914	864806250715393	0.000491690519151988 .	27 x 29	24 NA	TNF superfamily member 10 [Source:ZFIN;Acc:ZDB-GENE-040718-335]
487	ENSDARG00000088630	arhgef10la	0,68954110420162	0,340237749053414	0,400092925102313	-0,428027423768749	0,964895736719789	73478570127825	0.000913417147803353 .	27 x 28	11 NA	Rho guanine nucleotide exchange factor (GEF) 10-like a [Source:ZFIN;Acc:ZDB-GENE-120814-1]
488	ENSDARG00000055575	pcolce2b	141233948958246	0,366342269909599	0,399993602425981	-0,412642730996701	0,973921533200195	858515210347753	0.000505630920120792 .	27 x 28	24 NA	procollagen C-endopeptidase enhancer 2b [Source:ZFIN;Acc:ZDB-GENE-040426-1177]
489	ENSDARG00000098290		-0,606468989362898	0,355497240912423	0,399653102894689	-0,514960261252167	0,817600431024852	283994542965362	0.0234351117707845 .	25 x 29	6 NA	unc-80 homolog (C. elegans) [Source:ZFIN;Acc:ZDB-GENE-140106-167]
490	ENSDARG00000014577	rhpn2	157481192356216	0,361134603944143	0,399569296706213	-0,39155441973214	0,99038131186211	143154949383606	6.91668928802791e-05 .	28 x 28	7 NA	rhophilin, Rho GTPase binding protein 2 [Source:ZFIN;Acc:ZDB-GENE-030131-9927]
491	ENSDARG00000013526	svep1	-0,186857450484234	0,365740685203483	0,399377702419685	-0,60937156528596	0,832426628512957	300441664372136	0.0198842260819281 .	24 x 30	7 NA	sushi, von Willebrand factor type A, EGF and pentraxin domain containing 1 [Source:ZFIN;Acc:ZDB-GENE-110726-1]
492	ENSDARG00000061070	chst3a	0,29880717428076	0,345846428019458	0,399247010971325	-0,526622020066796	0,896337984300227	404328262806447	0.00778087695229657 .	25 x 30	13 NA	carbohydrate (chondroitin 6) sulfotransferase 3a [Source:ZFIN;Acc:ZDB-GENE-090312-180]
493	ENSDARG00000056627	cxcl14	237127979223693	0,435525481193835	0,398977043213388	-0,460350921324271	0,997031415194264	258983239970027	6.6028316514366e-06 .	29 x 28	14 NA	chemokine (C-X-C motif) ligand 14 [Source:ZFIN;Acc:ZDB-GENE-000619-1]
494	ENSDARG00000036994	tbc1d16	127209622085831	0,372666964919062	0,398653947514479	-0,4884942505573	0,968961704482793	783915121983123	0.000715056455854901 .	27 x 29	3 NA	TBC1 domain family, member 16 [Source:ZFIN;Acc:ZDB-GENE-041010-179]
495	ENSDARG00000096312		0,386499732448655	0,404463254233755	0,398622958500357	-0,655003515215129	0,852872624584447	32669662209397	0.0154386515667184 .	25 x 30	19 NA
496	ENSDARG00000040252	atp1a1a.5	-0,372101787547917	0,322146390005812	0,398566709559016	-0,354452429806715	0,947948891151868	595403175671501	0.00199673269859024 .	27 x 27	1 NA	ATPase, Na+/K+ transporting, alpha 1a polypeptide, tandem duplicate 5 [Source:ZFIN;Acc:ZDB-GENE-020501-1]
497	ENSDARG00000100436	LOC103911065	0,464859179506707	0,31735066378648	0,398495690457455	-0,392265298690953	0,8623735524069	340675637119201	0.0135540823273465 .	25 x 28	5 NA	cyclic nucleotide gated channel alpha 2 [Source:HGNC Symbol;Acc:HGNC:2149]
498	ENSDARG00000058003	wfdc1	155076234248614	0,386804881874828	0,397917998455351	-0,365915315460935	0,989958682009031	140065015788104	7.53679385760986e-05 .	28 x 28	18 NA	WAP four-disulfide core domain 1 [Source:ZFIN;Acc:ZDB-GENE-070112-352]
499	ENSDARG00000069327		156331997000136	0,403761430064726	0,397654162014392	-0,438150173606798	0,991918616802065	156360622785705	4.88496195263366e-05 .	28 x 29	13 NA	NK3 homeobox 3 [Source:ZFIN;Acc:ZDB-GENE-050306-27]
500	ENSDARG00000077540	f2rl1.2	113471712637098	0,38093341599589	0,397432544368518	-0,584226830948702	0,932292247408495	515497381326627	0.00336065598516111 .	26 x 30	21 NA	coagulation factor II (thrombin) receptor-like 1, tandem duplicate 2 [Source:ZFIN;Acc:ZDB-GENE-070615-24]
501	ENSDARG00000019686	fgl2b	-0,0464781660600739	0,454791712777549	0,395909207065784	-0,623350417879071	0,920708865142176	471855729861007	0.00459068554262565 .	27 x 30	25 NA	fibrinogen-like 2b [Source:ZFIN;Acc:ZDB-GENE-120709-53]
502	ENSDARG00000002298	ankrd22	119615000420106	0,407140558537794	0,395587265063381	-0,450887654224453	0,963665267452444	721541788982276	0.000978167197325464 .	30 x 27	12 NA	ankyrin repeat domain 22 [Source:ZFIN;Acc:ZDB-GENE-040426-1120]
503	ENSDARG00000026137	sfxn5b	0,220129666778034	0,348922297373709	0,395550140856265	-0,437822851990673	0,971751649135246	82349814687962	0.000592841665554511 .	28 x 27	14 NA	sideroflexin 5b [Source:ZFIN;Acc:ZDB-GENE-050706-107]
504	ENSDARG00000023443	tjp2b	201783458959036	0,303644107429742	0,395486003051527	-0,355725836277229	0,915423100874296	45487662884749	0.00521368893392271 .	28 x 26	8 NA	tight junction protein 2b (zona occludens 2) [Source:ZFIN;Acc:ZDB-GENE-040718-58]
505	ENSDARG00000102478		0,447093702097873	0,316963435546089	0,395474350766186	-0,40001683356591	0,941328828067362	5578397034569	0.00253123877406813 .	26 x 28	7 NA	ADAM metallopeptidase with thrombospondin type 1 motif 7 [Source:HGNC Symbol;Acc:HGNC:223]
506	ENSDARG00000097549		0,788124695758636	0,344378552883446	0,395132808071381	-0,553874918537935	0,814595526891532	280880762045999	0.0241878027015344 .	24 x 29	7 NA
507	ENSDARG00000009727	twf2b	129988330206334	0,323490753140724	0,394218551903446	-0,418470822547953	0,911466331142297	44313195530129	0.00570517150736927 .	30 x 25	11 NA	twinfilin actin-binding protein 2b [Source:ZFIN;Acc:ZDB-GENE-050522-238]
508	ENSDARG00000089338	si:ch211-110e21.3	107061391971988	0,34863387645642	0,394175616871375	-0,428054043260333	0,927359110160684	495685300474945	0.0038616981320323 .	27 x 28	3 NA	si:ch211-110e21.3 [Source:ZFIN;Acc:ZDB-GENE-131121-389]
509	ENSDARG00000036036	mdka	273342243544081	0,349237510268216	0,393852214782455	-0,478473715583786	0,876173114695894	363559912129079	0.0110251607159684 .	30 x 26	7 NA	midkine a [Source:ZFIN;Acc:ZDB-GENE-990621-1]
510	ENSDARG00000079917	rassf7a	164297704310879	0,362742437006067	0,393344705364062	-0,483902623739209	0,958015793356175	668269428262871	0.00130350409238766 .	27 x 28	25 NA	Ras association (RalGDS/AF-6) domain family (N-terminal) member 7a [Source:ZFIN;Acc:ZDB-GENE-091013-3]
511	ENSDARG00000115956		-0,322467589446676	0,356288992633324	0,393252383018629	-0,636525092649509	0,748176002739108	225523932707445	0.0435691190025153 .	23 x 29
512	ENSDARG00000020884		0,662205981698106	0,479530645934281	0,392598260801502	-0,819492294843336	0,89043329917413	391301413536133	0.00867481316851781 .	24 x 30	11 NA	GLI family zinc finger 2b [Source:ZFIN;Acc:ZDB-GENE-050523-1]
513	ENSDARG00000009544	cldnb	252921768527547	0,328432865090868	0,391560198486311	-0,365212703872894	0,952028910161257	62222465722816	0.00169832102191347 .	30 x 26	21 NA	claudin b [Source:ZFIN;Acc:ZDB-GENE-010328-2]
514	ENSDARG00000055192		0,554671829297413	0,336372559958516	0,391373460441062	-0,413137902924693	0,938326108831989	54277482812915	0.00279410487415144 .	28 x 27	2 NA	zgc:136930 [Source:ZFIN;Acc:ZDB-GENE-060312-16]
515	ENSDARG00000115047		149534150150868	0,330649135443753	0,391289730414192	-0,512298135709015	0,839312625529644	308770000464956	0.0183280698665687 .	24 x 29
516	ENSDARG00000101613	si:dkey-238i5.2	104308948079832	0,373863731647705	0,390868008209836	-0,526029606481777	0,943984629366267	572130233626584	0.00230935114877162 .	26 x 30	11 NA	si:dkey-238i5.2 [Source:ZFIN;Acc:ZDB-GENE-030131-9718]
517	ENSDARG00000058206	si:ch211-153b23.5	219310229726196	0,305007560121633	0,390364234119265	-0,308245567890929	0,942549497365436	564288498754385	0.00242801547834581 .	30 x 24	14 NA	si:ch211-153b23.5 [Source:ZFIN;Acc:ZDB-GENE-030131-9744]
518	ENSDARG00000008060	scara3	0,285992532779739	0,407277637664765	0,389266809217726	-0,529632981356386	0,97080875419985	809496775741272	0.00063287794798117 .	27 x 30	20 NA	scavenger receptor class A, member 3 [Source:ZFIN;Acc:ZDB-GENE-041014-317]
519	ENSDARG00000100244	ebf3a	181617528527374	0,316742253631447	0,389260596332283	-0,333167297511556	0,96189947546153	703648604445921	0.00107491032125306 .	28 x 27	12 NA	early B-cell factor 3a [Source:ZFIN;Acc:ZDB-GENE-070112-292]
520	ENSDARG00000035521	sfrp1a	18196955058267	0,394284440273751	0,38924328201339	-0,491746628118518	0,965895771776439	746063688996022	0.000862407143870869 .	27 x 29	5 NA	secreted frizzled-related protein 1a [Source:ZFIN;Acc:ZDB-GENE-040310-5]
521	ENSDARG00000054641	fam46ab	0,368889075396347	0,333882422258604	0,38913834512573	-0,450769612994396	0,834188395224175	302527394865005	0.0194804313556718 .	26 x 28	23 NA	family with sequence similarity 46, member Ab [Source:ZFIN;Acc:ZDB-GENE-071004-35]
522	ENSDARG00000043658	cxadr	130211869544485	0,289521123294418	0,387179811015248	-0,326901518436506	0,927831579878657	497497613457762	0.0038122422967537 .	28 x 25	10 NA	CXADR, Ig-like cell adhesion molecule [Source:ZFIN;Acc:ZDB-GENE-020814-2]
523	ENSDARG00000055175	c1qtnf6a	163941822592584	0,306478809150025	0,387089601023923	-0,349324338711416	0,949669981706025	606329375557047	0.00186796017861413 .	26 x 28	3 NA	C1q and TNF related 6a [Source:ZFIN;Acc:ZDB-GENE-080108-3]
524	ENSDARG00000013422	slc8a1a	0,813041404127194	0,361888025794026	0,386641293954426	-0,599558200322359	0,867259815122843	348397985136121	0.0126302484340681 .	24 x 30	11 NA	solute carrier family 8 (sodium/calcium exchanger), member 1a [Source:ZFIN;Acc:ZDB-GENE-050809-1]
525	ENSDARG00000055592	capn2b	109306255429293	0,364594670928842	0,38651717974229	-0,475203288310909	0,965892415240306	746025022327918	0.00086257593215755 .	26 x 29	22 NA	calpain 2, (m/II) large subunit b [Source:ZFIN;Acc:ZDB-GENE-050522-84]
526	ENSDARG00000078964	esyt2b	0,283118604163002	0,453384561799476	0,386482675446761	-0,761235861272778	0,899098595940214	410785356821936	0.00737899835267841 .	25 x 30	7 NA	extended synaptotagmin-like protein 2b [Source:ZFIN;Acc:ZDB-GENE-090615-2]
527	ENSDARG00000039406	prom2	0,241617443730206	0,356353849292998	0,386182753852646	-0,381923276415501	0,991342267463171	151000567870761	5.60550115393799e-05 .	27 x 28	13 NA	prominin 2 [Source:ZFIN;Acc:ZDB-GENE-080723-16]
528	ENSDARG00000094263		126195921688072	0,33686815554218	0,386007975950777	-0,484467321058558	0,946882646588272	588895250846746	0.00207862289296568 .	26 x 29	22 NA
529	ENSDARG00000044968	vcla	0,585700372452575	0,416383669120982	0,385386252546955	-0,606040722811775	0,932151584235924	514903784944144	0.00337447216440534 .	26 x 30	13 NA	vinculin a [Source:ZFIN;Acc:ZDB-GENE-050506-61]
530	ENSDARG00000018004	nkx2.5	0,975251652956609	0,30322647006244	0,385370422940621	-0,298049262834761	0,932082077787365	51461112591698	0.00338130942059101 .	30 x 24	14 NA	NK2 homeobox 5 [Source:ZFIN;Acc:ZDB-GENE-980526-321]
531	ENSDARG00000053479	gdf6a	109706388182349	0,313021887573574	0,384516436218271	-0,362234629903305	0,956851935023613	658589936243657	0.0013762338464629 .	27 x 27	16 NA	growth differentiation factor 6a [Source:ZFIN;Acc:ZDB-GENE-980526-373]
532	ENSDARG00000003684	obsl1a	-0,180414984474485	0,32689158837809	0,383922017123253	-0,463709776368839	0,872740010530134	357544577661716	0.0116310814695113 .	25 x 29	6 NA	obscurin-like 1a [Source:ZFIN;Acc:ZDB-GENE-060503-649]
533	ENSDARG00000104820	psd3l	151736046914775	0,324219732422205	0,383639277935659	-0,310093215906448	0,981372308739715	102164787235504	0.000258627251512822 .	28 x 27	10 NA	pleckstrin and Sec7 domain containing 3, like [Source:ZFIN;Acc:ZDB-GENE-030131-8195]
534	ENSDARG00000038278	ptgir	0,138206739544203	0,421290122891874	0,383230655285963	-0,776840721247686	0,622255112951493	158978939761378	0.0935431819909162 .	28 x 26	15 NA	prostaglandin I2 (prostacyclin) receptor (IP) [Source:ZFIN;Acc:ZDB-GENE-120511-1]
535	ENSDARG00000023302		0,409768362072435	0,385775009808637	0,381227186754459	-0,684056218956636	0,766297643190343	238541526839514	0.0377715754554784 .	23 x 30	9 NA	G protein-coupled bile acid receptor 1 [Source:ZFIN;Acc:ZDB-GENE-120315-1]
536	ENSDARG00000077047	ptprnb	-0,148248890612293	0,319285782425529	0,381045089671133	-0,521579693326852	0,886585846173342	38333535409446	0.00928237266413634 .	24 x 29	6 NA	protein tyrosine phosphatase, receptor type, Nb [Source:ZFIN;Acc:ZDB-GENE-100505-1]
537	ENSDARG00000099352		-0,0218610286773921	0,409359970383239	0,380935391194018	-0,720118270730759	0,815698478030592	282015723114414	0.0239102434511409 .	24 x 30	17 NA	si:rp71-62i8.1 [Source:ZFIN;Acc:ZDB-GENE-131127-571]
538	ENSDARG00000009689	daam1b	136829365110303	0,298574114060756	0,378988503235801	-0,449575024983388	0,879124575622754	368921209950564	0.0105166274396803 .	25 x 28	20 NA	dishevelled associated activator of morphogenesis 1b [Source:ZFIN;Acc:ZDB-GENE-030131-4212]
539	ENSDARG00000016981	bcar3	124910803284143	0,374099567042932	0,378803157897067	-0,509852057477277	0,911932461825449	444476157386819	0.00564615789724687 .	26 x 30	8 NA	breast cancer anti-estrogen resistance 3 [Source:ZFIN;Acc:ZDB-GENE-080513-4]
540	ENSDARG00000103634	si:ch73-329n5.6	0,0578343758462042	0,361253598085254	0,378776075337387	-0,622141576833417	0,810893816807691	27713707375759	0.0251301978153009 .	23 x 29	12 NA	si:ch73-329n5.6 [Source:ZFIN;Acc:ZDB-GENE-131121-171]
541	ENSDARG00000055093	cdh27	0,165037281518716	0,308517003627554	0,378215207505996	-0,380463336823405	0,932294142943705	515505392642136	0.00336046999136308 .	27 x 27	11 NA	cadherin 27 [Source:ZFIN;Acc:ZDB-GENE-141215-13]
542	ENSDARG00000103903		0,671788360850326	0,375589722873233	0,377660902586964	-0,632625720354424	0,869991163126692	352889408208791	0.0121273612338797 .	24 x 30	12 NA
543	ENSDARG00000052644	ca10a	11611820242292	0,337022446415	0,377632776408263	-0,450988722557719	0,959628533087663	682352844129295	0.00120594159275123 .	29 x 26	12 NA	carbonic anhydrase Xa [Source:ZFIN;Acc:ZDB-GENE-051030-123]
544	ENSDARG00000105344		-0,581972404542686	0,336558993016028	0,377462322134347	-0,548904911648596	0,640976371774659	167016483906809	0.0851041203957594 .	28 x 26	7 NA	polycystic kidney disease 1 like 2a [Source:ZFIN;Acc:ZDB-GENE-050208-89]
545	ENSDARG00000037320	fam131c	0,179749416072725	0,365676233756001	0,376223658478369	-0,550883907259613	0,864952861001917	344703594142086	0.0130625590074833 .	30 x 25	23 NA	family with sequence similarity 131, member C [Source:ZFIN;Acc:ZDB-GENE-050706-119]
546	ENSDARG00000076320	LOC562630	0,107989029596779	0,387971912949375	0,375241852398323	-0,484102380429942	0,986984631776829	122748134993793	0.000126498657262553 .	27 x 30	25 NA	anoctamin 9a [Source:ZFIN;Acc:ZDB-GENE-071004-46]
547	ENSDARG00000090585	gpc1b	108836557873426	0,399026392269938	0,375241266955874	-0,579907767363094	0,936703840198929	535071733031632	0.00294140538966292 .	26 x 30	2 NA	glypican 1b [Source:ZFIN;Acc:ZDB-GENE-040426-1306]
548	ENSDARG00000087452	peli3	0,94783755681495	0,296317534659856	0,375027689390116	-0,417944856353611	0,859788371857392	336742384396304	0.0140553598611555 .	25 x 28	7 NA	pellino E3 ubiquitin protein ligase family member 3 [Source:ZFIN;Acc:ZDB-GENE-110304-4]
549	ENSDARG00000019990	cabp1a	0,319963660038421	0,321552998849385	0,374789553351171	-0,451286034506366	0,928270299972907	49919587467778	0.00376659738536245 .	30 x 25	8 NA	calcium binding protein 1a [Source:ZFIN;Acc:ZDB-GENE-041010-36]
550	ENSDARG00000033566	cyp17a1	0,438887042145096	0,318408437850632	0,374610100743945	-0,409442633839106	0,95171559766873	620048250153356	0.00172039526653789 .	26 x 28	13 NA	cytochrome P450, family 17, subfamily A, polypeptide 1 [Source:ZFIN;Acc:ZDB-GENE-040213-2]
551	ENSDARG00000095022	thsd7ba	0,206937370815097	0,321648206988321	0,37447383205021	-0,323204258636701	0,953225304773437	630730604138334	0.00161531982232699 .	28 x 27	9 NA	thrombospondin, type I, domain containing 7Ba [Source:ZFIN;Acc:ZDB-GENE-070621-2]
552	ENSDARG00000074808	megf6b	0,89664952198299	0,321359797644829	0,374369568729265	-0,538562357447712	0,842250369927442	312473149731496	0.0176823115929123 .	24 x 29	11 NA	multiple EGF-like-domains 6b [Source:ZFIN;Acc:ZDB-GENE-101112-3]
553	ENSDARG00000091377	galn	0,419129309396557	0,308267157780683	0,373828005696617	-0,385984275125589	0,782374364696601	251240771291326	0.0329439504355544 .	30 x 24	25 NA	galanin/GMAP prepropeptide [Source:ZFIN;Acc:ZDB-GENE-111117-2]
554	ENSDARG00000099744	gap43	182178604627006	0,328095440533407	0,372724124759069	-0,459433967863056	0,864289793633043	343657964714075	0.0131880925414876 .	29 x 26	KN150239.1 NA	growth associated protein 43 [Source:ZFIN;Acc:ZDB-GENE-990415-87]
555	ENSDARG00000079255	zgc:174935	0,466760069296683	0,377451530826317	0,372609000698931	-0,646131659599872	0,802618638961373	269112727769327	0.027297086331614 .	24 x 30	16 NA	zgc:174935 [Source:ZFIN;Acc:ZDB-GENE-080204-78]
556	ENSDARG00000103026	p3h2	0,855929268068414	0,326382078638963	0,372552274638936	-0,432695298373169	0,934789337174382	526341477974658	0.00311999695598364 .	26 x 28	22 NA	prolyl 3-hydroxylase 2 [Source:ZFIN;Acc:ZDB-GENE-061207-44]
557	ENSDARG00000043406	slc8a1b	0,0173223969878348	0,337735546192486	0,372544318704481	-0,553069388362243	0,894300344489653	399716603691556	0.00808408271960048 .	25 x 30	17 NA	solute carrier family 8 (sodium/calcium exchanger), member 1b [Source:ZFIN;Acc:ZDB-GENE-060110-3]
558	ENSDARG00000102829	cobll1b	167250739758301	0,283442640395333	0,372400656230701	-0,29343503989703	0,944602430875745	575596690674956	0.00225916572797191 .	27 x 26	9 NA	cordon-bleu WH2 repeat protein-like 1b [Source:ZFIN;Acc:ZDB-GENE-120313-6]
559	ENSDARG00000086724	im:7151449	177597146176135	0,264053839981281	0,371894224226087	-0,31831661364456	0,935126054479444	527849807009254	0.00308821401656112 .	26 x 27	6 NA	im:7151449 [Source:ZFIN;Acc:ZDB-GENE-041111-283]
560	ENSDARG00000074094	tgm2b	201925306456061	0,349443212531495	0,371753252931093	-0,346812481925531	0,979078924396412	962330246978733	0.00032597930956757 .	28 x 27	6 NA	transglutaminase 2b [Source:ZFIN;Acc:ZDB-GENE-030131-2576]
561	ENSDARG00000078560	slc9a5	0,140588287576421	0,36229263552241	0,371648506194515	-0,401761873536323	0,98386142543733	109970367403718	0.000194289354269905 .	27 x 28	7 NA	solute carrier family 9, subfamily A (NHE5, cation proton antiporter 5), member 5 [Source:ZFIN;Acc:ZDB-GENE-080225-43]
562	ENSDARG00000059362	cavin1b	219120983056416	0,302240363546745	0,371199338709767	-0,385780161444451	0,954570572596068	640683778322692	0.00152443496925314 .	26 x 28	24 NA	caveolae associated protein 1b [Source:ZFIN;Acc:ZDB-GENE-030131-5509]
563	ENSDARG00000055632	smtnl	199427641812666	0,316692416730116	0,370946882398838	-0,315600416988638	0,979974066222894	984279499315954	0.000298770727507947 .	28 x 27	15 NA	smoothelin, like [Source:ZFIN;Acc:ZDB-GENE-040212-1]
564	ENSDARG00000073914	fam163b	-0,0855567961306209	0,452867081718156	0,369962810047448	-0,86698733519982	0,594988909955256	148056191990327	0.106416591723623 .	30 x 25	10 NA	family with sequence similarity 163, member B [Source:ZFIN;Acc:ZDB-GENE-091204-96]
565	ENSDARG00000039974	rai14	156052589749612	0,329644830516992	0,369881950625286	-0,402596275105128	0,943504705847076	569475613177381	0.00234870943056098 .	26 x 28	21 NA	retinoic acid induced 14 [Source:ZFIN;Acc:ZDB-GENE-040718-235]
566	ENSDARG00000100270		0,36595949151454	0,360218060940029	0,368234874039216	-0,618766345622244	0,785810057789713	254115063297074	0.0319513827706988 .	29 x 26	24 NA
567	ENSDARG00000102680	LOC101884413	-0,30683330518223	0,28620524280295	0,366488092715662	-0,380067410237746	0,93135920601939	511592926528675	0.00345281766794825 .	27 x 26	10 NA
568	ENSDARG00000100041		0,198696870306776	0,313557880103062	0,364906321409765	-0,48988987305281	0,890172221537509	390748433534644	0.00871541615626326 .	29 x 26	7 NA
569	ENSDARG00000040046	snai2	213317713358876	0,347200358817034	0,36476279838512	-0,380723529775658	0,995058229606922	20042847497318	1.82856501027562e-05 .	27 x 28	24 NA	snail family zinc finger 2 [Source:ZFIN;Acc:ZDB-GENE-030326-6]
570	ENSDARG00000056111	LOC101887017	0,818125244980102	0,357828082939214	0,363439292923748	-0,507558071310274	0,904107636007497	423167565517928	0.00667606825029188 .	26 x 28	8 NA	leiomodin 1a (smooth muscle) [Source:ZFIN;Acc:ZDB-GENE-081104-348]
571	ENSDARG00000067824	cntnap3	0,392835025379917	0,324951149805829	0,36335118669325	-0,393202901031375	0,97819935100147	942079659864085	0.000353860933238415 .	27 x 28	10 NA	contactin associated protein-like 3 [Source:ZFIN;Acc:ZDB-GENE-091113-51]
572	ENSDARG00000094324	efemp2a	175237088505025	0,319375946785333	0,362513586383692	-0,348885819516461	0,92612501897876	491030744359928	0.00399234120164982 .	26 x 27	14 NA	EGF containing fibulin-like extracellular matrix protein 2a [Source:ZFIN;Acc:ZDB-GENE-041212-8]
573	ENSDARG00000060103	cpeb3	0,49345236652277	0,416714728404606	0,361059420025852	-0,753547207693521	0,787132481826527	255237661819713	0.0315730410927308 .	23 x 30	13 NA	cytoplasmic polyadenylation element binding protein 3 [Source:ZFIN;Acc:ZDB-GENE-090312-68]
574	ENSDARG00000061259	sost	162094299672507	0,350418926510904	0,360803234078237	-0,432868197306096	0,981420542324775	102301097428071	0.000257293795861591 .	27 x 28	12 NA	sclerostin [Source:ZFIN;Acc:ZDB-GENE-110411-139]
575	ENSDARG00000020417	emx3	0,793235192068312	0,274436888406479	0,360350527607816	-0,347946217285727	0,938922966662238	54568336349766	0.00274084249861817 .	28 x 25	14 NA	empty spiracles homeobox 3 [Source:ZFIN;Acc:ZDB-GENE-990415-53]
576	ENSDARG00000001803		0,735648346197538	0,324809876953696	0,360314309786243	-0,36092976138756	0,985289563347465	115310582599957	0.00016150188648778 .	28 x 27	3 NA	potassium voltage-gated channel, subfamily H (eag-related), member 6a [Source:ZFIN;Acc:ZDB-GENE-040702-5]
577	ENSDARG00000017834	micall2b	0,501526024324959	0,318677687740179	0,360290043271916	-0,36619671771003	0,974315788475651	865343045295402	0.00049052320926446 .	27 x 27	1 NA	mical-like 2b [Source:ZFIN;Acc:ZDB-GENE-030131-5803]
578	ENSDARG00000105529	vgf	0,610370901443401	0,332998956666966	0,359978613178408	-0,367909276159364	0,987509131117106	125348812688734	0.000116529142108579 .	27 x 28	7 NA	VGF nerve growth factor inducible [Source:ZFIN;Acc:ZDB-GENE-121009-2]
579	ENSDARG00000087910	dact3a	0,882215827229112	0,365443193405702	0,359642831736393	-0,54687581191393	0,777085878899171	246931226960078	0.0344988390601076 .	24 x 29	10 NA	dishevelled-binding antagonist of beta-catenin 3a [Source:ZFIN;Acc:ZDB-GENE-091204-226]
580	ENSDARG00000070950	si:dkey-14o18.6	0,410349436842336	0,389816592066656	0,359464640850316	-0,681885685710548	0,864341990172206	343740018568136	0.0131781898908545 .	24 x 30	19 NA	si:dkey-14o18.6 [Source:ZFIN;Acc:ZDB-GENE-060503-428]
581	ENSDARG00000063255	btbd11a	0,27698533720357	0,34957829991043	0,358923736165055	-0,412840458060973	0,951341343092716	617475434807381	0.00174694682060261 .	30 x 26	4 NA	BTB (POZ) domain containing 11a [Source:ZFIN;Acc:ZDB-GENE-050419-142]
582	ENSDARG00000061736	ank3a	0,799357039038759	0,305031823754035	0,358880648053892	-0,33879899880854	0,978319948486727	944783901929002	0.00034997093564626 .	28 x 26	17 NA	ankyrin 3a [Source:ZFIN;Acc:ZDB-GENE-060621-1]
583	ENSDARG00000062122	klhl5	0,351015554441729	0,31548923320781	0,358866562801493	-0,445151250342904	0,910680664969968	440889053992408	0.0058053115531127 .	27 x 27	1 NA	kelch-like family member 5 [Source:ZFIN;Acc:ZDB-GENE-080424-7]
584	ENSDARG00000091085	lepa	104137306077992	0,362301231121861	0,35863135082369	-0,485968222819537	0,960094017194075	686572338418292	0.00117847815344385 .	27 x 29	18 NA	leptin a [Source:ZFIN;Acc:ZDB-GENE-081001-1]
585	ENSDARG00000105013	hoxa9a	0,400075175684533	0,419145696883008	0,358535418873358	-0,606728031380428	0,868122425374062	349802434852968	0.0124703773883525 .	25 x 30	19 NA	homeobox A9a [Source:ZFIN;Acc:ZDB-GENE-000823-1]
586	ENSDARG00000007490	adrb1	0,803109413494546	0,362696394959336	0,358171931958249	-0,499990158442484	0,953484678199598	632616761764016	0.00159759536003601 .	26 x 29	12 NA	adrenoceptor beta 1 [Source:ZFIN;Acc:ZDB-GENE-081022-145]
587	ENSDARG00000029689	tkta	0,0449601605527133	0,357806792190947	0,357317869260593	-0,658590161064709	0,782421828828621	251280071462575	0.0329301435982967 .	23 x 30	11 NA	transketolase a [Source:ZFIN;Acc:ZDB-GENE-130530-578]
588	ENSDARG00000113411		0,672444629929948	0,31347077291938	0,357106645507782	-0,431965851230832	0,938036412028034	541377805856601	0.00282013759000721 .	26 x 28
589	ENSDARG00000096951		-0,392140978541896	0,317732793424555	0,356071237372968	-0,49539748989957	0,91717955029397	460345786595559	0.00500239910322553 .	25 x 29	15 NA
590	ENSDARG00000062721	dennd4a	0,948996353378448	0,267497104237334	0,355754672409757	-0,272685477955598	0,951306975618848	617240626576585	0.00174939504801452 .	27 x 26	18 NA	DENN/MADD domain containing 4A [Source:ZFIN;Acc:ZDB-GENE-060503-285]
591	ENSDARG00000095577	cybrd1	157077435245048	0,317926206280785	0,355597278878749	-0,400697708497587	0,974595271996091	870277939261809	0.000479951099549236 .	27 x 28	9 NA	cytochrome b reductase 1 [Source:ZFIN;Acc:ZDB-GENE-050522-365]
592	ENSDARG00000097743	si:dkey-276j7.2	0,865157891539257	0,26980607757627	0,355022122722961	-0,305699278391163	0,969276936148278	788119758387555	0.000700680063239534 .	28 x 25	6 NA	si:dkey-276j7.2 [Source:ZFIN;Acc:ZDB-GENE-131127-420]
593	ENSDARG00000012060	thbs3b	113140379654002	0,305985071912202	0,354679619079987	-0,313115279354402	0,965128202233778	737364778927481	0.000901430314475204 .	28 x 25	19 NA	thrombospondin 3b [Source:ZFIN;Acc:ZDB-GENE-060503-84]
594	ENSDARG00000088072	usp43b	0,63065201839143	0,335869863647161	0,35459410689794	-0,383149268654173	0,979571827439842	974239852248899	0.000310851454242145 .	27 x 28	3 NA	ubiquitin specific peptidase 43b [Source:ZFIN;Acc:ZDB-GENE-120524-2]
595	ENSDARG00000034941	si:dkey-224e22.2	0,172579865994008	0,335944067619614	0,354056179766476	-0,401722345384098	0,931252999582725	511153357498918	0.00346338538963331 .	26 x 28	18 NA	si:dkey-224e22.2 [Source:ZFIN;Acc:ZDB-GENE-061207-59]
596	ENSDARG00000079575	aff3	0,672231113080288	0,283066973608808	0,354048116007235	-0,394281024003849	0,939030058806903	546209603013847	0.00273133889210286 .	29 x 25	9 NA	AF4/FMR2 family, member 3 [Source:ZFIN;Acc:ZDB-GENE-030219-193]
597	ENSDARG00000028625	jph2	0,351828517637668	0,317373759476159	0,352636901118141	-0,493907671427596	0,766113785942407	238402947648735	0.0378285154200702 .	30 x 25	23 NA	junctophilin 2 [Source:ZFIN;Acc:ZDB-GENE-030131-9848]
598	ENSDARG00000096791	si:ch73-344o19.1	0,391612554913942	0,285700075701043	0,352264143042589	-0,398330595089609	0,929001440444074	502059672238762	0.00369112429011076 .	25 x 28	2 NA	si:ch73-344o19.1 [Source:ZFIN;Acc:ZDB-GENE-081104-282]
599	ENSDARG00000059743	tmem98	212689330867009	0,332347622423296	0,351573843140765	-0,439153296710065	0,948789107147149	600670204812181	0.00193334080731278 .	27 x 27	3 NA	transmembrane protein 98 [Source:ZFIN;Acc:ZDB-GENE-070112-1092]
600	ENSDARG00000074652	smtna	14093625626829	0,398642339594868	0,351458498433086	-0,598876079399763	0,935206382396869	52821131438464	0.00308065531155077 .	26 x 30	10 NA	smoothelin a [Source:ZFIN;Acc:ZDB-GENE-091204-245]
601	ENSDARG00000116438		120010684143906	0,278851397510289	0,349525711274979	-0,296143036823577	0,950976445533429	614994659429603	0.00177302698330428 .	28 x 25
602	ENSDARG00000006112	myof	0,493538465984778	0,379280501465013	0,349210807472872	-0,675925573191227	0,822081180448217	288768552825177	0.0223333199743494 .	24 x 30	12 NA	myoferlin [Source:ZFIN;Acc:ZDB-GENE-040426-1138]
603	ENSDARG00000021137	adgrv1	-0,0239921997465477	0,32924681444152	0,348973257221428	-0,380563618937155	0,973395789549088	849644348652004	0.000526130501573574 .	27 x 28	5 NA	adhesion G protein-coupled receptor V1 [Source:ZFIN;Acc:ZDB-GENE-040624-6]
604	ENSDARG00000104292	ctgfb	144160775778527	0,3402352457385	0,347927520470037	-0,547946646920821	0,722439776640213	208968587953114	0.0524339706636832 .	24 x 29	19 NA	connective tissue growth factor b [Source:ZFIN;Acc:ZDB-GENE-070705-82]
605	ENSDARG00000004635	epha7	152970445754655	0,358725861195475	0,347189155411035	-0,477031582064841	0,9611164709949	696099761668817	0.00111924933880969 .	26 x 29	20 NA	eph receptor A7 [Source:ZFIN;Acc:ZDB-GENE-030131-3745]
606	ENSDARG00000040076	pycard	178786402804097	0,296127517736273	0,34714163985932	-0,410638960445677	0,954501032991474	640158738032239	0.00152906950925868 .	25 x 28	16 NA	PYD and CARD domain containing [Source:ZFIN;Acc:ZDB-GENE-000511-2]
607	ENSDARG00000101209	lamb1a	203119214332205	0,258219734127378	0,347035973850492	-0,234425879907353	0,954768732615171	642186413895565	0.0015112663663901 .	27 x 26	25 NA	laminin, beta 1a [Source:ZFIN;Acc:ZDB-GENE-021226-1]
608	ENSDARG00000024116	vamp8	144278591868497	0,305449267307271	0,346941019690677	-0,337135536870898	0,914429861059395	451855472944376	0.00533504504954552 .	29 x 24	5 NA	vesicle-associated membrane protein 8 (endobrevin) [Source:ZFIN;Acc:ZDB-GENE-030131-5215]
609	ENSDARG00000035136	sepw1	275078382246563	0,304013214626863	0,346751090314994	-0,323619537883097	0,975499711926402	886815061319519	0.000446521425828239 .	27 x 27	5 NA	selenoprotein W, 1 [Source:ZFIN;Acc:ZDB-GENE-030410-5]
610	ENSDARG00000091342	adcy5	0,168492247596582	0,368355350763354	0,34606671553326	-0,461645057615698	0,846508876992872	318012492468637	0.0167655991501141 .	25 x 29	9 NA	adenylate cyclase 5 [Source:ZFIN;Acc:ZDB-GENE-081104-470]
611	ENSDARG00000045804	abhd2b	113423646060629	0,274079319357108	0,345823605736171	-0,406027637259386	0,846739218009087	318318123729848	0.0167166699298653 .	30 x 24	25 NA	abhydrolase domain containing 2b [Source:ZFIN;Acc:ZDB-GENE-061027-74]
612	ENSDARG00000075622	zgc:174938	117634253528245	0,345984662347131	0,345703003530685	-0,651160607044801	0,70271426068608	197538084278957	0.0597156680725202 .	28 x 25	16 NA	zgc:174938 [Source:ZFIN;Acc:ZDB-GENE-070928-44]
613	ENSDARG00000092638	ptprua	0,551644712605472	0,330689131432888	0,345170867498036	-0,349078607012792	0,958049946204747	668559404958192	0.00130139926034789 .	30 x 26	19 NA	protein tyrosine phosphatase, receptor type, U, a [Source:ZFIN;Acc:ZDB-GENE-060503-232]
614	ENSDARG00000043770	LOC107980443	-0,0989289468653678	0,336339398570004	0,345069294399465	-0,624807981534254	0,776298882429428	246301387542698	0.0347330190444425 .	23 x 29	7 NA	si:dkey-192d15.2 [Source:ZFIN;Acc:ZDB-GENE-040724-74]
615	ENSDARG00000058658	si:dkey-178e17.3	0,842339691267564	0,368488179577977	0,344475014841233	-0,529226622588298	0,726642814088905	211536092848419	0.0509365174015877 .	30 x 26	8 NA	si:dkey-178e17.3 [Source:ZFIN;Acc:ZDB-GENE-081104-335]
616	ENSDARG00000079165	galr1b	-0,00747930599578626	0,375556449975001	0,344333259326745	-0,406333213391034	0,992195396545477	159142368146816	4.55650281321329e-05 .	29 x 27	7 NA	galanin receptor 1b [Source:ZFIN;Acc:ZDB-GENE-140624-1]
617	ENSDARG00000101701	bmp5	171441327703577	0,315502803687652	0,344000433153687	-0,378158147700467	0,981786382701526	103352378653334	0.000247291363844271 .	28 x 26	13 NA	bone morphogenetic protein 5 [Source:ZFIN;Acc:ZDB-GENE-040426-1413]
618	ENSDARG00000102228	si:dkey-171c9.3	0,171549638894825	0,337839035499821	0,343815797312715	-0,611520294310302	0,757906270856279	232357057605379	0.0404097898081445 .	23 x 29	7 NA	si:dkey-171c9.3 [Source:ZFIN;Acc:ZDB-GENE-141216-372]
619	ENSDARG00000101697	si:dkey-30e9.7	-0,0416093421965613	0,341375150299092	0,341781380002319	-0,599441668569156	0,648208901736342	170253651773965	0.0819335819150537 .	23 x 29	15 NA	si:dkey-30e9.7 [Source:ZFIN;Acc:ZDB-GENE-131121-540]
620	ENSDARG00000006901	si:ch1073-459j12.1	135622555618691	0,341339483108656	0,341497503063895	-0,400132569313152	0,974587624875434	87014184425117	0.000480238850234294 .	27 x 28	8 NA	si:ch1073-459j12.1 [Source:ZFIN;Acc:ZDB-GENE-030131-8546]
621	ENSDARG00000039095	nkx2.3	171178282841492	0,297896452656015	0,341457668665673	-0,430779984534626	0,94944757940267	60488696899807	0.00188436314660234 .	25 x 28	13 NA	NK2 homeobox 3 [Source:ZFIN;Acc:ZDB-GENE-990415-178]
622	ENSDARG00000026325	mmp11a	0,688094236946933	0,291907253024359	0,340938069662237	-0,361930115279472	0,904833032406691	425037129671725	0.00657708789129841 .	26 x 27	8 NA	matrix metallopeptidase 11a [Source:ZFIN;Acc:ZDB-GENE-070817-3]
623	ENSDARG00000052846	fsta	134922539032508	0,260668776198004	0,340538350012289	-0,363058715087286	0,915824445239903	456111873960827	0.0051650360356077 .	28 x 25	5 NA	follistatin a [Source:ZFIN;Acc:ZDB-GENE-990714-11]
624	ENSDARG00000009899	znf385a	124893907146042	0,28114824992566	0,340515143258803	-0,343693728928877	0,927655560800418	496820437577886	0.00383063081603097 .	26 x 27	23 NA	zinc finger protein 385A [Source:ZFIN;Acc:ZDB-GENE-090313-255]
625	ENSDARG00000034344	pcdh19	0,83835227214048	0,250825455571272	0,340236837367789	-0,240812599565421	0,954171704972998	637688109372738	0.00155111194871949 .	29 x 24	14 NA	protocadherin 19 [Source:ZFIN;Acc:ZDB-GENE-030131-4218]
626	ENSDARG00000005645	robo3	12911957072919	0,298882207449467	0,34013655351057	-0,404079197190476	0,957108401505687	660689747510306	0.00136004011318835 .	28 x 26	10 NA	roundabout, axon guidance receptor, homolog 3 (Drosophila) [Source:ZFIN;Acc:ZDB-GENE-000209-4]
627	ENSDARG00000023228	vsnl1a	0,844430346939234	0,303344914267783	0,339941959119568	-0,378134981692323	0,908194390233152	433973183050266	0.00612776187219177 .	30 x 25	20 NA	visinin-like 1a [Source:ZFIN;Acc:ZDB-GENE-041001-211]
628	ENSDARG00000101949	numbl	0,568049966903703	0,358693520229547	0,339632932204265	-0,484318572530187	0,979458508587746	971464313128535	0.000314297766768723 .	26 x 30	15 NA	numb homolog (Drosophila)-like [Source:ZFIN;Acc:ZDB-GENE-051113-340]
629	ENSDARG00000037960	lrrc17	169197903322808	0,345870470263222	0,338439144018476	-0,369682694204677	0,993198799294063	170607483652821	3.46135986339924e-05 .	27 x 28	4 NA	leucine rich repeat containing 17 [Source:ZFIN;Acc:ZDB-GENE-030131-9774]
630	ENSDARG00000092499	si:ch211-183d21.1	138672596995402	0,300338902562302	0,338331748799211	-0,392865130480064	0,976003904227217	896432014336056	0.000428405145604271 .	26 x 28	24 NA	si:ch211-183d21.1 [Source:ZFIN;Acc:ZDB-GENE-030131-8516]
631	ENSDARG00000075055	si:dkey-222h21.12	-0,110018661717834	0,317639616732353	0,337411152853037	-0,542760771487696	0,870212528872367	353259183798697	0.0120870301482059 .	24 x 29	1 NA	gamma-glutamyltransferase 1 like 2.1 [Source:ZFIN;Acc:ZDB-GENE-090312-32]
632	ENSDARG00000075697	si:ch73-380l3.2	0,871867473432932	0,382740854119831	0,33598938575623	-0,648392391553185	0,81918814385572	285667867663331	0.0230418782737692 .	24 x 30	15 NA	si:ch73-380l3.1 [Source:ZFIN;Acc:ZDB-GENE-131125-99]
633	ENSDARG00000101980		120234266378778	0,267788807764573	0,334979180447025	-0,264070517165297	0,968100976179696	772748674659927	0.00075504609577115 .	29 x 24	16 NA	BMP binding endothelial regulator [Source:ZFIN;Acc:ZDB-GENE-030219-146]
634	ENSDARG00000058042	kitlgb	0,493411129847206	0,359432113757333	0,33497101053227	-0,555552703889539	0,835332658635742	303898337085739	0.0192202475223078 .	30 x 26	4 NA	kit ligand b [Source:ZFIN;Acc:ZDB-GENE-070424-2]
635	ENSDARG00000101090		-0,088644059167515	0,341246495730523	0,334903962942633	-0,491963868690882	0,868455206718544	350347676931671	0.0124089606304725 .	25 x 29	5 NA	pregnancy-associated plasma protein A, pappalysin 1a [Source:ZFIN;Acc:ZDB-GENE-121113-1]
636	ENSDARG00000034588	scn4ab	0,56512426876743	0,344041800308567	0,33468200215256	-0,427441349878428	0,982641766718751	105937648721654	0.000224673652206575 .	27 x 28	3 NA	sodium channel, voltage-gated, type IV, alpha, b [Source:ZFIN;Acc:ZDB-GENE-051201-1]
637	ENSDARG00000062964	si:dkey-246g23.2	0,835041747603037	0,277256460659553	0,334347011372543	-0,420269576299746	0,850389763888118	323247933241535	0.0159502272519673 .	27 x 26	18 NA	si:dkey-246g23.2 [Source:ZFIN;Acc:ZDB-GENE-050419-100]
638	ENSDARG00000069379	zgc:158868	0,114932035736193	0,400814967253292	0,333242764573556	-0,726549699842791	0,774450887073282	244833772132903	0.035285745451348 .	29 x 26	18 NA	zgc:158868 [Source:ZFIN;Acc:ZDB-GENE-070112-892]
639	ENSDARG00000105566		0,345703114273182	0,316516187747011	0,333176336179927	-0,403445583194387	0,96718639970068	76136073961188	0.000798716407092281 .	27 x 27	7 NA
640	ENSDARG00000052148	ptgs1	128398985220023	0,380273714870606	0,333047162552088	-0,62570131077591	0,892620725882396	396008889059011	0.00833820234297811 .	25 x 30	5 NA	prostaglandin-endoperoxide synthase 1 [Source:ZFIN;Acc:ZDB-GENE-020530-1]
641	ENSDARG00000079637		0,351829536246439	0,321332486548723	0,33206000358731	-0,517004419330887	0,920269024382988	470381488975082	0.00464105833408923 .	25 x 29	21 NA	alpha-kinase 2 [Source:ZFIN;Acc:ZDB-GENE-030131-1868]
642	ENSDARG00000007743	il15l	146882137930683	0,357318630906016	0,331192512420641	-0,489945296840273	0,865117151925564	344963778671659	0.013031543209675 .	30 x 26	15 NA	interleukin 15, like [Source:ZFIN;Acc:ZDB-GENE-041111-173]
643	ENSDARG00000055276	rel	14630718658275	0,25824737382861	0,329502154447204	-0,313134841991405	0,945790979918561	582426721724448	0.00216413849502084 .	26 x 27	13 NA	v-rel avian reticuloendotheliosis viral oncogene homolog [Source:ZFIN;Acc:ZDB-GENE-040718-255]
644	ENSDARG00000005673	f3b	278576807651658	0,351421917953115	0,329186707483789	-0,383972913499958	0,997451408420184	279597645599882	4.8673508017405e-06 .	28 x 28	2 NA	coagulation factor IIIb [Source:ZFIN;Acc:ZDB-GENE-050417-234]
645	ENSDARG00000061242	tuft1a	140892679314043	0,348963556156969	0,328910936530499	-0,490145749146484	0,958312280248261	670798380062186	0.00128528756610935 .	26 x 29	16 NA	tuftelin 1a [Source:ZFIN;Acc:ZDB-GENE-061103-184]
646	ENSDARG00000032896		0,504835620523101	0,290150020870178	0,328456331031099	-0,375819558179603	0,945039860357088	578085339671491	0.00222395932983732 .	26 x 27	17 NA	x globin [Source:ZFIN;Acc:ZDB-GENE-050125-1]
647	ENSDARG00000038794	zgc:113531	123056487662171	0,289125535893805	0,328251086432438	-0,368310906185723	0,967712716909515	767856114488624	0.000773436866925103 .	26 x 28	2 NA	zgc:113531 [Source:ZFIN;Acc:ZDB-GENE-050320-52]
648	ENSDARG00000089307	pmaip1	173219037792633	0,264150596257137	0,327432189922141	-0,323216149191697	0,908059577276996	433605842481782	0.00614548694955852 .	29 x 24	10 NA	phorbol-12-myristate-13-acetate-induced protein 1 [Source:ZFIN;Acc:ZDB-GENE-070119-3]
649	ENSDARG00000004060	bhlhe40	157052416261782	0,328563593557693	0,326723549191409	-0,448917744706429	0,96559438629083	742613981890214	0.000877627811936232 .	26 x 29	11 NA	basic helix-loop-helix family, member e40 [Source:ZFIN;Acc:ZDB-GENE-030131-3133]
650	ENSDARG00000089536		0,161302855092621	0,338962010306714	0,326720276728567	-0,58138521154067	0,842664638411715	313002958953872	0.0175921257562801 .	24 x 29	9 NA	erb-b2 receptor tyrosine kinase 4b [Source:ZFIN;Acc:ZDB-GENE-030918-5]
651	ENSDARG00000045383	gpr22b	-0,215483664348994	0,307632080625011	0,325683517998836	-0,479002713638003	0,92369889550094	482199171495562	0.00425534035147423 .	25 x 28	25 NA	G protein-coupled receptor 22b [Source:ZFIN;Acc:ZDB-GENE-141212-234]
652	ENSDARG00000057992	fstb	0,898261285369654	0,27048672131779	0,324555564864129	-0,348925307902205	0,860968432255706	338525205762866	0.0138254703278913 .	28 x 25	10 NA	follistatin b [Source:ZFIN;Acc:ZDB-GENE-031118-139]
653	ENSDARG00000018066	ptchd1	-0,0865915018655147	0,370080763329578	0,324507700098829	-0,676185697295083	0,81436875820113	280648538875502	0.0242450536608496 .	23 x 30	24 NA	patched domain containing 1 [Source:ZFIN;Acc:ZDB-GENE-061220-1]
654	ENSDARG00000095915		0,750334535364212	0,407768182172041	0,3244411585086	-0,698998107882691	0,82360176112618	290425762563996	0.0219650371725983 .	24 x 30	9 NA	collagen, type VI, alpha 3 [Source:ZFIN;Acc:ZDB-GENE-070501-8]
655	ENSDARG00000036279	lamc1	17450270397023	0,276821595314176	0,322786818526656	-0,358728103465691	0,960350902508336	688932040140629	0.00116345559876241 .	26 x 27	2 NA	laminin, gamma 1 [Source:ZFIN;Acc:ZDB-GENE-021226-3]
656	ENSDARG00000073731	dok4	0,818056261577273	0,292258303942573	0,322509611502677	-0,283941787463878	0,988684803369133	131817728732846	9.56630745450049e-05 .	28 x 26	7 NA	docking protein 4 [Source:ZFIN;Acc:ZDB-GENE-041008-91]
657	ENSDARG00000076787	angpt4	0,425599364941799	0,325481654274241	0,321877411195739	-0,379476833137538	0,972667025591969	837768156491056	0.000555213559348511 .	29 x 26	6 NA	angiopoietin 4 [Source:ZFIN;Acc:ZDB-GENE-110104-1]
658	ENSDARG00000053179	cttnbp2nla	0,60033788850061	0,380924170894537	0,320412012158052	-0,648387534427851	0,878744569775954	368220685660147	0.0105814585285675 .	24 x 30	6 NA	CTTNBP2 N-terminal like a [Source:ZFIN;Acc:ZDB-GENE-140106-51]
659	ENSDARG00000045608	fam19a5b	0,445685442000349	0,297290327592386	0,320192444599076	-0,362240872636294	0,92777343988745	497273675332804	0.0038183113488518 .	26 x 27	25 NA	family with sequence similarity 19 (chemokine (C-C motif)-like), member A5b [Source:ZFIN;Acc:ZDB-GENE-131127-365]
660	ENSDARG00000100295	ccl39.3	102412548835033	0,270060474423061	0,317689228282665	-0,306004273858481	0,938276765779397	542536205567436	0.00279853059116331 .	26 x 27	25 NA	chemokine (C-C motif) ligand 39, duplicate 3 [Source:ZFIN;Acc:ZDB-GENE-131121-94]
661	ENSDARG00000037943	cpt1cb	0,254682395790398	0,319960715109526	0,317574508662758	-0,375896999673733	0,97501975260208	877928849095047	0.000464112571764597 .	27 x 28	3 NA	carnitine palmitoyltransferase 1Cb [Source:ZFIN;Acc:ZDB-GENE-050417-155]
662	ENSDARG00000104315	fhl3b	169852186556311	0,279275604044633	0,317312967495501	-0,378243013745697	0,957380167681333	662935021022268	0.00134298338041094 .	27 x 26	19 NA	four and a half LIM domains 3b [Source:ZFIN;Acc:ZDB-GENE-030131-8356]
663	ENSDARG00000014675	efna3a	-0,104293466535146	0,239764737801406	0,316128580541867	-0,281656345075123	0,852297229589336	325890284347464	0.0155565063781548 .	29 x 24	19 NA	ephrin-A3a [Source:ZFIN;Acc:ZDB-GENE-060503-186]
664	ENSDARG00000099844	gnaz	0,890569857818261	0,384801771514496	0,315069556728662	-0,728601393956425	0,732740832485484	215351191361914	0.0487981859160032 .	23 x 30	10 NA	G protein subunit alpha z [Source:HGNC Symbol;Acc:HGNC:4395]
665	ENSDARG00000098465	si:ch73-366l1.5	0,94744863445951	0,301853050524885	0,314690099437296	-0,40310257574817	0,947295686741599	591393470434997	0.0020467086961673 .	27 x 27	3 NA	si:ch73-366l1.5 [Source:ZFIN;Acc:ZDB-GENE-131127-426]
666	ENSDARG00000104110	col4a2	11649548555015	0,287750704120072	0,31462487853372	-0,295809493385992	0,982774743198865	106356598864422	0.000221254379686675 .	28 x 26	9 NA	collagen, type IV, alpha 2 [Source:ZFIN;Acc:ZDB-GENE-070725-3]
667	ENSDARG00000074602	mrvi1	0,519783861746163	0,30661864446004	0,314595963978817	-0,464726723467922	0,82415706154588	291035789801047	0.0218312558517175 .	26 x 27	7 NA	murine retrovirus integration site 1 homolog [Source:ZFIN;Acc:ZDB-GENE-120221-4]
668	ENSDARG00000079578	rbpms2b	22134401498481	0,331501411208252	0,314350440516374	-0,354041689426347	0,999544683581476	662536786374835	1.55461182482775e-07 .	28 x 27	7 NA	RNA binding protein with multiple splicing 2b [Source:ZFIN;Acc:ZDB-GENE-040426-741]
669	ENSDARG00000003965	tlx1	0,814282851710263	0,306533349071878	0,312396845403655	-0,414368806785135	0,894728727424102	400675623032003	0.00801987548709038 .	25 x 28	13 NA	T-cell leukemia, homeobox 1 [Source:ZFIN;Acc:ZDB-GENE-021021-2]
670	ENSDARG00000001879	nav2b	0,839889003039826	0,319552712480038	0,311855372828027	-0,478864374605678	0,947044485235266	589870722457827	0.00206608929862717 .	25 x 29	25 NA	neuron navigator 2b [Source:ZFIN;Acc:ZDB-GENE-061207-13]
671	ENSDARG00000018856	dclk1a	141009292715421	0,264187171374609	0,310853311594636	-0,274856593781101	0,917884892151206	462589120491302	0.00491874489863786 .	29 x 24	10 NA	doublecortin-like kinase 1a [Source:ZFIN;Acc:ZDB-GENE-061013-124]
672	ENSDARG00000091625	fam3d	0,222806233171538	0,366936587000613	0,308648308134332	-0,674075266299936	0,675330760878971	18313682249533	0.0705017306790761 .	30 x 25	6 NA	si:dkeyp-67f1.2 [Source:ZFIN;Acc:ZDB-GENE-050809-90]
673	ENSDARG00000052705	pkp1b	0,266364048706005	0,261850337329071	0,308068708876007	-0,309823905188313	0,9233000858762	480786104403975	0.00429935358309841 .	28 x 25	6 NA	plakophilin 1b [Source:ZFIN;Acc:ZDB-GENE-030131-417]
674	ENSDARG00000036897		0,0202781221077915	0,333183904737506	0,307382056106039	-0,499685483994898	0,658447153812402	174973044035136	0.0775325124640884 .	28 x 25	23 NA	zgc:100911 [Source:ZFIN;Acc:ZDB-GENE-040801-162]
675	ENSDARG00000101926	zgc:101130	0,427520886492103	0,398170489810445	0,307209527268858	-0,762461438348659	0,762157014025641	235454486778104	0.0390633125100857 .	23 x 30	22 NA	zgc:101130 [Source:ZFIN;Acc:ZDB-GENE-040801-72]
676	ENSDARG00000070681	c1qtnf12	0,689098472571179	0,310054510188977	0,30688635064125	-0,432400783960154	0,965856813402579	745615240769382	0.000864367226944607 .	26 x 28	23 NA	C1q and TNF related 12 [Source:ZFIN;Acc:ZDB-GENE-061215-120]
677	ENSDARG00000007396	rnd3b	218057053359485	0,288220031210367	0,306025129264775	-0,289167086463751	0,973797019372131	856390506494933	0.000510449428647197 .	29 x 25	9 NA	Rho family GTPase 3b [Source:ZFIN;Acc:ZDB-GENE-040718-331]
678	ENSDARG00000022807	zgc:101640	118871690393748	0,30444098606953	0,303018801359866	-0,391838586106022	0,964579333119349	731315529742164	0.000929857830179182 .	27 x 27	16 NA	zgc:101640 [Source:ZFIN;Acc:ZDB-GENE-041114-158]
679	ENSDARG00000089913		0,294361889457491	0,324964855395153	0,30274383195501	-0,413936489498951	0,976159937292775	899469069045952	0.000422874075907687 .	26 x 28	12 NA	calcium channel, voltage-dependent, T type, alpha 1G subunit [Source:ZFIN;Acc:ZDB-GENE-090514-2]
680	ENSDARG00000079076		0,367828513689559	0,378130445085041	0,301169078753261	-0,69286001496401	0,724709092516712	210348706469641	0.051623076687904 .	23 x 30	18 NA	hepatocyte growth factor b [Source:ZFIN;Acc:ZDB-GENE-041014-3]
681	ENSDARG00000051809	btr12	0,47657832076667	0,363259901045264	0,300203281380363	-0,561283946044072	0,897371093966003	406715835376803	0.00762927959183712 .	25 x 30	7 NA	bloodthirsty-related gene family, member 12 [Source:ZFIN;Acc:ZDB-GENE-060929-548]
682	ENSDARG00000052783	cdc42ep3	200701340170475	0,269149588941575	0,299220812671406	-0,39615473341138	0,934370230200226	524479778280822	0.00315977878274465 .	28 x 25	13 NA	CDC42 effector protein (Rho GTPase binding) 3 [Source:ZFIN;Acc:ZDB-GENE-040912-89]
683	ENSDARG00000079455	nlgn4a	0,655760468966464	0,294057141715337	0,297986065257952	-0,430828277631567	0,854397594718212	328854894759553	0.0151283503704238 .	28 x 26	1 NA	neuroligin 4a [Source:ZFIN;Acc:ZDB-GENE-100309-2]
684	ENSDARG00000044074	loxl2b	176633677419951	0,30928756078014	0,297684157969063	-0,392519232990167	0,970336873601689	802738009540254	0.000653400646644098 .	26 x 28	5 NA	lysyl oxidase-like 2b [Source:ZFIN;Acc:ZDB-GENE-050208-29]
685	ENSDARG00000078135	mrc2	0,605895227845937	0,314893173500968	0,297398539143681	-0,581889901017847	0,777469178675356	247239041978515	0.0343850451286322 .	23 x 29	3 NA	mannose receptor, C type 2 [Source:ZFIN;Acc:ZDB-GENE-090915-5]
686	ENSDARG00000026726	anxa1a	225588259149427	0,294652612896605	0,296807447640211	-0,42171309084666	0,884014878903885	378221546523764	0.00969933737539908 .	28 x 25	5 NA	annexin A1a [Source:ZFIN;Acc:ZDB-GENE-030131-6664]
687	ENSDARG00000024325	col4a3bpa	0,857687525783036	0,255286080804148	0,296346101332463	-0,265028797600027	0,984403175424462	111910271978489	0.000181497178090573 .	27 x 26	5 NA	collagen, type IV, alpha 3 (Goodpasture antigen) binding protein a [Source:ZFIN;Acc:ZDB-GENE-080724-10]
688	ENSDARG00000092970	tmsb2	146440952770263	0,317653552881093	0,29577293164099	-0,522331418549595	0,900144408642125	413297412001252	0.00722943584560276 .	28 x 26	14 NA	thymosin beta 2 [Source:ZFIN;Acc:ZDB-GENE-070126-5]
689	ENSDARG00000076899	slc2a13b	-0,116471997915239	0,275880955464318	0,294677912905869	-0,394032311258232	0,906445078665767	429265536710041	0.00635968207205206 .	25 x 28	25 NA	solute carrier family 2 (facilitated glucose transporter), member 13b [Source:ZFIN;Acc:ZDB-GENE-090812-1]
690	ENSDARG00000086162	znf385d	101335891146721	0,2758461880677	0,293293564349548	-0,35035250617279	0,910849090041415	441367488343278	0.00578377327048496 .	28 x 25	16 NA	zinc finger protein 385D [Source:ZFIN;Acc:ZDB-GENE-130201-2]
691	ENSDARG00000035127	rxrab	0,296926861670604	0,297331455804434	0,291950664417385	-0,492881619394318	0,889500934530699	38933508886163	0.00882023300400947 .	28 x 26	5 NA	retinoid x receptor, alpha b [Source:ZFIN;Acc:ZDB-GENE-990415-243]
692	ENSDARG00000088255		0,86865981573146	0,276002225219441	0,291807892174502	-0,318622708752822	0,955224591525715	645680077594383	0.00148118605184555 .	28 x 25	17 NA	SPARC related modular calcium binding 1 [Source:ZFIN;Acc:ZDB-GENE-110310-7]
693	ENSDARG00000102180		0,166631739507492	0,34473011469369	0,291661611192775	-0,633408841575636	0,799170503809661	265900731060411	0.0282243766670627 .	23 x 29	21 NA	shroom family member 3 [Source:ZFIN;Acc:ZDB-GENE-120817-1]
694	ENSDARG00000036548	s1pr2	143307967171647	0,293989001185141	0,291584533794301	-0,347177389478316	0,991591713027579	153252993439651	5.28758523785644e-05 .	27 x 27	3 NA	sphingosine-1-phosphate receptor 2 [Source:ZFIN;Acc:ZDB-GENE-020123-2]
695	ENSDARG00000029952	ampd2b	125620012274367	0,270172972948313	0,289970825856631	-0,352420680819017	0,955358526813422	646716469537876	0.00147240478204547 .	26 x 27	8 NA	adenosine monophosphate deaminase 2b [Source:ZFIN;Acc:ZDB-GENE-070713-5]
696	ENSDARG00000056101	kcnd3	0,925087343329742	0,303892668789543	0,288235412219354	-0,389619589348952	0,951442386314698	618167197744386	0.00173975859172615 .	26 x 28	8 NA	potassium voltage-gated channel, Shal-related subfamily, member 3 [Source:ZFIN;Acc:ZDB-GENE-030131-5626]
697	ENSDARG00000045580	lum	119856562061696	0,326734563076161	0,287753303888896	-0,433095953957537	0,877732859074666	366370562412357	0.0107549896837948 .	25 x 28	4 NA	lumican [Source:ZFIN;Acc:ZDB-GENE-040625-24]
698	ENSDARG00000102911	iffo2b	0,0810435219114665	0,280143684976502	0,287610027028824	-0,473501033773326	0,83995658287287	309573757408223	0.0181855876892294 .	28 x 26	11 NA	intermediate filament family orphan 2b [Source:ZFIN;Acc:ZDB-GENE-121030-9]
699	ENSDARG00000100946	si:ch211-212k18.9	162498584610449	0,2852457306407	0,287544432710068	-0,335693972969371	0,968733871970265	780915284592936	0.000725536858328324 .	28 x 26	7 NA	si:ch211-212k18.9 [Source:ZFIN;Acc:ZDB-GENE-160727-12]
700	ENSDARG00000110371		140531998447395	0,318091131089092	0,28657665459415	-0,602758996502638	0,768666230694668	240339602492158	0.0370415098581496 .	23 x 29
701	ENSDARG00000069728	rpz3	0,839674380519163	0,296358113386947	0,286291932240602	-0,427204173135215	0,965465847947328	741156227518019	0.000884159319947675 .	25 x 28	16 NA	rapunzel 3 [Source:ZFIN;Acc:ZDB-GENE-030131-4784]
702	ENSDARG00000071055	si:dkey-256k13.2	-0,186276000132729	0,351018018092357	0,284868391650233	-0,578883724314796	0,790352146637601	258009794142573	0.0306605445444098 .	24 x 29	23 NA	si:dkey-256k13.2 [Source:ZFIN;Acc:ZDB-GENE-090313-284]
703	ENSDARG00000104441	hspb7	183249440361752	0,262473549648871	0,284072176923767	-0,409807411192509	0,844261469255802	315063201533744	0.0172465278112549 .	29 x 24	23 NA	heat shock protein family, member 7 (cardiovascular) [Source:ZFIN;Acc:ZDB-GENE-041010-136]
704	ENSDARG00000002235	mmp14a	173168814849557	0,280579215560525	0,282853012708916	-0,339020701352889	0,945101274896929	578437054411663	0.00221903810805402 .	26 x 27	7 NA	matrix metallopeptidase 14a (membrane-inserted) [Source:ZFIN;Acc:ZDB-GENE-030901-1]
705	ENSDARG00000061140	colec12	17100419009983	0,267246728827424	0,282846707850096	-0,346662617514863	0,963460351253045	719400260459624	0.000989163007081073 .	26 x 27	2 NA	collectin sub-family member 12 [Source:ZFIN;Acc:ZDB-GENE-030131-9807]
706	ENSDARG00000087921	plce1	0,661757367105407	0,279434583544747	0,280320742047628	-0,340862304244025	0,989898060396625	139637694832999	7.62791641399918e-05 .	26 x 27	12 NA	phospholipase C, epsilon 1 [Source:ZFIN;Acc:ZDB-GENE-061212-4]
707	ENSDARG00000013343	kif26ba	115987056190435	0,298219905097938	0,275106982512643	-0,43008828486647	0,896079792671088	403736833234562	0.00781898790012203 .	25 x 28	17 NA	kinesin family member 26Ba [Source:ZFIN;Acc:ZDB-GENE-070521-4]
708	ENSDARG00000097794		117088620326791	0,33441108254282	0,274411449853041	-0,626752733911638	0,794623496307462	261775709544125	0.0294689612177903 .	23 x 29	16 NA
709	ENSDARG00000031343	rab6bb	100674629936468	0,293516258877807	0,274372784407882	-0,435189017016867	0,829071183527663	296550642625454	0.0206640029338601 .	30 x 25	2 NA	RAB6B, member RAS oncogene family b [Source:ZFIN;Acc:ZDB-GENE-050320-28]
710	ENSDARG00000101702	chrna7	0,114206403926094	0,278765204716014	0,273565710785639	-0,376451352035992	0,962513485609868	709729674203293	0.00104075969508099 .	27 x 26	7 NA	cholinergic receptor, nicotinic, alpha 7 (neuronal) [Source:ZFIN;Acc:ZDB-GENE-040108-3]
711	ENSDARG00000104485	si:ch1073-224n8.1	0,496253102468585	0,31063313440503	0,269843483776762	-0,546313454690069	0,871349550004909	355172468379158	0.0118808822984371 .	24 x 29	5 NA	si:ch1073-224n8.1 [Source:ZFIN;Acc:ZDB-GENE-030131-5649]
712	ENSDARG00000016837	glipr2l	197660679884653	0,289192097600225	0,269725005038346	-0,438804288924345	0,93709963173987	536924460638967	0.00290512660544762 .	27 x 26	16 NA	GLI pathogenesis-related 2, like [Source:ZFIN;Acc:ZDB-GENE-041010-53]
713	ENSDARG00000087084	hcar1-4	118465244049424	0,270330008678832	0,269668592995226	-0,255088888813505	0,992783564717059	165574383853839	3.89637511810648e-05 .	28 x 25	12 NA	hydroxycarboxylic acid receptor 1-4 [Source:ZFIN;Acc:ZDB-GENE-111111-10]
714	ENSDARG00000004539	ptgs2a	227107491042783	0,29591997274619	0,269332506692529	-0,446719656433145	0,940085841970127	551470523823826	0.00263851119120095 .	27 x 26	2 NA	prostaglandin-endoperoxide synthase 2a [Source:ZFIN;Acc:ZDB-GENE-020530-2]
715	ENSDARG00000056998	kirrelb	0,638018785754369	0,314334791515501	0,268669822876509	-0,527059562252975	0,876650113568175	364414171250098	0.0109421977341869 .	24 x 29	2 NA	kin of IRRE like b [Source:ZFIN;Acc:ZDB-GENE-070912-173]
716	ENSDARG00000000943	dzip1	111672691543563	0,255828385920529	0,267975280549166	-0,305909138796789	0,95127020160866	616989644505731	0.00175201657584667 .	26 x 27	6 NA	DAZ interacting zinc finger protein 1 [Source:ZFIN;Acc:ZDB-GENE-040526-1]
717	ENSDARG00000057113	c6	176138280144027	0,284314353215605	0,264075294132248	-0,45763868501159	0,866284616102141	346825460731037	0.0128121517078896 .	28 x 26	21 NA	complement component 6 [Source:ZFIN;Acc:ZDB-GENE-040426-1358]
718	ENSDARG00000051875	islr2	133258839245562	0,259592773631052	0,261691665801308	-0,40954618728363	0,871647641319693	355677982842563	0.0118271162706607 .	28 x 25	25 NA	immunoglobulin superfamily containing leucine-rich repeat 2 [Source:ZFIN;Acc:ZDB-GENE-050320-95]
719	ENSDARG00000061603	sorbs2b	128941084720059	0,254993028977374	0,261461346068612	-0,339309796837898	0,969709111671649	793988880133128	0.000681205177154975 .	28 x 25	14 NA	sorbin and SH3 domain containing 2b [Source:ZFIN;Acc:ZDB-GENE-070308-3]
720	ENSDARG00000093052		0,60432940559312	0,280254465947117	0,261402251504105	-0,400159043753114	0,819356174047991	28584611919539	0.0230004428944821 .	29 x 25	21 NA	complement component 6 [Source:ZFIN;Acc:ZDB-GENE-040426-1358]
721	ENSDARG00000009782	myh11a	176406122808051	0,314013222044935	0,261396867492002	-0,398871894900964	0,906011708284791	428118648329463	0.0064177808157968 .	25 x 28	6 NA	myosin, heavy chain 11a, smooth muscle [Source:ZFIN;Acc:ZDB-GENE-050531-1]
722	ENSDARG00000110950		0,177664024982041	0,333095197765619	0,261256065857717	-0,621326291216139	0,748616276112114	225825731073077	0.0434238607524977 .	23 x 29
723	ENSDARG00000012353	vipr2	0,545549893576913	0,272070005916621	0,260495455531071	-0,357436176578102	0,954584048161995	640785658212181	0.00152353767688074 .	26 x 27	24 NA	vasoactive intestinal peptide receptor 2 [Source:ZFIN;Acc:ZDB-GENE-010406-4]
724	ENSDARG00000078659	tmem176	254489551715107	0,261357989379022	0,255291844129876	-0,316053295650929	0,985586049912904	116516835242706	0.000155072800215095 .	27 x 26	1 NA	transmembrane protein 176 [Source:ZFIN;Acc:ZDB-GENE-080902-2]
725	ENSDARG00000021442	cdh11	161662916073933	0,270869396833016	0,250881553941837	-0,348674619003956	0,963442134664533	719210739188428	0.000990143447133884 .	26 x 27	7 NA	cadherin 11, type 2, OB-cadherin (osteoblast) [Source:ZFIN;Acc:ZDB-GENE-980526-170]
726	ENSDARG00000078842	tns1a	0,142113337427453	0,349402971350077	0,247487808310428	-0,621964134317808	0,699094996802656	19554317151462	0.0610965935288409 .	23 x 29	6 NA	tensin 1a [Source:ZFIN;Acc:ZDB-GENE-120215-32]
727	ENSDARG00000028306	prph	0,630956338794305	0,260875322769169	0,245515000346866	-0,369190206108155	0,957822755977837	666636918451785	0.00131543245015897 .	28 x 25	11 NA	peripherin [Source:ZFIN;Acc:ZDB-GENE-990415-207]
728	ENSDARG00000043102	lxn	188725084126883	0,269532649232892	0,24438337668425	-0,306535173117976	0,989366086786125	136045162726081	8.4509461660609e-05 .	26 x 27	15 NA	latexin [Source:ZFIN;Acc:ZDB-GENE-041212-18]
729	ENSDARG00000079889	phldb2a	134050641917858	0,340430240928195	0,243681357549384	-0,614127625268562	0,702654964299999	197505158896646	0.0597381814724549 .	23 x 29	10 NA	pleckstrin homology-like domain, family B, member 2a [Source:ZFIN;Acc:ZDB-GENE-091118-9]
730	ENSDARG00000018787	efna1b	216095941174691	0,296638268073535	0,236606466274591	-0,542994343774937	0,714114099172221	204024053132701	0.0554566440688782 .	29 x 24	16 NA	ephrin-A1b [Source:ZFIN;Acc:ZDB-GENE-041007-5]

## Sheet: Underexpressed SAR
Genes Underexpressed SAR / Overexpressed ROH
Rank	ID	Symbol	mean expression	SD	max delta e	min delta e	correlation	->t.score	->p.value	Metagene	Chromosome	Description
1	ENSDARG00000035438	myhc4	-253795829462817	284448532204039	236341773194412	-500383915113688	0,82312331460125	289902246419975	0.0220806086024004 .	1 x 1	5 NA	myosin heavy chain 4 [Source:ZFIN;Acc:ZDB-GENE-030131-6206]
2	ENSDARG00000113599		236702524904153	190824246827702	186209319806608	-197523864418594	0,964535144477961	730834521636665	0.000932165449395894 .	1 x 1
3	ENSDARG00000115405		17928607752547	183442669526055	173681342196798	-18344011353062	0,967463663555918	764763184527427	0.00078534904317995 .	1 x 1
4	ENSDARG00000038508	chrnb3b	-145139844071274	222786612392867	167944767565708	-44143520986297	0,330977691426652	0,701492496793126	0.260831071191352 .	1 x 1	14 NA	cholinergic receptor, nicotinic, beta 3b (neuronal) [Source:ZFIN;Acc:ZDB-GENE-030102-4]
5	ENSDARG00000089124	LOC100334599	230958586868311	159881298327065	153392775104411	-185680353953432	0,912584205603766	446372783717192	0.00556414342288858 .	1 x 1	3 NA	hemoglobin, alpha embryonic 1.3 [Source:ZFIN;Acc:ZDB-GENE-061207-39]
6	ENSDARG00000090850	serpina1l	102749480683916	224354847443186	152304805591045	-436396149244676	0,749390523525368	226358112097605	0.0431689433587744 .	1 x 1	20 NA	serine (or cysteine) proteinase inhibitor, clade A (alpha-1 antiproteinase, antitrypsin), member 1, like [Source:ZFIN;Acc:ZDB-GENE-040721-3]
7	ENSDARG00000045143	hbbe2	148633536901368	149921739378273	151804511490391	-162757291510531	0,988602734149146	131334083412657	9.70531320898527e-05 .	1 x 1	12 NA	hemoglobin beta embryonic-2 [Source:ZFIN;Acc:ZDB-GENE-040702-1]
8	ENSDARG00000089475	hbae1	185276496887971	1484047377866	140161743161821	-162876951424595	0,92853581397744	500230968901733	0.00373910319288473 .	1 x 1	3 NA	hemoglobin, alpha embryonic 1 [Source:NCBI gene;Acc:30597]
9	ENSDARG00000088330	hbae1.3	23848977079632	138377720822708	133928646907872	-162301660931821	0,912874145149983	447223048746198	0.00552784470696777 .	1 x 1	3 NA	hemoglobin subunit zeta [Source:HGNC Symbol;Acc:HGNC:4835]
10	ENSDARG00000075161	defbl1	205817956215955	13064922310547	127525492811599	-21678710886383	0,824281469418636	291172816571134	0.0218013361376596 .	1 x 3	21 NA	defensin, beta-like 1 [Source:ZFIN;Acc:ZDB-GENE-070207-1]
11	ENSDARG00000035350	ins	104710191669738	111701420825534	125090869715109	-173028822199051	0,770829971528324	242003277075862	0.0363802368985027 .	1 x 1	5 NA	preproinsulin [Source:ZFIN;Acc:ZDB-GENE-980526-110]
12	ENSDARG00000045089	si:ch211-270n8.1	152744240349108	136894309148702	125006704827464	-179507567010822	0,95320619355382	630592233621022	0.00161662960597253 .	1 x 1	13 NA	si:ch211-270n8.1 [Source:ZFIN;Acc:ZDB-GENE-081107-34]
13	ENSDARG00000090286	serpina1	118898459811681	138727807779313	12100534099421	-219816283949095	0,917336069900156	460841222735141	0.00498377662260929 .	1 x 1	20 NA	serpin peptidase inhibitor, clade A (alpha-1 antiproteinase, antitrypsin), member 1 [Source:ZFIN;Acc:ZDB-GENE-030131-1421]
14	ENSDARG00000033161	sst1.2	105809114157584	108828839500622	115888963261643	-192079783130788	0,723556326601376	209645851435791	0.0520342957040103 .	1 x 1	15 NA	somatostatin 1, tandem duplicate 2 [Source:ZFIN;Acc:ZDB-GENE-100910-2]
15	ENSDARG00000002193	rho	170439233125592	108074358457065	115017585326881	-194928700907232	0,816658206915772	283010778948244	0.0236699372931845 .	1 x 3	8 NA	rhodopsin [Source:ZFIN;Acc:ZDB-GENE-990415-271]
16	ENSDARG00000038643	alas2	0,440193660774138	116293020700249	113764484251152	-139918634287032	0,985205575289636	114975437919275	0.000163346719446622 .	1 x 1	8 NA	aminolevulinate, delta-, synthase 2 [Source:ZFIN;Acc:ZDB-GENE-001229-1]
17	ENSDARG00000008969	fgb	132634815569771	134348284223357	11349250290282	-230034515498634	0,880990254123464	372405908827461	0.0102010964432027 .	1 x 1	1 NA	fibrinogen beta chain [Source:ZFIN;Acc:ZDB-GENE-030131-9261]
18	ENSDARG00000094861		17392694613104	0,903294574160067	113152980482452	-120896040590275	0,965273303317845	738987473004802	0.000893987988631606 .	1 x 1	8 NA	si:dkey-163f12.11 [Source:ZFIN;Acc:ZDB-GENE-081104-323]
19	ENSDARG00000093774	rbp2b	151038132886241	130809197780822	112088997269597	-213546260745878	0,91339671537173	448765794641931	0.005462712731653 .	1 x 1	2 NA	retinol binding protein 2b, cellular [Source:ZFIN;Acc:ZDB-GENE-040715-7]
20	ENSDARG00000069998	si:ch211-145b13.6	123300329511441	110615089332968	112056025842693	-129332177432152	0,988590789077174	131264122342575	9.72562858969628e-05 .	1 x 1	1 NA	si:ch211-145b13.6 [Source:ZFIN;Acc:ZDB-GENE-090313-36]
21	ENSDARG00000007024		175891994001179	126367910634576	111617147628799	-207987172615105	0,914578696344326	452304978445432	0.00531677381537787 .	1 x 1	11 NA	urate oxidase [Source:ZFIN;Acc:ZDB-GENE-030826-24]
22	ENSDARG00000098066		-0,581811928841618	138536433829954	110930597152401	-275465475676598	0,637810862163877	165623639003074	0.086507647926814 .	1 x 3	4 NA
23	ENSDARG00000019371	flt1	0,574904020481027	103708065838125	109288129968541	-124606942172324	0,981739900894317	103217074607037	0.000248551292734489 .	1 x 1	24 NA	fms-related tyrosine kinase 1 (vascular endothelial growth factor/vascular permeability factor receptor) [Source:ZFIN;Acc:ZDB-GENE-050407-1]
24	ENSDARG00000038956	fdx1b	-0,250900917262552	0,84068141606384	109003738520917	-0,981116750682909	0,82122140124871	287839980978303	0.0225428196386412 .	4 x 1	5 NA	ferredoxin 1b [Source:ZFIN;Acc:ZDB-GENE-060526-382]
25	ENSDARG00000043126	blf	0,864431116055624	108589007410508	108369021587357	-108907975394015	0,950102769109382	609163127531785	0.00183624253420933 .	1 x 1	22 NA	bloody fingers [Source:ZFIN;Acc:ZDB-GENE-050721-1]
26	ENSDARG00000099200		150395654240287	131471775081527	107165070198696	-223642821005909	0,890799651457001	392080519593827	0.00861799130223706 .	1 x 1	19 NA	zgc:123103 [Source:ZFIN;Acc:ZDB-GENE-051030-105]
27	ENSDARG00000101385	f8	108772859736354	0,974722457042875	107065803560878	-107677565307504	0,997831569005239	303204049057759	3.52402069325741e-06 .	1 x 1	14 NA	coagulation factor VIII, procoagulant component [Source:ZFIN;Acc:ZDB-GENE-090629-2]
28	ENSDARG00000055278	cfb	0,983339196621568	116540096360746	106958262262515	-194812745011995	0,899656359168876	412120482372704	0.00729904851837904 .	1 x 1	21 NA	complement factor B [Source:ZFIN;Acc:ZDB-GENE-980526-487]
29	ENSDARG00000036616	gpr182	106311942011694	0,970844948340973	106686462028574	-0,935522592198696	0,972193673268411	83030221168902	0.000574518948729841 .	1 x 1	23 NA	G protein-coupled receptor 182 [Source:ZFIN;Acc:ZDB-GENE-030131-2361]
30	ENSDARG00000102094	wu:fd46c06	-0,578603478670302	159616255002383	10647606537947	-318199404519417	0,640324645303487	166728547975261	0.085392297657565 .	1 x 1	16 NA	wu:fd46c06 [Source:ZFIN;Acc:ZDB-GENE-030131-4645]
31	ENSDARG00000096756	si:ch211-196c10.13	0,150198814254079	0,715201241123566	106378308379655	-112998599691543	0,709782399481263	201522214521462	0.0570587062842229 .	4 x 1	8 NA	si:ch211-196c10.13 [Source:ZFIN;Acc:ZDB-GENE-130603-71]
32	ENSDARG00000102366	micall2a	0,0774845921322494	0,93822728434794	105269667090179	-120836190832353	0,991275879878656	150417373007501	5.69167051300834e-05 .	1 x 1	3 NA	mical-like 2a [Source:ZFIN;Acc:ZDB-GENE-030131-5409]
33	ENSDARG00000068088	tcnl	0,740325640210804	0,874413629027085	104676599533813	-117396895305223	0,809908907088822	276157554636385	0.025383750179912 .	1 x 1	5 NA	transcobalamin like [Source:ZFIN;Acc:ZDB-GENE-060531-123]
34	ENSDARG00000037281	fgg	153442522859257	106750630120154	104153586397737	-15673064796943	0,945723117672437	582030890140342	0.00216951031455814 .	1 x 1	1 NA	fibrinogen gamma chain [Source:ZFIN;Acc:ZDB-GENE-040426-1998]
35	ENSDARG00000002197		137107806862359	104842847327374	104116943549378	-159010489317781	0,942023750354351	561486760604574	0.00247221603984094 .	1 x 1	13 NA	phosphorylase, glycogen, liver [Source:ZFIN;Acc:ZDB-GENE-041205-1]
36	ENSDARG00000017444	hal	0,917663181461424	106935447420961	103997644762006	-160814722701124	0,955045702107209	644302896199446	0.00149295476388156 .	1 x 1	25 NA	histidine ammonia-lyase [Source:ZFIN;Acc:ZDB-GENE-070410-5]
37	ENSDARG00000017314	zgc:92041	216203700456568	125163628716091	103587572147424	-236319975358872	0,703715115230341	198095056965923	0.0593362273360916 .	1 x 4	22 NA	zgc:92041 [Source:ZFIN;Acc:ZDB-GENE-040808-55]
38	ENSDARG00000075549	cdh5	113432912024128	0,89778538510208	103547218646256	-108510940097238	0,985362180005748	115602655814245	0.000159915234679731 .	1 x 1	7 NA	cadherin 5 [Source:ZFIN;Acc:ZDB-GENE-040816-1]
39	ENSDARG00000039516	c8a	0,791601851316711	101618761562435	101966673415535	-160443599849978	0,933005568439106	518535298403947	0.00329101839110979 .	1 x 1	2 NA	complement component 8, alpha polypeptide [Source:ZFIN;Acc:ZDB-GENE-040801-239]
40	ENSDARG00000045516	itih2	0,753971784551835	10761392044646	101734362052909	-179902306748662	0,911342712338566	442777167721141	0.00572087188009596 .	1 x 1	4 NA	inter-alpha-trypsin inhibitor heavy chain 2 [Source:ZFIN;Acc:ZDB-GENE-040426-1942]
41	ENSDARG00000100406	zgc:112265	108010777346646	110370343345138	101026470427883	-174151453163327	0,927881083284877	497688491414317	0.00380707849888928 .	1 x 1	11 NA	zgc:112265 [Source:ZFIN;Acc:ZDB-GENE-050626-133]
42	ENSDARG00000097804	lypc	0,80140065618622	0,865938038751519	100275788730127	-126646146677213	0,715888318725428	20506248584939	0.0548062510968017 .	1 x 5	15 NA	ly6 domain containing, pigment cell [Source:ZFIN;Acc:ZDB-GENE-131127-361]
43	ENSDARG00000100105		-0,413677088237521	179060760854969	100210720279254	-356901303308952	0,600466712844421	150182429475832	0.103776075879488 .	1 x 4	22 NA	interphotoreceptor matrix proteoglycan 2b [Source:ZFIN;Acc:ZDB-GENE-081031-56]
44	ENSDARG00000102456	cfhl4	140314286716819	102641233284137	100189097091231	-143221866724029	0,970341152585531	802798582781478	0.00065321309172317 .	1 x 1	22 NA	complement factor H like 4 [Source:ZFIN;Acc:ZDB-GENE-030131-251]
45	ENSDARG00000071601	pvalb9	108979087826517	0,759957559952712	100148455854033	-115414545398571	0,811436463235575	277679682902297	0.0249910044926495 .	1 x 4	12 NA	parvalbumin 9 [Source:ZFIN;Acc:ZDB-GENE-030805-4]
46	ENSDARG00000076838	apom	17702632917872	113074988965657	100058438998304	-187455844579176	0,91752522837585	461441771580988	0.00496131580318904 .	1 x 1	2 NA	apolipoprotein M [Source:ZFIN;Acc:ZDB-GENE-010605-5]
47	ENSDARG00000079158	thpo	0,432301101620276	0,870431840330447	0,996712212609568	-123801778661867	0,882439111097514	375165457414334	0.00995923254357334 .	2 x 1	2 NA	thrombopoietin [Source:ZFIN;Acc:ZDB-GENE-110510-1]
48	ENSDARG00000069495	tmem179b	124879913661969	0,779763059930563	0,99167466368001	-104689243568398	0,853602606928502	327725882066976	0.0152897430924974 .	1 x 4	21 NA	transmembrane protein 179B [Source:ZFIN;Acc:ZDB-GENE-091204-145]
49	ENSDARG00000038439	fabp10a	225897617070437	0,98319544902996	0,98874469616192	-139378566554404	0,972417442070748	833807983584805	0.000565351941148151 .	1 x 1	16 NA	fatty acid binding protein 10a, liver basic [Source:ZFIN;Acc:ZDB-GENE-020318-1]
50	ENSDARG00000104329	si:ch73-281k2.5	14230265712359	0,9751907142055	0,98855532842636	-137133684908048	0,952422871632732	624990988782257	0.00167076366130747 .	1 x 1	8 NA	si:ch73-281k2.5 [Source:ZFIN;Acc:ZDB-GENE-141222-10]
51	ENSDARG00000015866	apoa2	312263690587042	108671529070399	0,986031621503087	-168225461673861	0,935724934329334	53056074126367	0.00303207841154918 .	1 x 1	16 NA	apolipoprotein A-II [Source:ZFIN;Acc:ZDB-GENE-030131-1046]
52	ENSDARG00000105833	or126-3	-100298752685005	112984859479573	0,981663556243113	-216445763975993	0,58315956072962	143572125326838	0.112209837038644 .	2 x 1	15 NA	odorant receptor, family E, subfamily 126, member 3 [Source:ZFIN;Acc:ZDB-GENE-070806-101]
53	ENSDARG00000004904	gys2	101879488731829	0,957523861992181	0,98048212674375	-152670674277006	0,930010048154246	50608096667068	0.00358823194119462 .	1 x 1	4 NA	glycogen synthase 2 [Source:ZFIN;Acc:ZDB-GENE-030826-31]
54	ENSDARG00000100442	cfh	112396377172928	1008662638756	0,974517104556287	-144671257957762	0,952517356124108	625659431248154	0.0016641874924197 .	1 x 1	22 NA	complement factor H [Source:ZFIN;Acc:ZDB-GENE-050208-661]
55	ENSDARG00000014059	cldn5b	125381471126927	0,743007004489083	0,970384720175432	-0,915414700370622	0,942350374444895	563222986216362	0.00244471016030268 .	2 x 1	10 NA	claudin 5b [Source:ZFIN;Acc:ZDB-GENE-041010-140]
56	ENSDARG00000009123	sele	0,936746120413583	0,899885438032525	0,969288224630036	-125177476252701	0,951525188770695	618735652168559	0.00173387887617693 .	1 x 1	20 NA	selectin E [Source:ZFIN;Acc:ZDB-GENE-041014-221]
57	ENSDARG00000076313	si:ch211-240l19.7	0,845470330054924	0,682190719587381	0,968873594672263	-0,71314284227665	0,881287898640832	372968947556787	0.010151182814745 .	1 x 4	4 NA	si:ch211-240l19.7 [Source:ZFIN;Acc:ZDB-GENE-041210-329]
58	ENSDARG00000037062	dhh	0,0765179952375318	0,749159749190456	0,968285514915049	-0,835593319023543	0,95283444499677	627917021756235	0.00164221118353791 .	2 x 1	23 NA	desert hedgehog [Source:ZFIN;Acc:ZDB-GENE-990714-5]
59	ENSDARG00000079901	si:ch73-15n24.1	-0,0312028542276475	0,920298890037896	0,96805419834779	-100967734378547	0,984572109273182	112535826738352	0.000177596823295323 .	1 x 1	19 NA	si:ch73-15n24.1 [Source:ZFIN;Acc:ZDB-GENE-030131-1323]
60	ENSDARG00000004105	tie1	109879706674091	0,854012591136349	0,963116181701605	-10011001577316	0,995906963125732	220371683423377	1.25475705292644e-05 .	1 x 1	6 NA	tyrosine kinase with immunoglobulin-like and EGF-like domains 1 [Source:ZFIN;Acc:ZDB-GENE-990415-55]
61	ENSDARG00000098231		11241571401685	0,792727914802058	0,95893436727463	-0,919045194148661	0,967856282924461	769655065528505	0.000766611039407783 .	1 x 2	12 NA
62	ENSDARG00000089327	crtam	-113992538060608	142770341854795	0,958419341780167	-284276474072096	0,634891932205495	164351837454931	0.0878103434301899 .	1 x 1	10 NA
63	ENSDARG00000103533	clec14a	14738396402496	0,865712260966047	0,955214483934303	-11823268966371	0,971859131250198	825138064232742	0.000588360122247389 .	1 x 1	17 NA	C-type lectin domain containing 14A [Source:ZFIN;Acc:ZDB-GENE-030131-5536]
64	ENSDARG00000041569	ces2	123442263103451	107641022466044	0,954045038349611	-152784061195971	0,959700537790551	683000863330893	0.00120167293908457 .	1 x 1	18 NA	carboxylesterase 2 (intestine, liver) [Source:ZFIN;Acc:ZDB-GENE-061013-99]
65	ENSDARG00000015623	cecr1b	0,150089161937616	0,805147455723516	0,953796236341603	-102545763028458	0,932329008976081	515652808839578	0.00335704976105988 .	1 x 3	4 NA	cat eye syndrome chromosome region, candidate 1b [Source:ZFIN;Acc:ZDB-GENE-041210-77]
66	ENSDARG00000099821	tymp	0,791796854422247	0,719042277061982	0,952891861136736	-0,983109009158948	0,883275971968593	376781261794552	0.00982079744728426 .	3 x 1	4 NA	thymidine phosphorylase [Source:HGNC Symbol;Acc:HGNC:3148]
67	ENSDARG00000034852	nt5c2l1	0,755739583092212	0,818077288700876	0,951944647721271	-0,962708730296457	0,890220511938135	390850575771483	0.00870789913625813 .	3 x 1	10 NA	5'-nucleotidase, cytosolic II, like 1 [Source:ZFIN;Acc:ZDB-GENE-031006-8]
68	ENSDARG00000079947	gfi1b	-0,152172566206338	0,855379178631705	0,948029247947483	-114491022782504	0,814091958163575	280365598116849	0.0243150208736007 .	4 x 1	21 NA	growth factor independent 1B transcription repressor [Source:ZFIN;Acc:ZDB-GENE-091118-129]
69	ENSDARG00000114685		0,271687812824871	0,660541438268496	0,941316831607997	-108340951598732	0,720572760097561	207843737856526	0.0531052962489649 .	1 x 4
70	ENSDARG00000101861		0,518406789031751	0,681077089527015	0,941105683298832	-0,843746922488931	0,803432936287122	269882207278871	0.0270801883477406 .	1 x 5	3 NA	cytochrome P450, family 2, subfamily k, polypeptide 19 [Source:ZFIN;Acc:ZDB-GENE-091211-1]
71	ENSDARG00000089667		0,444769953547708	125535510047588	0,940829030141367	-249028092977784	0,608691542324893	153437409043441	0.0998622181387404 .	1 x 4	1 NA	si:zfos-2330d3.3 [Source:ZFIN;Acc:ZDB-GENE-110408-14]
72	ENSDARG00000097340		0,868294641022235	0,877880227766393	0,935305606757263	-110851071968048	0,993628999226302	176330830744201	3.03775889696212e-05 .	1 x 1	15 NA	si:ch211-33e4.2 [Source:ZFIN;Acc:ZDB-GENE-131121-201]
73	ENSDARG00000036041	f2	128817997502824	0,969873068648483	0,933749549473434	-138336179821181	0,95611623233467	652666625055869	0.00142321112229249 .	1 x 1	7 NA	coagulation factor II (thrombin) [Source:ZFIN;Acc:ZDB-GENE-030131-4606]
74	ENSDARG00000039393	si:ch211-240l19.5	135584130373629	100781239292932	0,931593012921515	-184578915346204	0,73671240065044	217895780762086	0.047427472187721 .	1 x 4	4 NA	si:ch211-240l19.5 [Source:ZFIN;Acc:ZDB-GENE-041210-327]
75	ENSDARG00000042993	try	237251866253372	12827650691174	0,926537636872057	-248630888205702	0,713829301549745	20385811452806	0.0555613593994663 .	1 x 4	16 NA	trypsin [Source:ZFIN;Acc:ZDB-GENE-010131-7]
76	ENSDARG00000074191	zgc:172253	0,422832980700805	0,872935736138748	0,920855042005371	-121072765162444	0,974096778896345	86153117381611	0.000498887532145664 .	1 x 1	3 NA	zgc:172253 [Source:ZFIN;Acc:ZDB-GENE-080215-9]
77	ENSDARG00000103727		-0,201059396734634	0,89558657912964	0,919333135271407	-138050688551208	0,943095659034132	567238828955404	0.00238251247174981 .	1 x 1	23 NA	transferrin receptor 2 [Source:HGNC Symbol;Acc:HGNC:11762]
78	ENSDARG00000095963	si:ch73-361h17.1	0,877796824395238	0,864043573611572	0,91828396879633	-114060338813504	0,958670317776101	673887766849702	0.00126345772649539 .	1 x 1	23 NA	si:ch73-361h17.1 [Source:ZFIN;Acc:ZDB-GENE-080917-52]
79	ENSDARG00000019492	shbg	0,928751334504233	0,991653813119653	0,916440520827227	-171406163635116	0,887993917624835	386205885376887	0.00905773264068099 .	1 x 1	12 NA	sex hormone-binding globulin [Source:ZFIN;Acc:ZDB-GENE-030131-1324]
80	ENSDARG00000029832	slc26a1	0,466151568144782	0,727130390347699	0,913327535259206	-0,762155554053499	0,963409205882406	718868508101058	0.000991916933164916 .	2 x 1	21 NA	solute carrier family 26 (anion exchanger), member 1 [Source:ZFIN;Acc:ZDB-GENE-070112-2182]
81	ENSDARG00000088546	myct1b	0,13987448217117	0,895903660225817	0,913036008714563	-145494928594321	0,921737563644197	47535006859548	0.00447391717758816 .	1 x 1	17 NA	myc target 1b [Source:ZFIN;Acc:ZDB-GENE-131127-631]
82	ENSDARG00000070918	si:ch211-284e20.8	131804922082447	0,841164724782739	0,912580793932518	-100242041934643	0,991896992791873	156149291721681	4.91110360790747e-05 .	1 x 1	22 NA	si:ch211-284e20.8 [Source:ZFIN;Acc:ZDB-GENE-050208-451]
83	ENSDARG00000030938	fermt3b	0,240052169207104	0,730263089877662	0,9093685677357	-0,667478213751315	0,92974271218007	505006983149344	0.00361536585651945 .	3 x 1	14 NA	fermitin family member 3b [Source:ZFIN;Acc:ZDB-GENE-040426-1366]
84	ENSDARG00000029388	si:dkey-90m5.4	0,559969311349098	106522090056271	0,90760367292516	-182181388704301	0,881110435244928	372633010797475	0.0101809285227141 .	1 x 1	20 NA	si:dkey-90m5.4 [Source:ZFIN;Acc:ZDB-GENE-041014-250]
85	ENSDARG00000021982	sh3bp2	0,399113462820835	0,746168640044349	0,907301765540092	-104943507154277	0,965945853557174	746641288785469	0.00085989064769465 .	1 x 3	10 NA	SH3-domain binding protein 2 [Source:ZFIN;Acc:ZDB-GENE-091204-268]
86	ENSDARG00000028663	tek	0,67330121083652	0,817383720799595	0,900251757594992	-0,894711363258535	0,991573697576743	153086989222258	5.31023571088696e-05 .	1 x 1	5 NA	TEK tyrosine kinase, endothelial [Source:ZFIN;Acc:ZDB-GENE-990415-56]
87	ENSDARG00000024160	hao1	116764901442097	0,952609131416528	0,899528938000911	-133677277647092	0,974960193994547	876843782647551	0.000466318974802427 .	1 x 1	17 NA	hydroxyacid oxidase (glycolate oxidase) 1 [Source:ZFIN;Acc:ZDB-GENE-060519-2]
88	ENSDARG00000011166	cahz	131754651532864	0,930313129948185	0,898423441260612	-112751077679528	0,909705818693914	438144990161907	0.00593073638387476 .	3 x 1	2 NA	carbonic anhydrase [Source:ZFIN;Acc:ZDB-GENE-980526-39]
89	ENSDARG00000101324	apoa1b	266757683906623	0,957387088920221	0,897885230504184	-139016432020977	0,95701878474686	659953924164391	0.00136568793684699 .	1 x 1	15 NA	apolipoprotein A-Ib [Source:ZFIN;Acc:ZDB-GENE-050302-172]
90	ENSDARG00000042780	apoba	-0,170919443158462	0,882407477871707	0,894560410014707	-112616335087292	0,982382797141601	105135287512829	0.000231407432939701 .	1 x 1	17 NA	apolipoprotein Ba [Source:ZFIN;Acc:ZDB-GENE-070702-4]
91	ENSDARG00000004296	ambp	189837824924797	0,938734619602327	0,893301905210754	-143005257135473	0,948434931771794	598434723260874	0.00195993988077614 .	1 x 1	10 NA	alpha-1-microglobulin/bikunin precursor [Source:ZFIN;Acc:ZDB-GENE-040426-1608]
92	ENSDARG00000016771		251297766731343	0,936082732309699	0,892405058790301	-133413197595823	0,951512105554302	618645738985638	0.00173480725072039 .	1 x 1	2 NA	transferrin-a [Source:ZFIN;Acc:ZDB-GENE-980526-35]
93	ENSDARG00000112889		0,603677539955579	0,654235780305664	0,891918161436573	-0,936275555454024	0,722986179304957	20929958896404	0.0522382140162833 .	6 x 1
94	ENSDARG00000076900	prozb	0,522559701709383	0,808613651025396	0,888626838744366	-117975859467316	0,947521916130936	592773933969803	0.00202933146951845 .	1 x 2	1 NA	protein Z, vitamin K-dependent plasma glycoprotein b [Source:ZFIN;Acc:ZDB-GENE-120816-1]
95	ENSDARG00000094045		107375969747091	0,853602597948156	0,887618399933069	-107425751842403	0,981562401316748	102705063293337	0.000253391841324113 .	1 x 1	2 NA	si:dkeyp-73d8.8 [Source:ZFIN;Acc:ZDB-GENE-070912-684]
96	ENSDARG00000087457	ecscr	139253096528347	0,776323351583312	0,88657395041018	-0,907980264879966	0,965400494041877	740418110795677	0.000887489368988748 .	2 x 1	21 NA	endothelial cell surface expressed chemotaxis and apoptosis regulator [Source:ZFIN;Acc:ZDB-GENE-050411-37]
97	ENSDARG00000062688	gpnmb	0,777141219665502	0,633722333741444	0,886228935894517	-0,799994074228491	0,882380423148564	375052750433486	0.00996897560886079 .	1 x 4	19 NA	glycoprotein (transmembrane) nmb [Source:ZFIN;Acc:ZDB-GENE-060503-106]
98	ENSDARG00000044129		107588103328861	0,992419126359029	0,885093098727147	-152878817309552	0,948068397218782	596144720247168	0.00198765505276044 .	1 x 1	17 NA
99	ENSDARG00000056909		0,835467159572307	0,716094561940716	0,884165564023257	-0,980033293868501	0,969646182578803	793126607360275	0.000684024019494633 .	1 x 2	24 NA	erb-b2 receptor tyrosine kinase 4 [Source:HGNC Symbol;Acc:HGNC:3432]
100	ENSDARG00000038378	sagb	101800524687825	0,681082308362782	0,883474064548086	-0,954100812934119	0,929846623018697	505423726985337	0.00360480733006607 .	1 x 3	15 NA	S-antigen; retina and pineal gland (arrestin) b [Source:ZFIN;Acc:ZDB-GENE-050913-98]
101	ENSDARG00000040799	sst1.1	13773498630136	110991079179513	0,8788156986566	-214321016687274	0,563091510693884	136276675926442	0.122316511805634 .	1 x 1	15 NA	somatostatin 1, tandem duplicate 1 [Source:ZFIN;Acc:ZDB-GENE-030131-4743]
102	ENSDARG00000052207	c3a.3	0,0378089081708794	0,784755098162739	0,874962883547686	-103214587135693	0,958347555318253	671101024434827	0.00128312863212321 .	1 x 1	1 NA	complement component c3a, duplicate 3 [Source:ZFIN;Acc:ZDB-GENE-990415-37]
103	ENSDARG00000087956	she	0,562099093182928	0,780386676066758	0,868773240216573	-0,88145436140282	0,996716982365514	24621073806458	8.07480733211463e-06 .	1 x 1	16 NA	Src homology 2 domain containing E [Source:ZFIN;Acc:ZDB-GENE-090915-6]
104	ENSDARG00000074656	ctss2.1	0,391815260898258	0,602172545406044	0,866847159639608	-0,753061734481488	0,817602709917587	283996930634817	0.0234345451337821 .	5 x 1	16 NA	cathepsin S, ortholog2, tandem duplicate 1 [Source:ZFIN;Acc:ZDB-GENE-050522-559]
105	ENSDARG00000020741	fga	145690572283877	0,895055789995981	0,866440725708122	-131946878964336	0,949013015513267	602095152993468	0.00191661707382118 .	1 x 1	1 NA	fibrinogen alpha chain [Source:ZFIN;Acc:ZDB-GENE-031010-21]
106	ENSDARG00000091609	spink4	179302930607503	0,830491089038882	0,865137167548239	-14915656788209	0,728808089365766	212878313861397	0.0501725834760165 .	1 x 5	1 NA	serine peptidase inhibitor, Kazal type 4 [Source:ZFIN;Acc:ZDB-GENE-130821-1]
107	ENSDARG00000053868	etv2	0,841081363560398	0,747557575341169	0,864879276460612	-0,829588529345485	0,990355587595896	142961115828893	6.95367499563559e-05 .	1 x 1	16 NA	ets variant 2 [Source:ZFIN;Acc:ZDB-GENE-050622-14]
108	ENSDARG00000077231	vwf	-0,0123643555315406	0,981657948469552	0,862453156124226	-18380140350942	0,838279886295357	307490147488649	0.0185576638720497 .	1 x 3	18 NA	von Willebrand factor [Source:ZFIN;Acc:ZDB-GENE-070103-1]
109	ENSDARG00000035832	pyyb	0,822408205923249	0,901043835413003	0,862181132826647	-12781876411144	0,843223547065156	313720789528163	0.017470795673268 .	1 x 1	12 NA	peptide YYb [Source:ZFIN;Acc:ZDB-GENE-060215-2]
110	ENSDARG00000057498		0,374842848790713	0,916412875288588	0,861852733623867	-124645618989998	0,985864791824355	1176850808638	0.000149147014453677 .	1 x 1	12 NA	hyaluronan binding protein 2 [Source:ZFIN;Acc:ZDB-GENE-030131-4721]
111	ENSDARG00000098745	tfec	0,211736233156018	0,643832742876093	0,858531482343398	-0,829035262526583	0,75411370110628	229652295947465	0.0416284781550118 .	1 x 5	4 NA	transcription factor EC [Source:ZFIN;Acc:ZDB-GENE-041210-21]
112	ENSDARG00000059049	zgc:174904	0,974827387027911	0,823782359095722	0,856058059759984	-131308852176878	0,949858674540279	607560479801213	0.00185409865421737 .	1 x 2	19 NA	zgc:174904 [Source:ZFIN;Acc:ZDB-GENE-080204-76]
113	ENSDARG00000103760	cfhl2	0,839750355576939	0,842705710741529	0,855262111028877	-115793779283597	0,970900189338231	810825099823657	0.000628938812912483 .	1 x 1	22 NA	complement factor H like 2 [Source:ZFIN;Acc:ZDB-GENE-041114-123]
114	ENSDARG00000070960	si:ch211-288g17.4	0,650115072920139	0,894979941540516	0,852142103106922	-127815403527705	0,969289696757663	788291303217667	0.000700101147705467 .	1 x 1	19 NA	si:ch211-288g17.4 [Source:ZFIN;Acc:ZDB-GENE-060531-62]
115	ENSDARG00000102175	hamp	226041414936511	0,905368338736287	0,849690202714187	-149269678422803	0,915800881092601	456039115749607	0.00516788648150968 .	1 x 1	16 NA	hepcidin antimicrobial peptide [Source:ZFIN;Acc:ZDB-GENE-050726-1]
116	ENSDARG00000019713		0,433600555386919	0,774352548277015	0,849659415721233	-0,983371732676734	0,986164413052146	118979716567797	0.000142905485641109 .	1 x 1	21 NA	organic anion transporter X [Source:ZFIN;Acc:ZDB-GENE-070115-1]
117	ENSDARG00000023111	plg	118835794361106	0,892952303541216	0,847451490959844	-114590122960695	0,972015044481098	827533454820082	0.000581889142948877 .	1 x 1	20 NA	plasminogen [Source:ZFIN;Acc:ZDB-GENE-030131-1411]
118	ENSDARG00000042684	serpinc1	137320092967947	0,796092377216448	0,846974731555817	-104244110143458	0,979175633183459	964633905881147	0.000322983046171732 .	1 x 1	22 NA	serpin peptidase inhibitor, clade C (antithrombin), member 1 [Source:ZFIN;Acc:ZDB-GENE-030131-264]
119	ENSDARG00000055388	vtna	0,957637905634038	0,785275405266633	0,846418298370324	-109028529984194	0,964882656934013	734641336119646	0.000914093917218306 .	1 x 1	15 NA	vitronectin a [Source:ZFIN;Acc:ZDB-GENE-050522-440]
120	ENSDARG00000035257	akr1a1a	0,779380679879649	0,784139253891623	0,846155036077037	-121634189033252	0,936722848291472	535160326621815	0.00293965805016994 .	1 x 1	5 NA	aldo-keto reductase family 1, member A1a (aldehyde reductase) [Source:ZFIN;Acc:ZDB-GENE-040808-44]
121	ENSDARG00000016319	c9	0,980076044420387	0,881500461537472	0,844035178479457	-111207988763222	0,989118381726945	134462508695248	8.84850901194945e-05 .	1 x 1	5 NA	complement component 9 [Source:ZFIN;Acc:ZDB-GENE-050522-442]
122	ENSDARG00000008333	znfl2a	0,765957634908954	0,670693811586238	0,843351364980408	-0,793361149845844	0,87388971691861	359533498226647	0.011426444333823 .	4 x 1	2 NA	zinc finger-like gene 2a [Source:ZFIN;Acc:ZDB-GENE-030828-7]
123	ENSDARG00000104325	plek	0,671231717474106	0,725323750969099	0,843059904281776	-116445276426884	0,822231104613119	288931094596583	0.022296881737164 .	1 x 4	13 NA	pleckstrin [Source:ZFIN;Acc:ZDB-GENE-040426-1506]
124	ENSDARG00000058598	sox18	101236003878468	0,703730666118379	0,842430965630507	-0,795666302813575	0,972337078786372	832544111462751	0.000568635733390499 .	3 x 1	23 NA	SRY (sex determining region Y)-box 18 [Source:ZFIN;Acc:ZDB-GENE-080725-1]
125	ENSDARG00000094217		121209424618073	0,777073695324713	0,841939804867248	-119932900047423	0,741779828287751	221214353951816	0.0457038637942434 .	6 x 1	21 NA	si:dkey-17e16.15 [Source:ZFIN;Acc:ZDB-GENE-091204-295]
126	ENSDARG00000090638		0,143058266496423	0,737204855244754	0,841145038017258	-0,78410927726214	0,927763341165504	497234804558546	0.00381936600241661 .	3 x 1	23 NA	glycoprotein IX (platelet) [Source:ZFIN;Acc:ZDB-GENE-090313-5]
127	ENSDARG00000039964	fgfbp2a	0,740550058900668	0,674156165824954	0,840418130840994	-0,740029863763146	0,911513896308359	443268656799133	0.00569913599534988 .	1 x 4	14 NA	fibroblast growth factor binding protein 2a [Source:ZFIN;Acc:ZDB-GENE-030131-8319]
128	ENSDARG00000077285	scarf1	0,144309063333267	0,79647376037804	0,839007486579468	-129150268456399	0,917321289432369	460794380132883	0.0049855337404362 .	1 x 2	15 NA	scavenger receptor class F, member 1 [Source:ZFIN;Acc:ZDB-GENE-030131-8778]
129	ENSDARG00000092240	si:ch211-243a20.3	0,907991299664689	0,632136008499003	0,836052047071115	-0,929071131792338	0,900556283067373	414297024565338	0.0071709385852593 .	1 x 4	1 NA	si:ch211-243a20.3 [Source:ZFIN;Acc:ZDB-GENE-061207-28]
130	ENSDARG00000070394	uroc1	0,779912290824523	0,757868143282394	0,831376473559313	-0,930493796479194	0,987441758615518	125005714443455	0.000117786931741026 .	1 x 1	6 NA	urocanate hydratase 1 [Source:ZFIN;Acc:ZDB-GENE-081022-148]
131	ENSDARG00000013227	glulc	0,0271061816177334	0,685414762415903	0,82981565178073	-0,770540565843073	0,57728507295453	141397403639447	0.11513242049827 .	4 x 2	21 NA	glutamate-ammonia ligase (glutamine synthase) c [Source:ZFIN;Acc:ZDB-GENE-060929-540]
132	ENSDARG00000044935	hpdb	104372021953901	0,687457265940838	0,82788217818177	-120258327488459	0,749462741408956	22640787764578	0.0431452003002383 .	1 x 5	8 NA	4-hydroxyphenylpyruvate dioxygenase b [Source:ZFIN;Acc:ZDB-GENE-040808-62]
133	ENSDARG00000089310	gc	0,863069643459767	0,882939974720096	0,827317905439333	-125153667831214	0,973338630311095	848695537296793	0.000528383559019296 .	1 x 1	5 NA	group-specific component (vitamin D binding protein) [Source:ZFIN;Acc:ZDB-GENE-040718-307]
134	ENSDARG00000021339	cpa5	210334872679986	102807215226328	0,826243726303054	-190815555167222	0,720305011827346	207683198062145	0.0532018799724526 .	1 x 4	25 NA	carboxypeptidase A5 [Source:ZFIN;Acc:ZDB-GENE-020514-1]
135	ENSDARG00000062132	cyp4v8	0,739627431349972	0,841568255581527	0,824757530355011	-131657958035854	0,899788832028772	412439134711594	0.00728012153308644 .	2 x 1	1 NA	cytochrome P450, family 4, subfamily V, polypeptide 8 [Source:ZFIN;Acc:ZDB-GENE-061103-601]
136	ENSDARG00000094975		108660564681921	0,828250092646535	0,823857587058775	-134478910490434	0,921478973225499	474465481796291	0.00450313237282807 .	1 x 1	17 NA
137	ENSDARG00000058100	b3gnt3	0,837767184979861	0,714568700996619	0,823685761529567	-0,779472691351427	0,996067926828769	224864293202186	1.15807009259949e-05 .	2 x 1	8 NA	UDP-GlcNAc:betaGal beta-1,3-N-acetylglucosaminyltransferase 3 [Source:ZFIN;Acc:ZDB-GENE-030131-8875]
138	ENSDARG00000074829	rasip1	0,626499783357451	0,708441371921988	0,82238000182743	-0,792167887105245	0,979211431607069	965490675721622	0.000321877411160298 .	2 x 1	16 NA	Ras interacting protein 1 [Source:ZFIN;Acc:ZDB-GENE-120403-3]
139	ENSDARG00000094110		17991568548124	0,584610199553314	0,822064966430295	-0,793814816510064	0,933826275458276	52208902912907	0.00321177831148378 .	1 x 4	22 NA
140	ENSDARG00000017321	kdr	0,40482848492373	0,694439874139318	0,819820740024495	-0,796212921528011	0,988833179858326	132705550293854	9.31752843800204e-05 .	2 x 1	20 NA	kinase insert domain receptor (a type III receptor tyrosine kinase) [Source:ZFIN;Acc:ZDB-GENE-041001-112]
141	ENSDARG00000061383	serpinf2b	169274902899927	0,774388446897559	0,819229440809061	-102405954198389	0,990017415528343	140482715860919	7.44902984415319e-05 .	1 x 1	15 NA	serpin peptidase inhibitor, clade F (alpha-2 antiplasmin, pigment epithelium derived factor), member 2b [Source:ZFIN;Acc:ZDB-GENE-061215-114]
142	ENSDARG00000022437	cd81b	0,4200411859948	0,69253492951139	0,818769820114421	-110694190141478	0,88994220081561	390262770906201	0.00875126456772546 .	3 x 1	18 NA	CD81 molecule b [Source:ZFIN;Acc:ZDB-GENE-040808-52]
143	ENSDARG00000016412	agt	112908223283868	0,820493001898552	0,816314741254442	-112503371936306	0,972246144840123	831120527239457	0.000572362821738004 .	1 x 1	13 NA	angiotensinogen [Source:ZFIN;Acc:ZDB-GENE-030131-1205]
144	ENSDARG00000031383	klhl38a	-0,69846554051464	0,619791596219203	0,815805259058092	-0,962616326017511	0,689823555200119	190564907732758	0.0646965956828269 .	4 x 1	19 NA	kelch-like family member 38a [Source:ZFIN;Acc:ZDB-GENE-060503-737]
145	ENSDARG00000102300	ca9	0,552389233796588	0,624250974327394	0,808367272716804	-0,845807214721787	0,918370275616066	464149012717727	0.0048615758079732 .	1 x 4	10 NA	carbonic anhydrase IX [Source:ZFIN;Acc:ZDB-GENE-080818-5]
146	ENSDARG00000023188		0,408797125957256	0,835452128496433	0,807069127741693	-132774149188867	0,763515570613227	23645961001796	0.038637322857112 .	6 x 1	9 NA	lymphocyte cytosolic protein 1 (L-plastin) [Source:ZFIN;Acc:ZDB-GENE-991213-5]
147	ENSDARG00000090396	si:cabz01074946.1	0,0339575219924942	0,601488689816553	0,805513841993944	-0,734157603192082	0,821709655439538	288366557958055	0.0224237365046616 .	5 x 1	7 NA	si:cabz01074946.1 [Source:ZFIN;Acc:ZDB-GENE-160113-134]
148	ENSDARG00000098408	stbd1	-0,125921411867891	0,67165481883735	0,804531446340849	-0,860274742806181	0,947410603042523	592093612582077	0.00203787260788391 .	1 x 2	21 NA	starch binding domain 1 [Source:ZFIN;Acc:ZDB-GENE-120817-2]
149	ENSDARG00000069335	bcl6b	103775412263866	0,65776832867979	0,804332558830331	-0,820844242395985	0,982619497260235	105867953818273	0.000225248822899093 .	1 x 2	7 NA	B-cell CLL/lymphoma 6, member B [Source:ZFIN;Acc:ZDB-GENE-120907-1]
150	ENSDARG00000061747	si:ch73-147f11.1	0,710943680147358	0,769213333418844	0,804266448280421	-0,883735769959717	0,995246263283484	204382984122835	1.69216533267846e-05 .	1 x 1	9 NA	si:ch73-147f11.1 [Source:ZFIN;Acc:ZDB-GENE-110411-223]
151	ENSDARG00000100528	map1lc3c	0,702155418651091	0,62070141622907	0,801470382420933	-0,765175044637556	0,902117374818033	41813987255698	0.00695130267300537 .	1 x 4	11 NA	microtubule-associated protein 1 light chain 3 gamma [Source:ZFIN;Acc:ZDB-GENE-040426-1080]
152	ENSDARG00000012694	c3a.1	125012142488425	0,732065902767642	0,798503839357024	-106360160970303	0,959421010705642	680494669247076	0.00121828588657902 .	1 x 1	1 NA	complement component c3a, duplicate 1 [Source:ZFIN;Acc:ZDB-GENE-990415-35]
153	ENSDARG00000056765	ela2l	1312632820319	0,804360562335238	0,797916292900082	-130580222591039	0,707399083017267	200165453498595	0.0579486938897251 .	1 x 5	8 NA	elastase 2 like [Source:ZFIN;Acc:ZDB-GENE-040511-1]
154	ENSDARG00000068168	hes2.2	0,72118903888156	0,493283113660946	0,79524678569259	-0,627144291526537	0,793037264017686	260365150628426	0.0299089421428158 .	4 x 4	8 NA	hes family bHLH transcription factor 2, tandem duplicate 2 [Source:ZFIN;Acc:ZDB-GENE-060825-55]
155	ENSDARG00000068006	gck	0,912265429050888	0,784687615764966	0,794996606621033	-105884902656404	0,967656294255658	767152338732683	0.000776127664587678 .	1 x 1	8 NA	glucokinase (hexokinase 4) [Source:ZFIN;Acc:ZDB-GENE-060825-204]
156	ENSDARG00000031616	g6pca.1	0,718100015420886	0,802389859385823	0,79475459836192	-102046494402437	0,987828106537019	12701145462231	0.000110665411165556 .	1 x 1	12 NA	glucose-6-phosphatase a, catalytic subunit, tandem duplicate 1 [Source:ZFIN;Acc:ZDB-GENE-031001-4]
157	ENSDARG00000040080	fli1b	100323042704313	0,691247643558457	0,794606196716694	-0,778009385963019	0,989817149139363	139073278668145	7.75038726362753e-05 .	2 x 1	16 NA	Fli-1 proto-oncogene, ETS transcription factor b [Source:ZFIN;Acc:ZDB-GENE-031114-3]
158	ENSDARG00000004392	hdr	0,873297513195653	0,739088004072665	0,793169560724222	-0,741323950002331	0,948712858376277	600187034596323	0.00193905212078327 .	3 x 1	5 NA	hematopoietic death receptor [Source:ZFIN;Acc:ZDB-GENE-030826-5]
159	ENSDARG00000018478	agxtb	170174237354943	0,792913172498864	0,792363202433279	-12100201176942	0,969302104154439	78845820065335	0.000699538483515116 .	1 x 2	2 NA	alanine-glyoxylate aminotransferase b [Source:ZFIN;Acc:ZDB-GENE-010302-3]
160	ENSDARG00000056757	slc39a8	0,734589610381071	0,800574849216467	0,789096898889545	-13538675000443	0,924430417134747	484818969107048	0.00417518141802575 .	1 x 3	13 NA	solute carrier family 39 (zinc transporter), member 8 [Source:ZFIN;Acc:ZDB-GENE-050419-124]
161	ENSDARG00000042010		160067214721045	0,744802127375691	0,787868967638444	-0,890091335732598	0,99240892308666	161391151884945	4.31089786225858e-05 .	1 x 1	16 NA	pyruvate kinase, liver and RBC [Source:ZFIN;Acc:ZDB-GENE-010907-1]
162	ENSDARG00000043171	zgc:112302	0,925737220493145	0,806546006170437	0,787593613970644	-122792143989596	0,77655533609566	246506309824704	0.0346566290103665 .	1 x 4	22 NA	zgc:112302 [Source:ZFIN;Acc:ZDB-GENE-050626-127]
163	ENSDARG00000041919	ccl38.1	0,862141932428055	0,629127844642355	0,786477615207848	-0,672166447800865	0,982423780083281	105261092601201	0.000230335203048493 .	3 x 1	20 NA	chemokine (C-C motif) ligand 38, duplicate 1 [Source:ZFIN;Acc:ZDB-GENE-041014-320]
164	ENSDARG00000026926	rom1b	0,494590195658784	0,615241575395118	0,786088274998181	-0,995688221990249	0,873780517301635	359343501392827	0.0114458064240336 .	1 x 4	14 NA	retinal outer segment membrane protein 1b [Source:ZFIN;Acc:ZDB-GENE-040426-1073]
165	ENSDARG00000045015	cyp27b1	-0,139787557730729	0,611018867538011	0,782185422112422	-0,708639306776895	0,945835357988745	582685964173092	0.00216062916212811 .	2 x 2	11 NA	cytochrome P450, family 27, subfamily B, polypeptide 1 [Source:ZFIN;Acc:ZDB-GENE-111005-2]
166	ENSDARG00000053709		0,230170576936721	0,675164539127799	0,779593576775461	-0,975201521929824	0,784924784978837	253368660509166	0.0322058088141887 .	6 x 1	4 NA	si:ch73-89b15.3 [Source:ZFIN;Acc:ZDB-GENE-141212-224]
167	ENSDARG00000101176	ugt1b7	0,342866891931565	0,759549156818538	0,779018143758847	-116252638770038	0,928935269785765	501798738615345	0.00369792420837367 .	1 x 2	11 NA	UDP glucuronosyltransferase 1 family, polypeptide B7 [Source:ZFIN;Acc:ZDB-GENE-080227-15]
168	ENSDARG00000055705	f5	0,403171405354636	0,785993235419338	0,778521273334639	-136580996934803	0,874727915264008	360999588241936	0.0112783447222184 .	1 x 1	9 NA	coagulation factor V [Source:ZFIN;Acc:ZDB-GENE-030131-5531]
169	ENSDARG00000095019	lmo2	116136731053089	0,718712512204966	0,777304541653211	-0,757907716925315	0,99264360065044	163974335545548	4.04879326914021e-05 .	2 x 1	18 NA	LIM domain only 2 (rhombotin-like 1) [Source:ZFIN;Acc:ZDB-GENE-980526-419]
170	ENSDARG00000075517	si:ch211-120k19.1	0,270123241130527	0,619470974158594	0,777073348103545	-0,624775359406706	0,936406095984842	533689015114122	0.00296884209865544 .	4 x 1	16 NA	si:ch211-120k19.1 [Source:ZFIN;Acc:ZDB-GENE-100922-282]
171	ENSDARG00000102433	sytl4	0,872742087911745	0,690634515078751	0,77609190439167	-0,734064063074529	0,96609941499289	748420166891038	0.000852197188887516 .	3 x 1	14 NA	synaptotagmin-like 4 [Source:ZFIN;Acc:ZDB-GENE-070209-217]
172	ENSDARG00000054610	coro1a	0,528839999086481	0,64306580437278	0,775629363282237	-0,755004789354785	0,890620561611806	391699195976252	0.00864574604247992 .	4 x 1	3 NA	coronin, actin binding protein, 1A [Source:ZFIN;Acc:ZDB-GENE-030131-9512]
173	ENSDARG00000095304		0,883791658094564	0,741234486630474	0,775566285158784	-0,745042731364788	0,980885240286788	100817080253663	0.000272284519930666 .	2 x 1	5 NA	si:ch211-207c6.2 [Source:ZFIN;Acc:ZDB-GENE-060526-90]
174	ENSDARG00000076270	adamts13	0,0575389353856221	0,647913445729109	0,774086967266414	-0,847274988099132	0,968583079484435	778947509339056	0.000732514866053746 .	2 x 1	8 NA	ADAM metallopeptidase with thrombospondin type 1 motif, 13 [Source:ZFIN;Acc:ZDB-GENE-070814-7]
175	ENSDARG00000044501	viml	0,012208578003677	0,637566263401041	0,772190810604374	-0,773473971494084	0,817980744631227	284393567992555	0.0233406365820137 .	1 x 5	2 NA	vimentin like [Source:ZFIN;Acc:ZDB-GENE-040426-1743]
176	ENSDARG00000043806		170728355473896	0,66484092404175	0,769817760788933	-0,841236729586862	0,970802921697711	809412252698414	0.00063312963222284 .	2 x 2	10 NA	periostin, osteoblast specific factor a [Source:ZFIN;Acc:ZDB-GENE-091113-23]
177	ENSDARG00000010312	cp	0,943385803772865	0,791578399044248	0,769650078856568	-117067838711747	0,939673729961931	549401071933879	0.00267455841439745 .	1 x 1	22 NA	ceruloplasmin [Source:ZFIN;Acc:ZDB-GENE-010522-1]
178	ENSDARG00000004964	cyp4t8	0,980553435173592	0,650021593391552	0,769573039552517	-0,833155408952742	0,962080450143342	705425887936498	0.00106478813917565 .	1 x 3	16 NA	cytochrome P450, family 4, subfamily T, polypeptide 8 [Source:ZFIN;Acc:ZDB-GENE-031219-3]
179	ENSDARG00000088900		0,628165072407276	0,489637471872048	0,768369450946556	-0,481235691705647	0,823140047140389	289920522780482	0.0220765619938079 .	6 x 1	23 NA	si:dkey-21o19.2 [Source:ZFIN;Acc:ZDB-GENE-090313-241]
180	ENSDARG00000063054	shank3b	0,328637323478981	0,549896553724492	0,768356787218599	-0,791167084217234	0,903667353397448	422042621007726	0.00673649287149924 .	1 x 4	4 NA	SH3 and multiple ankyrin repeat domains 3b [Source:ZFIN;Acc:ZDB-GENE-041210-74]
181	ENSDARG00000095807		151412300699835	0,6579408992297	0,767754488117538	-0,821552982174633	0,977394378417427	924580986725457	0.000380372647355465 .	3 x 1	8 NA	haptoglobin [Source:ZFIN;Acc:ZDB-GENE-030131-1259]
182	ENSDARG00000074684	zmp:0000000758	0,618452052347289	0,776691515423821	0,76752727514004	-0,997472946594739	0,988797567217254	132490860730606	9.37694142630896e-05 .	1 x 1	14 NA	zmp:0000000758 [Source:ZFIN;Acc:ZDB-GENE-130530-761]
183	ENSDARG00000104576		0,252693746067059	0,64755235745091	0,766195901453547	-0,947893329620936	0,951647519082206	619578076985823	0.0017252102374643 .	3 x 1	24 NA	si:ch211-152c8.5 [Source:ZFIN;Acc:ZDB-GENE-030131-5764]
184	ENSDARG00000053831	vtnb	132457992316177	0,727370951370639	0,765538935731558	-0,992536591503474	0,988391274257595	130111504440235	0.000100680779757223 .	1 x 2	21 NA	vitronectin b [Source:ZFIN;Acc:ZDB-GENE-041116-1]
185	ENSDARG00000019986	grhprb	167876484865293	0,755309540756499	0,764492826930309	-0,946376209216068	0,994904778592699	197364435550417	1.94378912731219e-05 .	1 x 1	1 NA	glyoxylate reductase/hydroxypyruvate reductase b [Source:ZFIN;Acc:ZDB-GENE-040426-1847]
186	ENSDARG00000057206	nmt1b	0,579867212146674	0,811976802938063	0,763380137322771	-125306374736878	0,956048894184696	652131746628546	0.00142754969228531 .	1 x 3	12 NA	N-myristoyltransferase 1b [Source:ZFIN;Acc:ZDB-GENE-081222-3]
187	ENSDARG00000031952	mb	145765267259588	0,731245221360667	0,761745986345074	-120523787603239	0,890409649053898	39125124433242	0.00867848750319888 .	2 x 1	1 NA	myoglobin [Source:ZFIN;Acc:ZDB-GENE-040426-1430]
188	ENSDARG00000045306	slc51a	100342067603735	0,72974462471547	0,761688436908143	-0,898473415358336	0,973369652703372	849210117706454	0.000527160151074346 .	1 x 1	24 NA	solute carrier family 51, alpha subunit [Source:ZFIN;Acc:ZDB-GENE-040912-10]
189	ENSDARG00000098129	si:dkeyp-97a10.1	131895211499382	0,655263043883784	0,760510352075158	-0,706889581351935	0,993484895488908	174350860940753	3.17658041055768e-05 .	3 x 1	16 NA	si:dkeyp-97a10.2 [Source:ZFIN;Acc:ZDB-GENE-090429-4]
190	ENSDARG00000088745	zgc:173915	0,807114024860877	0,778342579632226	0,75982438421184	-0,876425041854646	0,92022761536366	470243298182992	0.00464581446109458 .	3 x 1	1 NA	zgc:173915 [Source:ZFIN;Acc:ZDB-GENE-071004-112]
191	ENSDARG00000013522	pck1	0,538856351772256	0,643476916153781	0,75872640542031	-0,702957329494614	0,892721343266483	396228682614922	0.00832287290041656 .	4 x 1	6 NA	phosphoenolpyruvate carboxykinase 1 (soluble) [Source:ZFIN;Acc:ZDB-GENE-030909-11]
192	ENSDARG00000021573	slc16a7	0,29193665787901	0,661963055331194	0,758604832000788	-0,810152158304331	0,994108514699959	183432800316966	2.59810765073087e-05 .	1 x 2	23 NA	solute carrier family 16, member 7 (monocarboxylic acid transporter 2) [Source:ZFIN;Acc:ZDB-GENE-051113-248]
193	ENSDARG00000037587	si:dkey-30j16.3	0,75242921479369	0,564804717145407	0,757996590929447	-0,867243586037055	0,825304930276471	292305103217836	0.0215559234597078 .	1 x 5	11 NA	si:dkey-30j16.3 [Source:ZFIN;Acc:ZDB-GENE-141212-294]
194	ENSDARG00000088308	notchl	0,150098661482861	0,612951051233113	0,75663833412823	-0,853454695357477	0,942745263936542	565341304973708	0.00241165684496991 .	3 x 1	16 NA	notch homolog, like [Source:ZFIN;Acc:ZDB-GENE-070220-2]
195	ENSDARG00000075664	si:ch1073-429i10.1	0,0713407246548455	0,617553236994879	0,75581488132344	-0,757050190229571	0,935990798073887	531775989298077	0.00300731917603181 .	1 x 3	15 NA	si:ch1073-429i10.1 [Source:ZFIN;Acc:ZDB-GENE-120215-259]
196	ENSDARG00000068233	zgc:64051	0,80512785898138	0,696130545695509	0,752184663705341	-0,849791214939324	0,992162474603243	158803816188514	4.59497447238277e-05 .	1 x 2	5 NA	zgc:64051 [Source:ZFIN;Acc:ZDB-GENE-040426-1349]
197	ENSDARG00000057004	si:ch211-287a12.9	0,333007297366807	0,547791358372938	0,750178398136606	-0,520831142286325	0,96088799364003	693939040739186	0.00113235389256672 .	4 x 1	10 NA	si:ch211-287a12.9 [Source:ZFIN;Acc:ZDB-GENE-130530-668]
198	ENSDARG00000079515	ptx3b	-0,159787643688676	0,717589183912252	0,749193676701263	-108416369265519	0,925050863709095	487069783518848	0.00410777545884478 .	2 x 1	2 NA	pentraxin 3, long b [Source:ZFIN;Acc:ZDB-GENE-081104-385]
199	ENSDARG00000078527	lingo4b	0,028932259892982	0,459613066511341	0,748882472042355	-0,520644933927774	0,848753874415198	321018519654365	0.0162915893320522 .	5 x 3	16 NA	leucine rich repeat and Ig domain containing 4b [Source:ZFIN;Acc:ZDB-GENE-091214-3]
200	ENSDARG00000005565	entpd8	0,73188154412748	0,638368322564651	0,748443248041116	-0,765362014161338	0,958589323630706	673185464327294	0.00126837987432982 .	1 x 2	6 NA	ectonucleoside triphosphate diphosphohydrolase 8 [Source:ZFIN;Acc:ZDB-GENE-040724-142]
201	ENSDARG00000044365	angptl3	112868053522992	0,707214075566246	0,74747319400503	-102344605812361	0,936253213632515	532982676454999	0.00298297837785133 .	1 x 1	6 NA	angiopoietin-like 3 [Source:ZFIN;Acc:ZDB-GENE-010817-3]
202	ENSDARG00000021208	serpind1	0,875917771495624	0,727061966063882	0,746122147326794	-10405521471519	0,940262744688407	552365213032196	0.00262311106275048 .	1 x 2	8 NA	serpin peptidase inhibitor, clade D (heparin cofactor), member 1 [Source:ZFIN;Acc:ZDB-GENE-030711-2]
203	ENSDARG00000013539	ikzf1	0,138613427320972	0,689914063632086	0,744352392090206	-0,992603466592303	0,942896163494069	566156405616025	0.00239908437295511 .	1 x 4	13 NA	IKAROS family zinc finger 1 (Ikaros) [Source:ZFIN;Acc:ZDB-GENE-980526-304]
204	ENSDARG00000041595	ces3	0,277271986042354	0,855528105578421	0,742863371470129	-136841718508363	0,924102469269254	48363999116899	0.00421102567691456 .	1 x 1	18 NA	carboxylesterase 3 [Source:ZFIN;Acc:ZDB-GENE-030131-9563]
205	ENSDARG00000100657	egfl7	171357676112386	0,589778553767829	0,741092558188513	-0,648693590585333	0,955443235566956	647374302147637	0.00146686424789322 .	4 x 1	21 NA	EGF-like-domain, multiple 7 [Source:ZFIN;Acc:ZDB-GENE-040429-2]
206	ENSDARG00000004378	yrk	128452876954566	0,627652700992438	0,740929326026857	-0,661375466933806	0,965398003745512	740390025657662	0.000887616382116319 .	3 x 1	19 NA	Yes-related kinase [Source:ZFIN;Acc:ZDB-GENE-030131-9517]
207	ENSDARG00000054288		0,871302835691814	0,569076062568135	0,739985928692022	-0,740989006575179	0,885291268884592	38074017986617	0.00949123270776708 .	1 x 5	5 NA	zgc:63972 [Source:ZFIN;Acc:ZDB-GENE-040426-1320]
208	ENSDARG00000056314	a2ml	0,900874906153792	0,733362814567423	0,738469525940373	-111210800494843	0,946114164507489	584321777796115	0.00213864560033616 .	1 x 1	15 NA	alpha-2-macroglobulin-like [Source:ZFIN;Acc:ZDB-GENE-090212-1]
209	ENSDARG00000062003	myo5b	0,668123400071059	0,521982006473499	0,738295310878174	-0,578979511207103	0,896716059727216	405198084672992	0.00772523201316 .	1 x 5	21 NA	myosin VB [Source:ZFIN;Acc:ZDB-GENE-031219-7]
210	ENSDARG00000100782	zgc:163025	0,279687938924207	0,55854183375853	0,737900367448327	-0,595084308721524	0,980993413571314	101111955327949	0.000269221211859572 .	3 x 2	1 NA	zgc:163025 [Source:ZFIN;Acc:ZDB-GENE-070424-102]
211	ENSDARG00000054319	oxct1b	129272413090171	0,703826674098301	0,736862939220768	-0,934151246042147	0,975115996854851	879690394365082	0.000460558081025408 .	1 x 1	21 NA	3-oxoacid CoA transferase 1b [Source:ZFIN;Acc:ZDB-GENE-060929-212]
212	ENSDARG00000088975	si:ch211-14k19.8	115948317811046	0,677693379330678	0,736747919201302	-0,774467473340413	0,943471591527432	569293658297535	0.00235143714266706 .	1 x 3	1 NA	si:ch211-14k19.8 [Source:ZFIN;Acc:ZDB-GENE-051214-4]
213	ENSDARG00000044047	slc18b1	0,803679905968369	0,61926441734463	0,736165419083596	-0,750807335730131	0,964512573019031	730589164254614	0.000933345266199259 .	1 x 3	17 NA	solute carrier family 18, subfamily B, member 1 [Source:ZFIN;Acc:ZDB-GENE-050417-386]
214	ENSDARG00000077039	esama	112483752073469	0,642039238564733	0,735766212073838	-0,74739303550515	0,976988398404781	916102184334735	0.000394104000727702 .	3 x 1	10 NA	endothelial cell adhesion molecule a [Source:ZFIN;Acc:ZDB-GENE-090629-1]
215	ENSDARG00000045442	cpb1	175602903932346	0,935577673844365	0,735575493637952	-178613321937104	0,768501900249712	240214080563097	0.037091952550612 .	1 x 4	24 NA	carboxypeptidase B1 (tissue) [Source:ZFIN;Acc:ZDB-GENE-030131-1132]
216	ENSDARG00000019772	si:ch1073-280e3.1	0,0103048006342192	0,715636464785163	0,735136947031294	-0,984301799922845	0,987244240241898	124015456229341	0.000121513184728306 .	1 x 2	15 NA	si:ch1073-280e3.1 [Source:ZFIN;Acc:ZDB-GENE-110411-261]
217	ENSDARG00000078701	prdm13	-0,116260396634855	0,578476869098326	0,734987395406708	-0,863526786026499	0,814860577336495	28115267307686	0.0241209666148439 .	2 x 4	16 NA	PR domain containing 13 [Source:ZFIN;Acc:ZDB-GENE-080616-1]
218	ENSDARG00000045003	vsg1	113226808135059	0,638901662570367	0,734298339200724	-0,788265791763319	0,906865741357595	430386066092279	0.00630353118952864 .	4 x 1	11 NA	vessel-specific 1 [Source:ZFIN;Acc:ZDB-GENE-060616-96]
219	ENSDARG00000044550	hif1al2	0,229788594026786	0,631228650117436	0,733907900644988	-0,635046975644446	0,960323413860608	688678462180826	0.00116505858295146 .	3 x 1	21 NA	hypoxia-inducible factor 1, alpha subunit, like 2 [Source:ZFIN;Acc:ZDB-GENE-050211-2]
220	ENSDARG00000057598	s100b	119365000698977	0,472977093953615	0,732086114065299	-0,505926584989894	0,8007007258072	267317006730951	0.0278110987280671 .	6 x 2	22 NA	S100 calcium binding protein, beta (neural) [Source:ZFIN;Acc:ZDB-GENE-040718-290]
221	ENSDARG00000079315	lpxn	-0,23078692822441	0,592990616052659	0,730574320594987	-0,784579241008819	0,836126217372541	304856761518195	0.0190407705723239 .	5 x 1	8 NA	leupaxin [Source:ZFIN;Acc:ZDB-GENE-081105-159]
222	ENSDARG00000020143	pah	107430751219043	0,624951755102696	0,730565287075491	-107804450568904	0,84060826590673	310391678955213	0.0180419280361271 .	1 x 5	4 NA	phenylalanine hydroxylase [Source:ZFIN;Acc:ZDB-GENE-031006-2]
223	ENSDARG00000071579	urad	117742599951674	0,694017299173249	0,730509121134448	-0,846896939495184	0,997084380451733	26133541928685	6.36943171072879e-06 .	1 x 2	24 NA	ureidoimidazoline (2-oxo-4-hydroxy-4-carboxy-5-) decarboxylase [Source:ZFIN;Acc:ZDB-GENE-070112-472]
224	ENSDARG00000088801	fgd5a	0,356651808327609	0,570071156370229	0,728897916544092	-0,710283911066904	0,982945714152146	106902373468815	0.000216896445264014 .	2 x 3	11 NA	FYVE, RhoGEF and PH domain containing 5a [Source:ZFIN;Acc:ZDB-GENE-090428-3]
225	ENSDARG00000100940	nr5a2	0,620447707841894	0,80399633526386	0,728456056863173	-147596722396316	0,827841300408372	295150385712874	0.0209533269073348 .	1 x 4	22 NA	nuclear receptor subfamily 5, group A, member 2 [Source:ZFIN;Acc:ZDB-GENE-990415-79]
226	ENSDARG00000036912	edn1	0,873637425189129	0,548840861764748	0,727869995731109	-0,499956168753029	0,941120301834728	556757561912239	0.00254908283006583 .	4 x 1	19 NA	endothelin 1 [Source:ZFIN;Acc:ZDB-GENE-000920-1]
227	ENSDARG00000093053		101550921179791	0,666974765367956	0,724935411250552	-0,983236910789453	0,949409238959539	604639246014304	0.00188719801104753 .	1 x 4	1 NA	vascular associated protein [Source:ZFIN;Acc:ZDB-GENE-090313-42]
228	ENSDARG00000076848	zgc:112492	-0,382255353103284	0,720031312079224	0,724476828034788	-0,929313889705414	0,845438155847995	316600026318536	0.0169939267247283 .	4 x 1	3 NA	zgc:112492 [Source:ZFIN;Acc:ZDB-GENE-050417-143]
229	ENSDARG00000067851	lcn15	13622392869052	0,646707338373675	0,72280488893006	-0,81845183451216	0,989409154530454	136325954879385	8.38275226060503e-05 .	1 x 2	5 NA	lipocalin 15 [Source:ZFIN;Acc:ZDB-GENE-060825-349]
230	ENSDARG00000059567	si:ch73-281f12.4	0,985524029643784	0,586851493841712	0,722789530306335	-0,723607220742172	0,968677727431984	78018098936356	0.000728131118061803 .	2 x 3	3 NA	si:ch73-281f12.4 [Source:ZFIN;Acc:ZDB-GENE-130530-682]
231	ENSDARG00000062077	acsbg1	0,499009604773346	0,732959273444794	0,722203158939418	-117313680650801	0,91505353134929	453746588954806	0.00525868554252451 .	2 x 1	25 NA	acyl-CoA synthetase bubblegum family member 1 [Source:ZFIN;Acc:ZDB-GENE-110914-219]
232	ENSDARG00000018351	hpda	148987943995209	0,678079491229555	0,721546790576003	-0,813956384521775	0,980848326930754	100717022926437	0.000273333791840358 .	1 x 2	5 NA	4-hydroxyphenylpyruvate dioxygenase a [Source:ZFIN;Acc:ZDB-GENE-040426-986]
233	ENSDARG00000102731		0,958145259512474	0,797941551802152	0,721111796736698	-108946763398042	0,944347044222151	57415693037923	0.00227984581510132 .	1 x 3	21 NA	si:ch73-299h12.2 [Source:ZFIN;Acc:ZDB-GENE-081031-77]
234	ENSDARG00000002764	miox	0,785143482466482	0,682351311541612	0,719065545061779	-0,780824951685883	0,997932400544885	310532828830279	3.20401589992692e-06 .	2 x 1	18 NA	myo-inositol oxygenase [Source:ZFIN;Acc:ZDB-GENE-050913-113]
235	ENSDARG00000052097	trim35-31	-0,119852169881255	0,622111286004878	0,718776118260654	-0,665458131965676	0,980822815654091	100648039326983	0.000274060128156783 .	3 x 1	3 NA	tripartite motif containing 35-31 [Source:ZFIN;Acc:ZDB-GENE-061009-3]
236	ENSDARG00000051912	zgc:152945	0,704968294027977	0,720104606893102	0,717526500952272	-109293760354472	0,947531463081592	592832380919873	0.00202859974463721 .	2 x 1	16 NA	zgc:152945 [Source:ZFIN;Acc:ZDB-GENE-060929-800]
237	ENSDARG00000068680	ctrl	136797283139216	0,602298254993057	0,717385772247336	-0,983831759172547	0,838330402707922	307552491076964	0.0185464020782914 .	1 x 5	15 NA	chymotrypsin-like [Source:ZFIN;Acc:ZDB-GENE-040912-147]
238	ENSDARG00000057975	plcd4a	0,643410501641222	0,703402840305425	0,717346004872169	-103314734636155	0,970575545653115	806136502779522	0.000642979972999669 .	1 x 3	22 NA	phospholipase C, delta 4a [Source:ZFIN;Acc:ZDB-GENE-050208-654]
239	ENSDARG00000041117	wnt2	0,616207358440639	0,574548203185622	0,71658355452074	-0,850347010993144	0,926666307355739	493058375070134	0.00393477881581172 .	1 x 4	18 NA	wingless-type MMTV integration site family member 2 [Source:ZFIN;Acc:ZDB-GENE-980526-416]
240	ENSDARG00000094215		0,543734118776017	0,655899008255695	0,71610459822783	-0,973817881657699	0,944080388760809	572663878741292	0.00230153699393321 .	1 x 3	4 NA
241	ENSDARG00000004111	esr1	0,603475432945569	0,582190437097341	0,715059157917519	-0,557678168049506	0,939486026180204	548465300575513	0.00269105611973086 .	4 x 1	20 NA	estrogen receptor 1 [Source:ZFIN;Acc:ZDB-GENE-020806-5]
242	ENSDARG00000018263	pdia2	164182199949384	0,823431813703367	0,713868755148624	-149826110840167	0,777462634976437	247233781120857	0.0343869863828299 .	1 x 4	1 NA	protein disulfide isomerase family A, member 2 [Source:ZFIN;Acc:ZDB-GENE-040426-705]
243	ENSDARG00000002968	a1cf	0,773710421600444	0,727631171206227	0,712608502905408	-124748509812059	0,891938600209045	394526465195469	0.00844248416279159 .	1 x 4	12 NA	apobec1 complementation factor [Source:ZFIN;Acc:ZDB-GENE-060824-3]
244	ENSDARG00000041787	cx32.3	120489961458827	0,731879438223327	0,712241344946177	-0,911349447002539	0,993576634135771	175603661952544	3.0878465346218e-05 .	1 x 2	20 NA	connexin 32.3 [Source:ZFIN;Acc:ZDB-GENE-030131-1337]
245	ENSDARG00000076056	si:ch211-286f9.2	0,496097479749976	0,562415663367273	0,708675964358624	-0,598488452778591	0,945567833478543	581127846641914	0.00218182683170354 .	2 x 3	23 NA	si:ch211-286f9.2 [Source:ZFIN;Acc:ZDB-GENE-090313-109]
246	ENSDARG00000079589	si:dkeyp-73d8.6	101506870046942	0,626400185181217	0,707963577312611	-0,843155339480767	0,977827780966007	933885324931375	0.000365980466502158 .	1 x 3	2 NA	si:dkeyp-73d8.6 [Source:ZFIN;Acc:ZDB-GENE-070912-683]
247	ENSDARG00000077069	srgn	18547418004549	0,598526818894493	0,707120429156914	-0,696291125814159	0,975820890407453	892906878601579	0.000434938051291356 .	3 x 1	13 NA	serglycin [Source:ZFIN;Acc:ZDB-GENE-030131-7127]
248	ENSDARG00000043180	gpd1b	161448029722952	0,629855014018934	0,705614323285622	-0,737150796918596	0,99171462976108	154399965494066	5.13433277986586e-05 .	2 x 2	22 NA	glycerol-3-phosphate dehydrogenase 1b [Source:ZFIN;Acc:ZDB-GENE-030131-3906]
249	ENSDARG00000038199	cdab	121389652997892	0,671816182738875	0,705556105497155	-0,954584932278246	0,970879577722822	810525126521133	0.000629825723004851 .	2 x 1	11 NA	cytidine deaminase b [Source:ZFIN;Acc:ZDB-GENE-040426-1911]
250	ENSDARG00000011693	ttc36	171194778418345	0,709836278085072	0,705404156084811	-106485537668824	0,965458267486653	741070507172626	0.000884545258342584 .	1 x 3	18 NA	tetratricopeptide repeat domain 36 [Source:ZFIN;Acc:ZDB-GENE-041114-87]
251	ENSDARG00000020655	insm2	0,609896092512242	0,444186692628989	0,704288353132427	-0,590468949796699	0,838296693808637	307510887110053	0.0185539165603712 .	4 x 4	17 NA	INSM transcriptional repressor 2 [Source:HGNC Symbol;Acc:HGNC:17539]
252	ENSDARG00000075641	steap3	0,0708437211925547	0,584165087143562	0,700756534218991	-0,661912110213409	0,967841273740847	769466438779849	0.000767323248535012 .	2 x 3	9 NA	STEAP family member 3, metalloreductase [Source:ZFIN;Acc:ZDB-GENE-081104-268]
253	ENSDARG00000093156		0,140123702314322	0,523387757306873	0,699245367681291	-0,590723765606234	0,864984576512811	344753787101232	0.0130565688406914 .	6 x 1	23 NA	si:ch73-21g5.7 [Source:ZFIN;Acc:ZDB-GENE-081104-260]
254	ENSDARG00000099600	si:dkey-93h22.7	0,033516713818305	0,745251575507288	0,698988900327179	-0,946050450740856	0,937524819602222	538933739211573	0.00286639865285776 .	3 x 1	11 NA	si:dkey-93h22.7 [Source:ZFIN;Acc:ZDB-GENE-141216-252]
255	ENSDARG00000041923	ccl38.6	0,0101970352448091	0,455130458093653	0,697920936529308	-0,381331526431697	0,851387317491139	324623976445302	0.0157437421789428 .	5 x 2	20 NA	chemokine (C-C motif) ligand 38, duplicate 6 [Source:ZFIN;Acc:ZDB-GENE-041014-165]
256	ENSDARG00000070078	abcb11b	0,17915766644674	0,619943635613582	0,697639086124304	-0,758385789384496	0,986647733972495	121158586243252	0.000133117135513894 .	2 x 2	11 NA	ATP-binding cassette, sub-family B (MDR/TAP), member 11b [Source:ZFIN;Acc:ZDB-GENE-050517-14]
257	ENSDARG00000035663	zgc:103438	0,728079776245612	0,442779585140801	0,697400805195436	-0,525998825383549	0,875443188510728	362261570916477	0.0111526934393976 .	4 x 4	19 NA	zgc:103438 [Source:ZFIN;Acc:ZDB-GENE-041010-131]
258	ENSDARG00000105528		0,987090002557896	0,765184301479354	0,696446229711031	-119637860258508	0,946599783279207	587200681882724	0.00210061856987465 .	1 x 2	7 NA	si:dkey-86l18.10 [Source:ZFIN;Acc:ZDB-GENE-160728-106]
259	ENSDARG00000005332	lipib	0,273513443829891	0,554334307907033	0,693645923888756	-0,871217383038601	0,735700826694519	217243055366293	0.0477749476418281 .	1 x 5	24 NA	lipase, member Ib [Source:ZFIN;Acc:ZDB-GENE-091118-47]
260	ENSDARG00000090943	LOC100002960	0,9136824271235	0,71184938260324	0,692538516846199	-0,912607966370743	0,9887992816815	132501172984815	9.37407685540625e-05 .	1 x 1	15 NA
261	ENSDARG00000020364	fbp1b	16478515551694	0,703298479534591	0,692491655317769	-105828510036174	0,973247708444505	847192470900099	0.000531977273465101 .	1 x 3	5 NA	fructose-1,6-bisphosphatase 1b [Source:ZFIN;Acc:ZDB-GENE-021206-11]
262	ENSDARG00000076043	si:dkeyp-73d8.9	0,685371482858986	0,708309908054739	0,691570098669911	-0,818863725090464	0,987680051002586	126231744242153	0.000113368373488187 .	2 x 2	2 NA	si:dkeyp-73d8.9 [Source:ZFIN;Acc:ZDB-GENE-070912-685]
263	ENSDARG00000094974		10627769388833	0,613857312936704	0,691183573998889	-0,678635866663683	0,966590290779365	754187154008678	0.000827833450880222 .	4 x 1	13 NA
264	ENSDARG00000027992	hao2	0,9720361246875	0,661178391314431	0,691175500216426	-0,857013272356918	0,993648387200918	176602333269807	3.01931781068188e-05 .	1 x 2	9 NA	hydroxyacid oxidase 2 (long chain) [Source:ZFIN;Acc:ZDB-GENE-040426-1239]
265	ENSDARG00000096533	rltgr	154445022291949	0,642433745815544	0,690565859144443	-0,826412011141437	0,975227574871691	881745264830923	0.000456454242652393 .	1 x 2	12 NA	RAMP-like triterpene glycoside receptor [Source:ZFIN;Acc:ZDB-GENE-100727-4]
266	ENSDARG00000068934	cyp1b1	0,813240788064304	0,471878173835303	0,687613570557105	-0,488487450851327	0,931782979085597	513356690174129	0.00341080842373875 .	4 x 3	13 NA	cytochrome P450, family 1, subfamily B, polypeptide 1 [Source:ZFIN;Acc:ZDB-GENE-030902-1]
267	ENSDARG00000078859	g0s2	137352429260458	0,693344556745714	0,685471491398363	-123239885336738	0,832545413750227	300581351024291	0.0198568787188929 .	3 x 1	23 NA	G0/G1 switch 2 [Source:ZFIN;Acc:ZDB-GENE-081022-103]
268	ENSDARG00000095863	afp4	198101844937901	0,619797048153304	0,685229218738128	-0,795366643013796	0,986765551302287	121707610867541	0.000130783468734741 .	2 x 2	16 NA	antifreeze protein type IV [Source:ZFIN;Acc:ZDB-GENE-030131-5217]
269	ENSDARG00000104474	il6r	0,194315558410307	0,681264772250686	0,684542093850365	-0,998650134097877	0,896308226765399	404259991930262	0.0077852648099519 .	3 x 1	16 NA	interleukin 6 receptor [Source:ZFIN;Acc:ZDB-GENE-080107-7]
270	ENSDARG00000060319	scn4bb	0,548209137943795	0,51447611468294	0,684175887180202	-0,570619378199696	0,903709505126445	42215000360331	0.00673069656966763 .	5 x 1	5 NA	sodium channel, voltage-gated, type IV, beta b [Source:ZFIN;Acc:ZDB-GENE-031116-71]
271	ENSDARG00000044276		130205817752658	0,646539375191605	0,682428072515503	-0,960996965654182	0,964225019116889	727483365578209	0.00094844029721286 .	1 x 3	10 NA	secreted phosphoprotein 1 [Source:ZFIN;Acc:ZDB-GENE-050706-97]
272	ENSDARG00000092044	si:dkey-22f5.9	0,662404122427762	0,698284128867844	0,680555067088044	-0,92521068616756	0,99142870920269	151770019438132	5.49428426381837e-05 .	1 x 2	21 NA	si:dkey-22f5.9 [Source:ZFIN;Acc:ZDB-GENE-091204-260]
273	ENSDARG00000001818	c3b.2	0,14551293239159	0,711335879301465	0,680301592524117	-0,96393171528988	0,962062289769656	70524697907349	0.00106580174244164 .	1 x 1	22 NA	complement component c3b, tandem duplicate 2 [Source:ZFIN;Acc:ZDB-GENE-030131-3063]
274	ENSDARG00000104370	esm1	0,514324214111684	0,603500744612754	0,679125674888686	-0,627742077880426	0,984902148576028	113787866877294	0.000170098467835555 .	3 x 1	21 NA	endothelial cell-specific molecule 1 [Source:ZFIN;Acc:ZDB-GENE-060929-748]
275	ENSDARG00000014031	abcc2	0,646728033879462	0,58866972747873	0,678666711549165	-0,714607108513675	0,995382649494364	207400855997411	1.59653338764887e-05 .	2 x 3	13 NA	ATP-binding cassette, sub-family C (CFTR/MRP), member 2 [Source:ZFIN;Acc:ZDB-GENE-040426-1523]
276	ENSDARG00000092170	apoc1	0,842751133677799	0,709262384750782	0,677934060634258	-0,886616841894159	0,989109323623909	134405653975281	8.86321967910053e-05 .	1 x 2	16 NA	apolipoprotein C-I [Source:ZFIN;Acc:ZDB-GENE-030131-1074]
277	ENSDARG00000039605	mat1a	185014618740696	0,657304402001186	0,676524004191264	-103696126838464	0,956833702706166	658441356925387	0.00137738866075576 .	1 x 3	13 NA	methionine adenosyltransferase I, alpha [Source:ZFIN;Acc:ZDB-GENE-030131-6127]
278	ENSDARG00000076487	haao	116997657471029	0,601270049735	0,673504460427222	-0,841734784425999	0,983243054841691	10787119450753	0.000209420090790946 .	1 x 3	13 NA	3-hydroxyanthranilate 3,4-dioxygenase [Source:ZFIN;Acc:ZDB-GENE-041114-89]
279	ENSDARG00000071491	nrros	0,0297324830555399	0,654064339284965	0,670752418125784	-0,977042545064478	0,666305613488513	178711166108889	0.0742245780662368 .	6 x 1	24 NA	negative regulator of reactive oxygen species [Source:ZFIN;Acc:ZDB-GENE-040808-36]
280	ENSDARG00000007421	ftcd	148703552269728	0,728808244686278	0,669604203280382	-0,882040480295665	0,981814785068778	103435308065591	0.000246523059642678 .	1 x 1	22 NA	formimidoyltransferase cyclodeaminase [Source:ZFIN;Acc:ZDB-GENE-030131-9643]
281	ENSDARG00000096037	si:ch211-214j24.14	141974244787581	0,577068902266901	0,668228608520698	-0,613056268369601	0,994992718427905	199103197177789	1.87732648282424e-05 .	3 x 2	4 NA	si:ch211-214j24.14 [Source:ZFIN;Acc:ZDB-GENE-110914-226]
282	ENSDARG00000036968	si:ch1073-416d2.3	0,840484985802182	0,579384059746345	0,667604098563852	-0,662904937126873	0,970856865201575	810194940636951	0.000630803750797493 .	3 x 2	17 NA	si:ch1073-416d2.3 [Source:ZFIN;Acc:ZDB-GENE-131127-199]
283	ENSDARG00000015543	s100a1	0,404778041314606	0,61422464800645	0,667299197004205	-0,876729465173829	0,825522169443708	292546599535037	0.0215039990949799 .	2 x 3	16 NA	S100 calcium binding protein A1 [Source:ZFIN;Acc:ZDB-GENE-040916-1]
284	ENSDARG00000079560		0,201127527003263	0,63892327070451	0,665456296856107	-109212801633596	0,881120001243871	372651101183407	0.010179324046609 .	1 x 4	24 NA	protein tyrosine phosphatase, receptor type, h [Source:ZFIN;Acc:ZDB-GENE-091118-90]
285	ENSDARG00000074613	si:ch211-240l19.6	118280865307931	0,614572753133919	0,66444806681355	-102870659188386	0,765575106213681	23799774192048	0.0379955663039003 .	1 x 5	4 NA	si:ch211-240l19.6 [Source:ZFIN;Acc:ZDB-GENE-041210-328]
286	ENSDARG00000071437		-0,229190815391557	0,49131801404387	0,661812500031009	-0,538369843197962	0,875381398385063	362152152313668	0.0111635215402235 .	4 x 3	22 NA	protein tyrosine phosphatase, receptor type, C [Source:ZFIN;Acc:ZDB-GENE-050208-585]
287	ENSDARG00000013834	arhgef3	0,15201449769561	0,542406580305539	0,659214140252125	-0,629438501543874	0,905739042454325	427400912518344	0.00645446591700449 .	4 x 1	22 NA	Rho guanine nucleotide exchange factor (GEF) 3 [Source:ZFIN;Acc:ZDB-GENE-050208-773]
288	ENSDARG00000020866	apoa4b.2	104890497743772	0,635668758322062	0,658670259052772	-0,693053068951462	0,957256718619546	661912515337061	0.0013507182107334 .	4 x 1	16 NA	apolipoprotein A-IV b, tandem duplicate 2 [Source:ZFIN;Acc:ZDB-GENE-030131-3143]
289	ENSDARG00000058631		165180937843486	0,519787953447462	0,657192035316487	-0,633295808625474	0,958879927064826	675714715325307	0.00125076322292128 .	3 x 3	12 NA
290	ENSDARG00000068114	f11r.2	0,653965359721174	0,640052112672002	0,657070090543566	-0,781580469800653	0,980502965063554	997945613548084	0.000283247905205286 .	1 x 2	5 NA	F11 receptor, tandem duplicate 2 [Source:ZFIN;Acc:ZDB-GENE-060531-67]
291	ENSDARG00000016531	klhl4	108415828539819	0,625864735431892	0,656637281141834	-0,712911731776936	0,875896102954231	363065923974158	0.0110734778015505 .	5 x 1	14 NA	kelch-like family member 4 [Source:ZFIN;Acc:ZDB-GENE-070410-63]
292	ENSDARG00000058839	susd1	0,174758922402391	0,535122816923287	0,656205420934315	-0,815049786426425	0,884946266258177	380055525689632	0.00954726926532934 .	1 x 5	5 NA	sushi domain containing 1 [Source:ZFIN;Acc:ZDB-GENE-060526-169]
293	ENSDARG00000032098	c8g	0,954326650521798	0,603151581564898	0,654982349367564	-0,817163409400919	0,975101303383483	879420809647298	0.000461099863702463 .	3 x 1	24 NA	complement component 8, gamma polypeptide [Source:ZFIN;Acc:ZDB-GENE-040426-1898]
294	ENSDARG00000077257	timd4	0,35832218072537	0,526434123623331	0,654877123825813	-0,5756222180383	0,988827008836156	132668275406366	9.32781015291484e-05 .	3 x 3	21 NA	T-cell immunoglobulin and mucin domain containing 4 [Source:ZFIN;Acc:ZDB-GENE-080303-10]
295	ENSDARG00000039517	c8b	0,728856661456473	0,609757314514742	0,654811524707771	-0,712770433280395	0,990903494535423	147264802350065	6.18716329539026e-05 .	2 x 2	2 NA	complement component 8, beta polypeptide [Source:ZFIN;Acc:ZDB-GENE-070912-163]
296	ENSDARG00000052578	c6ast4	118293688261214	0,570895508116104	0,654201885057611	-0,897583849746638	0,885109222508036	380378549805496	0.00952078163668402 .	1 x 5	7 NA	six-cysteine containing astacin protease 4 [Source:ZFIN;Acc:ZDB-GENE-050626-100]
297	ENSDARG00000056125	myct1a	159982491327214	0,536963436490935	0,653835709060403	-0,594713740327437	0,972823478204068	840277991914922	0.000548904607037715 .	4 x 1	20 NA	myc target 1a [Source:ZFIN;Acc:ZDB-GENE-041001-143]
298	ENSDARG00000001234	map4k2	0,816805445414253	0,569411027293792	0,653791573678132	-0,664773889142977	0,954066675986515	636905641826982	0.00155817435268435 .	4 x 1	7 NA	mitogen-activated protein kinase kinase kinase kinase 2 [Source:ZFIN;Acc:ZDB-GENE-030616-163]
299	ENSDARG00000022767	apobb.1	0,125509154207754	0,598852508703587	0,653612558393561	-0,795337738146899	0,967969011327477	771075936399059	0.000761272354149467 .	2 x 2	20 NA	apolipoprotein Bb, tandem duplicate 1 [Source:ZFIN;Acc:ZDB-GENE-030131-9732]
300	ENSDARG00000056453	afap1l1b	111759391922093	0,576278949857529	0,653424935693269	-0,61202061677934	0,986037106184563	11842458112207	0.000145541242940639 .	3 x 2	21 NA	actin filament associated protein 1-like 1b [Source:ZFIN;Acc:ZDB-GENE-061013-428]
301	ENSDARG00000069828	si:ch211-117n7.7	0,792238366418332	0,524901375173981	0,652484609991925	-0,867425121995379	0,863200147415629	341954979199926	0.0133956248114057 .	1 x 5	13 NA	si:ch211-117n7.7 [Source:ZFIN;Acc:ZDB-GENE-060503-569]
302	ENSDARG00000013653	adgrl4	126481951409594	0,532687790522801	0,651815878983216	-0,552908445233577	0,980917790598939	100905549567744	0.000271360932078135 .	4 x 1	11 NA	adhesion G protein-coupled receptor L4 [Source:ZFIN;Acc:ZDB-GENE-040426-2689]
303	ENSDARG00000094265	si:dkey-183n20.15	0,81818269889284	0,778587829520859	0,651641975727326	-134712197170625	0,911978311042528	444608924685272	0.00564036929467981 .	1 x 3	20 NA	si:dkey-183n20.15 [Source:ZFIN;Acc:ZDB-GENE-041001-160]
304	ENSDARG00000028163	prg4b	0,576534832488593	0,671698389465394	0,651021112491188	-0,80994119563828	0,970677611711073	807602299805253	0.000638548975865905 .	1 x 2	20 NA	proteoglycan 4b [Source:ZFIN;Acc:ZDB-GENE-041014-324]
305	ENSDARG00000079727	sepp1b	117945528908526	0,604556719112516	0,650498267089875	-0,803765107609758	0,980191362202168	989828559502677	0.000292343459674438 .	1 x 3	2 NA	selenoprotein P, plasma, 1b [Source:ZFIN;Acc:ZDB-GENE-030311-2]
306	ENSDARG00000045299	vmo1b	10995200047481	0,628985912825052	0,648718352450761	-0,788190865335469	0,977641778403277	929859443089892	0.000372123391469747 .	1 x 2	21 NA	vitelline membrane outer layer 1 homolog b [Source:ZFIN;Acc:ZDB-GENE-120215-131]
307	ENSDARG00000103295	cyp3a65	0,392790748475395	0,73329459420584	0,646234045077925	-1208387229064	0,93143474269772	511906158246646	0.00344531122891267 .	1 x 3	1 NA	cytochrome P450, family 3, subfamily A, polypeptide 65 [Source:ZFIN;Acc:ZDB-GENE-050604-1]
308	ENSDARG00000016483	baiap2l2a	0,206648582698415	0,452646257903249	0,645956461010049	-0,510722841668347	0,921408599832227	474225473528516	0.00451109906395319 .	5 x 2	3 NA	BAI1-associated protein 2-like 2a [Source:ZFIN;Acc:ZDB-GENE-040108-10]
309	ENSDARG00000012667	tfap2b	0,279938571913054	0,478252792931358	0,645774966411291	-0,761747581862437	0,855752291353067	330798553647853	0.014855196091907 .	2 x 5	20 NA	transcription factor AP-2 beta [Source:ZFIN;Acc:ZDB-GENE-050417-394]
310	ENSDARG00000011521	upb1	130074390570839	0,641202945924057	0,644934522421702	-0,819291658104143	0,9953246896489	206102263824721	1.63683463101361e-05 .	2 x 2	8 NA	ureidopropionase, beta [Source:ZFIN;Acc:ZDB-GENE-030131-1380]
311	ENSDARG00000093068	LOC792509	0,317030465679364	0,556605371422373	0,64440385939197	-0,77304983204807	0,96569437359627	743753500213662	0.000872563635094026 .	1 x 4	22 NA	complement component c3b, tandem duplicate 1 [Source:ZFIN;Acc:ZDB-GENE-030131-2211]
312	ENSDARG00000040298	apoa4b.1	189911569415553	0,623717363866726	0,64383937860258	-0,743179479201075	0,998986877095964	443970118218016	7.69553542112611e-07 .	2 x 2	16 NA	apolipoprotein A-IV b, tandem duplicate 1 [Source:ZFIN;Acc:ZDB-GENE-030131-1263]
313	ENSDARG00000031761	dab2	0,808803491201255	0,661633127504403	0,64375301491231	-112227463467599	0,919897053971441	469143829036638	0.00468386669475773 .	1 x 4	5 NA	Dab, mitogen-responsive phosphoprotein, homolog 2 (Drosophila) [Source:ZFIN;Acc:ZDB-GENE-040303-1]
314	ENSDARG00000100844	cldn15lb	13499394216504	0,60438138493514	0,642949187197995	-0,866842107316713	0,972269442312042	831484594662675	0.000571406784651396 .	1 x 3	15 NA	claudin 15-like b [Source:ZFIN;Acc:ZDB-GENE-040718-145]
315	ENSDARG00000088079	tmed6	131567914409792	0,857756394040062	0,642507544370679	-162693573247922	0,77958672258966	248952203712752	0.0337594794747277 .	1 x 4	25 NA	transmembrane p24 trafficking protein 6 [Source:ZFIN;Acc:ZDB-GENE-131121-182]
316	ENSDARG00000088390	nme4	0,970163917281564	0,57049211031296	0,641438491099672	-0,666361317430123	0,954316533371396	638771401991308	0.00154139923212271 .	1 x 4	3 NA	NME/NM23 nucleoside diphosphate kinase 4 [Source:ZFIN;Acc:ZDB-GENE-040426-1043]
317	ENSDARG00000096667	si:dkey-25o16.2	119464845769293	0,648692378634387	0,641193351206812	-0,900665770557629	0,924824175144204	486244314316305	0.00413234123065886 .	1 x 4	1 NA	si:dkey-25o16.2 [Source:ZFIN;Acc:ZDB-GENE-121214-307]
318	ENSDARG00000059090	sstr2a	0,101856166546762	0,661778069795166	0,640948308297021	-0,962232922447851	0,894120903395673	399316523913072	0.00811105101456677 .	4 x 1	12 NA	somatostatin receptor 2a [Source:ZFIN;Acc:ZDB-GENE-140130-1]
319	ENSDARG00000013430	bhmt	269266659500548	0,529438999462123	0,640767895270066	-0,57801787682716	0,986993581163795	122791194535276	0.000126325134217842 .	3 x 2	21 NA	betaine-homocysteine methyltransferase [Source:ZFIN;Acc:ZDB-GENE-030131-947]
320	ENSDARG00000087863	cd44a	0,187395635543788	0,559544876095248	0,640649635164751	-0,936094250955376	0,886044464271347	382245019173849	0.00936944531663841 .	1 x 4	7 NA	CD44 molecule (Indian blood group) a [Source:ZFIN;Acc:ZDB-GENE-110429-1]
321	ENSDARG00000071251	ppp1r18	-0,277113127390599	0,471122512686044	0,639604628959701	-0,530735598941544	0,888579130656536	387413937110811	0.00896514593076103 .	5 x 2	19 NA	protein phosphatase 1, regulatory subunit 18 [Source:ZFIN;Acc:ZDB-GENE-060503-350]
322	ENSDARG00000002231	plpp2a	0,802330655476196	0,614978805363663	0,638412253653317	-0,634018712407034	0,965971490062865	746937442744164	0.000858603877558206 .	4 x 1	2 NA	phospholipid phosphatase 2a [Source:ZFIN;Acc:ZDB-GENE-140703-2]
323	ENSDARG00000043342	gpx3	0,624122073045701	0,500235385413307	0,637855628885808	-0,645887432393822	0,948177216900861	596822125466964	0.00197940680854436 .	3 x 3	14 NA	glutathione peroxidase 3 [Source:ZFIN;Acc:ZDB-GENE-070222-3]
324	ENSDARG00000014866	hprt1l	113809510653078	0,419774235674753	0,63683113383334	-0,571992944209051	0,738081752803701	218784467569759	0.0469589017272039 .	6 x 2	25 NA	hypoxanthine phosphoribosyltransferase 1, like [Source:ZFIN;Acc:ZDB-GENE-040625-17]
325	ENSDARG00000018459	msrb2	122326237593466	0,629772035513243	0,63622866706492	-0,83903154708141	0,992380196152563	161083137735557	4.34354538649817e-05 .	1 x 3	24 NA	methionine sulfoxide reductase B2 [Source:ZFIN;Acc:ZDB-GENE-040426-2304]
326	ENSDARG00000052099	agxta	168541366277067	0,58260347181579	0,635737478690014	-0,673745948532603	0,998563565622044	372738139823381	1.54676682717625e-06 .	3 x 2	6 NA	alanine-glyoxylate aminotransferase a [Source:ZFIN;Acc:ZDB-GENE-040718-16]
327	ENSDARG00000092858	si:ch1073-126c3.2	0,292015799404257	0,546003933532392	0,635044176521701	-0,880893603848661	0,902565692951104	41925961995895	0.00688883635353155 .	3 x 2	13 NA	si:ch1073-126c3.2 [Source:ZFIN;Acc:ZDB-GENE-030131-4602]
328	ENSDARG00000096242	si:ch211-76l23.4	0,871027133364294	0,597873821323157	0,632598667707729	-0,861465791814991	0,800199540880873	266851549733302	0.0279461478540884 .	1 x 5	3 NA	si:ch211-76l23.4 [Source:ZFIN;Acc:ZDB-GENE-030131-8310]
329	ENSDARG00000099633		0,924498237458232	0,595215929795372	0,632585643767461	-0,874552507948237	0,928929525306117	501776102719668	0.00369851481814809 .	1 x 3	10 NA	SEC14-like lipid binding 7 [Source:ZFIN;Acc:ZDB-GENE-141216-145]
330	ENSDARG00000079166	ace	0,774332203514538	0,59124001835251	0,63030765906302	-0,612363739652702	0,99271116830961	164741025522841	3.97484919949509e-05 .	3 x 2	12 NA	angiotensin I converting enzyme (peptidyl-dipeptidase A) 1 [Source:ZFIN;Acc:ZDB-GENE-030131-1826]
331	ENSDARG00000036237	slc27a2a	0,865414022690757	0,574063235509249	0,630074501869834	-0,728565942733474	0,991417274922408	151667574629428	5.50893196344937e-05 .	2 x 3	18 NA	solute carrier family 27 (fatty acid transporter), member 2a [Source:ZFIN;Acc:ZDB-GENE-050706-104]
332	ENSDARG00000075827	f7i	106900151752387	0,497192855344636	0,628721541726938	-0,647239089867351	0,972056781957701	828178044193488	0.000580162896048453 .	3 x 3	1 NA	coagulation factor VIIi [Source:ZFIN;Acc:ZDB-GENE-021206-10]
333	ENSDARG00000056144	zgc:123244	0,159979841937826	0,499276899943624	0,627569455300643	-0,706198521154052	0,936414115995656	533726136722786	0.00296810143393467 .	1 x 5	3 NA	zgc:123244 [Source:ZFIN;Acc:ZDB-GENE-051113-144]
334	ENSDARG00000055642	si:ch211-217a12.1	0,0884196494515778	0,67588521843448	0,626148750119926	-112272461582319	0,853350293982064	327369325894408	0.0153411350657772 .	3 x 1	12 NA	si:ch211-217a12.1 [Source:ZFIN;Acc:ZDB-GENE-121214-95]
335	ENSDARG00000101322	tfr1a	-0,117710821937603	0,52836708410895	0,624130246395803	-0,630032537754174	0,975978996707793	895949917735789	0.000429291368008178 .	3 x 2	2 NA	transferrin receptor 1a [Source:ZFIN;Acc:ZDB-GENE-041220-1]
336	ENSDARG00000044387	cldn2	0,631385595943828	0,525870826808597	0,624016183765086	-0,639197950833916	0,939223183965925	547162002483479	0.00271424135000498 .	4 x 2	21 NA	claudin 2 [Source:ZFIN;Acc:ZDB-GENE-040912-26]
337	ENSDARG00000099424	lcat	0,601693672482584	0,646731696739684	0,623462147459375	-0,907450180732476	0,948901879119946	60138674330519	0.00192490894030173 .	1 x 3	25 NA	lecithin-cholesterol acyltransferase [Source:ZFIN;Acc:ZDB-GENE-010716-3]
338	ENSDARG00000035694	stm	159708060812917	0,615433921441405	0,623327229290703	-0,825480352717625	0,974596088624292	870292476293636	0.000479920375999754 .	1 x 3	19 NA	starmaker [Source:ZFIN;Acc:ZDB-GENE-031112-4]
339	ENSDARG00000113474		0,384687626260282	0,450631799845929	0,623270527265484	-0,472885883257653	0,913812802060385	450003742103034	0.0054111201676228 .	4 x 3
340	ENSDARG00000019930	tal1	100137842593772	0,617777965862565	0,622823177750226	-0,760297443555118	0,911748020969928	443943062620971	0.00566947316327027 .	4 x 1	22 NA	T-cell acute lymphocytic leukemia 1 [Source:ZFIN;Acc:ZDB-GENE-980526-501]
341	ENSDARG00000079478	mvb12bb	0,202412699990388	0,530647407189279	0,622714214454165	-0,613213376454123	0,970499940500701	805055552612981	0.000646272000262127 .	3 x 3	8 NA	multivesicular body subunit 12Bb [Source:ZFIN;Acc:ZDB-GENE-080414-2]
342	ENSDARG00000070735	rnd2	103946045615327	0,527329296067749	0,621856580744265	-0,746751260546872	0,964180836184738	727009414150864	0.000950770263621781 .	3 x 2	3 NA	Rho family GTPase 2 [Source:ZFIN;Acc:ZDB-GENE-030616-177]
343	ENSDARG00000038297	aspdh	0,868195038345154	0,594304835718201	0,62042666915778	-0,670909139197088	0,994635322887744	19230488980118	2.15462218584594e-05 .	3 x 2	3 NA	aspartate dehydrogenase domain containing [Source:ZFIN;Acc:ZDB-GENE-040912-102]
344	ENSDARG00000058996		171874667663777	0,490663203833348	0,618381485729216	-0,486832886510601	0,968280802060213	775044591733957	0.000746602407579955 .	4 x 2	1 NA	junctional adhesion molecule 2a [Source:ZFIN;Acc:ZDB-GENE-031204-3]
345	ENSDARG00000100919	slc5a2	-0,346762778861714	0,526909609993702	0,617538201523645	-0,566638369077707	0,975788848806413	892293771574371	0.000436086859393003 .	4 x 2	15 NA	solute carrier family 5 (sodium/glucose cotransporter), member 2 [Source:ZFIN;Acc:ZDB-GENE-040426-2498]
346	ENSDARG00000037256	si:ch211-145b13.5	0,677400931997322	0,468214441861648	0,616827555463459	-0,591427174072007	0,67959355084419	185279137710231	0.0687719645353033 .	6 x 1	1 NA	si:ch211-145b13.5 [Source:ZFIN;Acc:ZDB-GENE-090313-35]
347	ENSDARG00000078603	myo1hb	-0,145343326143771	0,607215580615983	0,616356853312918	-0,997723430157832	0,900056799477741	413085541548113	0.00724190825213977 .	3 x 1	5 NA	myosin IHb [Source:ZFIN;Acc:ZDB-GENE-070705-355]
348	ENSDARG00000097339		-0,110318179012444	0,620278065433458	0,615642288873045	-0,812333940568173	0,963700146872348	72190807651341	0.000976301611215424 .	3 x 1	17 NA	solute carrier family 9 member A1b [Source:ZFIN;Acc:ZDB-GENE-080225-42]
349	ENSDARG00000070830	zgc:136858	0,787236914476833	0,598955410576991	0,614837015360484	-0,909195004417872	0,967450751073292	764603780391915	0.00078596909948514 .	1 x 4	25 NA	zgc:136858 [Source:ZFIN;Acc:ZDB-GENE-060421-6632]
350	ENSDARG00000076624	ptprb	0,618090108387398	0,469988752298774	0,613947442407267	-0,441300214258825	0,959329265544899	6796776180635	0.00122376302751226 .	5 x 1	4 NA	protein tyrosine phosphatase, receptor type, b [Source:ZFIN;Acc:ZDB-GENE-101108-3]
351	ENSDARG00000074721	rassf9	0,0655475656870949	0,571823786564938	0,61351934203784	-0,826812959177502	0,93660819094475	534626512757986	0.00295020575527838 .	4 x 1	18 NA	Ras association (RalGDS/AF-6) domain family (N-terminal) member 9 [Source:ZFIN;Acc:ZDB-GENE-091204-470]
352	ENSDARG00000005176	zgc:101040	0,722489011149534	0,740272661664782	0,613111190087684	-132251584503584	0,874587923310464	360753775295822	0.0113030155240629 .	1 x 4	18 NA	zgc:101040 [Source:ZFIN;Acc:ZDB-GENE-040801-107]
353	ENSDARG00000023151	ucp1	0,455985121354645	0,576589693464768	0,612850909007692	-0,915204167528727	0,907574374136781	432290090955281	0.00620948584504089 .	1 x 4	1 NA	uncoupling protein 1 [Source:ZFIN;Acc:ZDB-GENE-010503-1]
354	ENSDARG00000100139	si:ch211-113d22.2	11115410379256	0,398013577919507	0,611245842277787	-0,378838354136058	0,895593957043245	402629576609336	0.00789094365728571 .	5 x 3	10 NA	si:ch211-113d22.2 [Source:ZFIN;Acc:ZDB-GENE-141222-39]
355	ENSDARG00000035875	tmem54b	0,0753838402466192	0,48676860340555	0,610780760466744	-0,535599368924911	0,929916654386158	505705097781266	0.00359769983935554 .	5 x 1	19 NA	transmembrane protein 54b [Source:ZFIN;Acc:ZDB-GENE-060503-898]
356	ENSDARG00000105681	or137-5	-0,390349468379356	0,624969431242698	0,610762332008958	-0,894464791661831	0,553282938265692	132842095491955	0.127380817559886 .	6 x 1	6 NA	odorant receptor, family H, subfamily 137, member 9 [Source:ZFIN;Acc:ZDB-GENE-070806-29]
357	ENSDARG00000098315	cyp1a	19152761147632	0,544318697627886	0,608744088428939	-0,873977495010403	0,898738975755108	409930074292073	0.00743076882653115 .	1 x 4	18 NA	cytochrome P450, family 1, subfamily A [Source:ZFIN;Acc:ZDB-GENE-011219-1]
358	ENSDARG00000092155	apoc2	206277515349651	0,474256830811393	0,607965534374265	-0,636449520581102	0,943076203092302	567133021858589	0.00238412618054196 .	1 x 5	16 NA	apolipoprotein C-II [Source:ZFIN;Acc:ZDB-GENE-030131-2168]
359	ENSDARG00000045141	aqp8a.1	156263866154654	0,60391638485316	0,606813521825412	-0,93897876544263	0,948608723132159	599528846728478	0.00194686559927182 .	1 x 3	12 NA	aquaporin 8a, tandem duplicate 1 [Source:ZFIN;Acc:ZDB-GENE-040912-106]
360	ENSDARG00000036239	gatm	177331849112174	0,605722639909103	0,604061266480063	-0,716699513605352	0,99384542178568	179433672827297	2.83508426870416e-05 .	2 x 2	18 NA	glycine amidinotransferase (L-arginine:glycine amidinotransferase) [Source:ZFIN;Acc:ZDB-GENE-021015-1]
361	ENSDARG00000009160	kmo	120074065626973	0,605883044755775	0,60376686338229	-0,791622089044163	0,994768090503383	194749128951985	2.04938546317646e-05 .	1 x 3	13 NA	kynurenine 3-monooxygenase [Source:ZFIN;Acc:ZDB-GENE-030424-4]
362	ENSDARG00000079543	dpys	0,884090906157048	0,638863899605877	0,602432142310164	-0,977457641551864	0,961684246632223	70155102063059	0.00108700990688237 .	1 x 3	16 NA	dihydropyrimidinase [Source:ZFIN;Acc:ZDB-GENE-070508-1]
363	ENSDARG00000093619	sult3st2	0,635648914541951	0,462570513141921	0,602272999060501	-0,50379455802508	0,954747366753966	642023934266024	0.00151268351695655 .	3 x 4	22 NA	sulfotransferase family 3, cytosolic sulfotransferase 2 [Source:ZFIN;Acc:ZDB-GENE-030131-1135]
364	ENSDARG00000090615	cd59	0,486086005825592	0,676352947314809	0,598947488149863	-113211170133135	0,47327800938421	10745168811346	0.171544123706704 .	6 x 2	7 NA	CD59 molecule (CD59 blood group) [Source:ZFIN;Acc:ZDB-GENE-030131-7871]
365	ENSDARG00000077304	erg	123167892528336	0,53674767463312	0,59839121746071	-0,628438977821549	0,874572338572331	360726433692568	0.0113057636151603 .	5 x 1	10 NA	v-ets avian erythroblastosis virus E26 oncogene homolog [Source:ZFIN;Acc:ZDB-GENE-041212-40]
366	ENSDARG00000041644	si:dkey-194e6.1	0,620846426112594	0,513604633863783	0,597453109599818	-0,585821679330804	0,973424487091471	850121850030428	0.000525001123369728 .	4 x 2	23 NA	si:dkey-194e6.1 [Source:ZFIN;Acc:ZDB-GENE-100922-43]
367	ENSDARG00000054363	si:zfos-464b6.2	0,896106255754221	0,495946087702943	0,597448699292013	-0,613826845538494	0,976052604629691	897376778926254	0.000426674984192355 .	3 x 3	18 NA	si:zfos-464b6.2 [Source:ZFIN;Acc:ZDB-GENE-030131-5337]
368	ENSDARG00000086057		0,479047231019124	0,523005334310251	0,595607384991677	-0,807228872563623	0,754114185300641	229652637818391	0.0416283215258247 .	6 x 1	8 NA
369	ENSDARG00000055138	zgc:110410	0,844554690221466	0,545906844698402	0,595415795623257	-0,675852540132916	0,970730742894463	808368317850326	0.000636248392971162 .	3 x 3	16 NA	zgc:110410 [Source:ZFIN;Acc:ZDB-GENE-050522-465]
370	ENSDARG00000013721	g6pca.2	163340336753739	0,535798531379478	0,592232865088647	-0,650020209026781	0,989430643664537	136466697226288	8.34882908929968e-05 .	3 x 2	12 NA	glucose-6-phosphatase a, catalytic subunit, tandem duplicate 2 [Source:ZFIN;Acc:ZDB-GENE-050309-17]
371	ENSDARG00000010267	dpydb	111419358051508	0,562423390445645	0,591985652131212	-0,845008709645335	0,970137626012125	799931679913313	0.000662163507183067 .	1 x 4	2 NA	dihydropyrimidine dehydrogenase b [Source:ZFIN;Acc:ZDB-GENE-040426-2459]
372	ENSDARG00000023157	cbln10	0,447432577689128	0,546933551411725	0,590057860016514	-0,569390667630166	0,992867362277963	166554722042994	3.80651732736492e-05 .	4 x 1	2 NA	cerebellin 10 [Source:ZFIN;Acc:ZDB-GENE-030131-4615]
373	ENSDARG00000090352		189335148522787	0,550827146378109	0,58872091002704	-0,749875213934582	0,968280547213343	775041324405123	0.000746614340632057 .	3 x 2	16 NA
374	ENSDARG00000056045	si:ch73-139e5.4	0,0980447073178769	0,4384850890691	0,587981020144743	-0,46935974288401	0,949221073176747	603427445048356	0.00190114119878593 .	4 x 4	12 NA	si:ch73-139e5.4 [Source:ZFIN;Acc:ZDB-GENE-130531-31]
375	ENSDARG00000008637	mtp	127065716021593	0,524788338658262	0,585070716771148	-0,635328986786695	0,986220110080605	119224988222294	0.000141759874782155 .	2 x 3	1 NA	microsomal triglyceride transfer protein [Source:ZFIN;Acc:ZDB-GENE-040419-2]
376	ENSDARG00000056196	slc2a2	0,696099317309918	0,515320744522552	0,585019766462648	-0,644542619867818	0,953535655913938	632989282062398	0.00159412307568418 .	2 x 4	2 NA	solute carrier family 2 (facilitated glucose transporter), member 2 [Source:ZFIN;Acc:ZDB-GENE-030131-1213]
377	ENSDARG00000063089	ccm2l	134192821859843	0,434914576640163	0,584930601431178	-0,548617429636236	0,966261082645999	750305829731559	0.000844134533082519 .	3 x 4	23 NA	cerebral cavernous malformation 2-like [Source:ZFIN;Acc:ZDB-GENE-090313-248]
378	ENSDARG00000020606	nfe2	0,296045497116349	0,61969259495334	0,582548968143727	-0,901158165240084	0,906071576995862	428276637831194	0.00640973946568613 .	1 x 4	23 NA	nuclear factor, erythroid 2 [Source:ZFIN;Acc:ZDB-GENE-030124-1]
379	ENSDARG00000012640	cideb	0,523515860119561	0,581705715003456	0,581497446661806	-0,789577904885688	0,985761792274714	117249429773401	0.000151323303705819 .	1 x 3	7 NA	cell death-inducing DFFA-like effector b [Source:ZFIN;Acc:ZDB-GENE-080514-2]
380	ENSDARG00000089043	ptpn6	0,415156296515363	0,583725067848964	0,581126732387114	-0,760133989033733	0,888816699717837	387906908217137	0.0089276903154869 .	1 x 5	16 NA	protein tyrosine phosphatase, non-receptor type 6 [Source:ZFIN;Acc:ZDB-GENE-030131-7513]
381	ENSDARG00000095048	si:dkey-250k15.7	0,0895422752258508	0,437459715324228	0,58089555387244	-0,489333922538768	0,885232784233318	380623913640437	0.00950072086913678 .	5 x 2	16 NA	si:dkey-250k15.7 [Source:ZFIN;Acc:ZDB-GENE-100921-33]
382	ENSDARG00000060263	pecam1	0,903483748863233	0,451853983730988	0,579827194757469	-0,503037290414741	0,974023744900805	860270604893259	0.00050169239940745 .	4 x 3	3 NA	platelet/endothelial cell adhesion molecule 1 [Source:ZFIN;Acc:ZDB-GENE-130530-689]
383	ENSDARG00000059931	hyal2a	0,243794925738234	0,517044831136055	0,579078260615947	-0,727959011265591	0,961881535902251	703473103342011	0.00107591628188342 .	3 x 2	6 NA	hyaluronoglucosaminidase 2a [Source:ZFIN;Acc:ZDB-GENE-131121-41]
384	ENSDARG00000076773	lrrc58a	108074314154819	0,61278444091032	0,578614801705158	-103095164711219	0,866199896784007	346689603723728	0.0128280127115932 .	1 x 4	1 NA	leucine rich repeat containing 58a [Source:ZFIN;Acc:ZDB-GENE-090312-76]
385	ENSDARG00000022631	cyp2p9	0,658484414668433	0,481779885218869	0,577591377885973	-0,475758379323994	0,93126509285832	51120335978042	0.00346218129312159 .	5 x 1	20 NA	cytochrome P450, family 2, subfamily P, polypeptide 9 [Source:ZFIN;Acc:ZDB-GENE-040120-2]
386	ENSDARG00000055240	xdh	-0,12542923498871	0,561043676711741	0,576508497013934	-0,911062800078405	0,925947717887448	49037123993785	0.00401128449018096 .	1 x 4	17 NA	xanthine dehydrogenase [Source:ZFIN;Acc:ZDB-GENE-070719-9]
387	ENSDARG00000053405	sord	156317591633495	0,568335008422157	0,575606740187292	-0,631539581526367	0,992662460086974	164187271628582	4.0280856626107e-05 .	3 x 2	7 NA	sorbitol dehydrogenase [Source:ZFIN;Acc:ZDB-GENE-040426-1231]
388	ENSDARG00000104742		0,398001852600268	0,492584351965045	0,574199916848843	-0,578165751408963	0,934615920428686	525569052463762	0.00313642788827528 .	1 x 5	7 NA
389	ENSDARG00000024503	c6ast3	0,591457965350525	0,419779932084477	0,573986172070417	-0,536932757833569	0,819690304805941	286201241800354	0.0229181510870892 .	6 x 2	7 NA	six-cysteine containing astacin protease 3 [Source:ZFIN;Acc:ZDB-GENE-050320-99]
390	ENSDARG00000005578	ugp2a	112996152038866	0,487475357899912	0,572880703715938	-0,64335600867848	0,970717279397502	808174013817464	0.000636830974245495 .	3 x 3	1 NA	UDP-glucose pyrophosphorylase 2a [Source:ZFIN;Acc:ZDB-GENE-090311-46]
391	ENSDARG00000101169	grap2b	0,438058489018475	0,617735397916954	0,572864280116675	-0,959423678598471	0,957615619360976	664897324530454	0.00132829158775494 .	1 x 4	6 NA	GRB2-related adaptor protein 2b [Source:ZFIN;Acc:ZDB-GENE-040426-1485]
392	ENSDARG00000000767	spi1b	0,115182381652381	0,510331964133223	0,572732543886928	-0,661900614521102	0,974490538363557	868419261210429	0.000483899514951647 .	2 x 4	7 NA	Spi-1 proto-oncogene b [Source:ZFIN;Acc:ZDB-GENE-980526-164]
393	ENSDARG00000058733	ihha	0,832261017673404	0,607174023975765	0,571715700872145	-0,874485479037003	0,976907261358331	914434209545526	0.000396877240866012 .	1 x 3	9 NA	Indian hedgehog homolog a [Source:ZFIN;Acc:ZDB-GENE-051010-1]
394	ENSDARG00000037895	ramp2	227713080072283	0,446807575959786	0,571150466322465	-0,47441347190503	0,972591071871942	836557344856062	0.000558289271047396 .	4 x 3	3 NA	receptor (G protein-coupled) activity modifying protein 2 [Source:ZFIN;Acc:ZDB-GENE-080204-79]
395	ENSDARG00000005518	slc5a9	0,0661348793391053	0,565162829708834	0,570892652479985	-0,617122395987256	0,976633463604139	908869132366991	0.000406306764209274 .	4 x 1	8 NA	solute carrier family 5 (sodium/sugar cotransporter), member 9 [Source:ZFIN;Acc:ZDB-GENE-080513-3]
396	ENSDARG00000022295	hnf1bb	0,424819059528642	0,546349606722982	0,570648324672762	-0,834571627078849	0,936701881990947	535062608339901	0.00294158542889589 .	1 x 4	21 NA	HNF1 homeobox Bb [Source:ZFIN;Acc:ZDB-GENE-030131-3003]
397	ENSDARG00000102858	sc:d189	0,524072964119179	0,426696963724723	0,568288848988975	-0,457395326585955	0,866522600261325	347207737408392	0.0127676466264909 .	6 x 2	1 NA	sc:d189 [Source:ZFIN;Acc:ZDB-GENE-080303-11]
398	ENSDARG00000070578	edn2	172738064966093	0,427134490171031	0,568238338137553	-0,541080932526195	0,945453034020231	580462650451791	0.00219095425123439 .	4 x 3	19 NA	endothelin 2 [Source:ZFIN;Acc:ZDB-GENE-060503-774]
399	ENSDARG00000017193	cnn1a	0,0463875608879976	0,442681422411274	0,568134187552097	-0,559481239092592	0,832157064263572	300125167656777	0.0199463519364499 .	5 x 3	1 NA	calponin 1, basic, smooth muscle, a [Source:ZFIN;Acc:ZDB-GENE-090312-141]
400	ENSDARG00000036776	aldh8a1	108244447118983	0,571804107676993	0,564503981902688	-0,866351681211502	0,95484412376205	642760635980636	0.00150627106109225 .	1 x 4	23 NA	aldehyde dehydrogenase 8 family, member A1 [Source:ZFIN;Acc:ZDB-GENE-040912-3]
401	ENSDARG00000038666	igfbp1b	0,426983038125141	0,499248600316126	0,5633206754808	-0,508512235221913	0,946783095215554	588297363092801	0.00208635112927624 .	4 x 2	2 NA	insulin-like growth factor binding protein 1b [Source:ZFIN;Acc:ZDB-GENE-081210-3]
402	ENSDARG00000057743	si:dkey-10f21.4	0,156962599223674	0,459385136887461	0,563184473987884	-0,669744188339963	0,921203617958278	473528141652387	0.00453434324749624 .	1 x 5	2 NA	si:dkey-10f21.4 [Source:ZFIN;Acc:ZDB-GENE-070912-350]
403	ENSDARG00000076135	mmrn2a	143507667470939	0,563546803315541	0,561362177552358	-0,838801969238034	0,959508002322029	681271897183869	0.00121310371812611 .	1 x 3	13 NA	multimerin 2a [Source:ZFIN;Acc:ZDB-GENE-080424-3]
404	ENSDARG00000074809	zgc:194392	0,997245043015894	0,561938620445622	0,560786349387957	-0,895190520625559	0,946864598450893	588786735679496	0.00208002293674459 .	1 x 4	17 NA	zgc:194392 [Source:ZFIN;Acc:ZDB-GENE-030131-4774]
405	ENSDARG00000101096	cebp1	0,149587927796849	0,573496088391892	0,560440371115807	-0,855041184755289	0,618546204547136	15744128327509	0.0952541993797971 .	6 x 1	24 NA	CCAAT/enhancer binding protein (C/EBP) 1 [Source:ZFIN;Acc:ZDB-GENE-010611-1]
406	ENSDARG00000104418		199230737873719	0,546819931146576	0,560382660397293	-0,950242814996606	0,886470242271596	383101914325577	0.00930093298839341 .	1 x 5	11 NA
407	ENSDARG00000101645		0,363287697429143	0,471898992273911	0,558725710218391	-0,544582633488855	0,944549907480822	575299797239665	0.00226341129353069 .	3 x 4	4 NA
408	ENSDARG00000071429	tdo2a	129201560255559	0,552995987543904	0,55845721856796	-0,691737936525069	0,992804762360616	165820759569867	3.87354565535292e-05 .	3 x 2	14 NA	tryptophan 2,3-dioxygenase a [Source:ZFIN;Acc:ZDB-GENE-030131-1187]
409	ENSDARG00000019260	dhrs9	0,836146494082523	0,551124725540052	0,558426947349209	-0,818455395907174	0,938048881702012	541437743659436	0.00281901460864653 .	1 x 4	9 NA	dehydrogenase/reductase (SDR family) member 9 [Source:ZFIN;Acc:ZDB-GENE-030131-1249]
410	ENSDARG00000058005	hgd	145315996496176	0,532357572986208	0,556852479062654	-0,706660967360272	0,972980030990817	842810921290115	0.000542627367810189 .	1 x 4	24 NA	homogentisate 1,2-dioxygenase [Source:ZFIN;Acc:ZDB-GENE-020802-5]
411	ENSDARG00000103308	mst1	0,882648100046974	0,523772517360536	0,556347646575609	-0,593616265591903	0,999561075489211	674803113092198	1.44469904483913e-07 .	3 x 3	6 NA	macrophage stimulating 1 [Source:ZFIN;Acc:ZDB-GENE-020806-3]
412	ENSDARG00000079544		0,553839114369824	0,627829091805423	0,556213457714481	-0,879901193001668	0,97476056800232	873234601630638	0.000473752133599681 .	1 x 3	3 NA	si:ch1073-464p5.5 [Source:ZFIN;Acc:ZDB-GENE-091116-35]
413	ENSDARG00000041797	cx28.9	0,847333911537222	0,544124350205919	0,555726639761322	-0,795419328311882	0,960803118891985	693141097250657	0.00113724113862157 .	1 x 4	20 NA	connexin 28.9 [Source:ZFIN;Acc:ZDB-GENE-041114-200]
414	ENSDARG00000015110	slc18a2	0,0188800695486049	0,540339800131004	0,55523421220892	-0,752570496930756	0,933792999468819	521943701472673	0.00321497279551264 .	2 x 4	17 NA	solute carrier family 18 (vesicular monoamine transporter), member 2 [Source:ZFIN;Acc:ZDB-GENE-080514-1]
415	ENSDARG00000017884	bgna	0,89111921794667	0,403415319394893	0,554762294020195	-0,370250934088581	0,915176244601289	454121028800604	0.00524372390654448 .	5 x 3	8 NA	biglycan a [Source:ZFIN;Acc:ZDB-GENE-040704-74]
416	ENSDARG00000094937		0,709297494858948	0,436470878513616	0,552680207072561	-0,628023903513147	0,912117020164148	445011193206361	0.00562287435835018 .	3 x 5	8 NA
417	ENSDARG00000061798	arhgap27l	0,611639554005442	0,423249367692634	0,552645259183351	-0,658350574235397	0,923634927744734	481971804671675	0.00426238509340837 .	2 x 5	3 NA	Rho GTPase activating protein 27, like [Source:ZFIN;Acc:ZDB-GENE-120406-11]
418	ENSDARG00000042920	sult3st3	0,906379359771215	0,435966045899591	0,551144618734813	-0,563963699977347	0,945255383467324	579322149173976	0.00220671274453332 .	4 x 4	22 NA	sulfotransferase family 3, cytosolic sulfotransferase 3 [Source:ZFIN;Acc:ZDB-GENE-060503-628]
419	ENSDARG00000015065	c4	0,230351915030067	0,539791958768193	0,550990280778649	-0,747971861141724	0,979507820084642	972669308227732	0.000312795760865292 .	2 x 3	15 NA	complement component 4 [Source:ZFIN;Acc:ZDB-GENE-030131-5697]
420	ENSDARG00000060010	iqgap2	0,962843250782675	0,407838549169939	0,550900129291125	-0,498118688007165	0,949987979288766	60840802994888	0.00184462911746297 .	5 x 3	5 NA	IQ motif containing GTPase activating protein 2 [Source:ZFIN;Acc:ZDB-GENE-030131-2878]
421	ENSDARG00000097680		0,685795337585755	0,410906553996075	0,550362387181602	-0,354414326471879	0,870148616129961	353152331808027	0.0120986679765325 .	5 x 3	3 NA	si:ch211-241f5.3 [Source:ZFIN;Acc:ZDB-GENE-131127-563]
422	ENSDARG00000094681	hbl2	-0,0189498417116968	0,485070813262991	0,550174418045359	-0,782576204760838	0,881092336408988	372598789446825	0.0101839645166708 .	3 x 3	2 NA	hexose-binding lectin 2 [Source:ZFIN;Acc:ZDB-GENE-070912-286]
423	ENSDARG00000102888	gpr39	118018001983118	0,461422735423093	0,549059825583615	-0,657739805720939	0,966522161169516	753379298480442	0.000831194066262642 .	2 x 5	9 NA	G protein-coupled receptor 39 [Source:ZFIN;Acc:ZDB-GENE-040426-1395]
424	ENSDARG00000096722		0,311434570628133	0,512425398629553	0,548920163754149	-0,747379610566798	0,92645922890878	492280130286228	0.00395675213239755 .	1 x 5	12 NA	si:dkey-16i5.8 [Source:ZFIN;Acc:ZDB-GENE-030131-1207]
425	ENSDARG00000006944	gdpd3b	0,56280631459642	0,597400475460864	0,548148253090985	-0,984055471005158	0,922099313793915	476594626020178	0.00443320227562183 .	1 x 4	12 NA	glycerophosphodiester phosphodiesterase domain containing 3b [Source:ZFIN;Acc:ZDB-GENE-121210-2]
426	ENSDARG00000043279	aqp12	125464904719484	0,573244060628386	0,548068281622963	-0,802835533116257	0,961057245116838	69553787081107	0.00112263907497911 .	1 x 4	22 NA	aquaporin 12 [Source:ZFIN;Acc:ZDB-GENE-040718-310]
427	ENSDARG00000094978		0,957474854260179	0,424814442863912	0,547905352166419	-0,574160078828797	0,905156386432513	425877066574098	0.00653319632498439 .	3 x 5	20 NA	si:ch73-18b11.2 [Source:ZFIN;Acc:ZDB-GENE-070912-333]
428	ENSDARG00000058579	si:ch211-274f20.2	0,366611885436475	0,464248105301472	0,54758559104692	-0,712470463336817	0,919342475325323	467313835806974	0.00474804508515592 .	1 x 5	14 NA	si:ch211-274f20.2 [Source:ZFIN;Acc:ZDB-GENE-091204-91]
429	ENSDARG00000088366	zgc:77938	140834796851593	0,523221377141696	0,546886147777431	-0,696265194195026	0,972346981380855	832699555907146	0.000568230586241114 .	1 x 4	14 NA	zgc:77938 [Source:ZFIN;Acc:ZDB-GENE-040426-1910]
430	ENSDARG00000007370	dysf	-0,0575881237366992	0,412326002176539	0,546806558130117	-0,55694559167726	0,937440887798558	538535539309224	0.00287402338920217 .	4 x 4	7 NA	dysferlin, limb girdle muscular dystrophy 2B (autosomal recessive) [Source:ZFIN;Acc:ZDB-GENE-070501-1]
431	ENSDARG00000102762	pik3r5	-0,497472175644662	0,480942662985779	0,546784617709319	-0,757851339887877	0,88816324850962	386554516712442	0.00903089584240058 .	2 x 4	6 NA	phosphoinositide-3-kinase, regulatory subunit 5 [Source:ZFIN;Acc:ZDB-GENE-030131-2308]
432	ENSDARG00000017400	klf1	0,532715536154549	0,492572742665846	0,545811100187628	-0,58104624655183	0,976213603132043	900520446901482	0.000420979964686152 .	3 x 3	6 NA	Kruppel-like factor 1 (erythroid) [Source:ZFIN;Acc:ZDB-GENE-980526-55]
433	ENSDARG00000058145	atp7b	-0,250179631624121	0,562959983699469	0,544752312358952	-0,892887124677482	0,939904731413188	550558522859085	0.00265432334606563 .	1 x 4	6 NA	ATPase, Cu++ transporting, beta polypeptide (Wilson disease) [Source:ZFIN;Acc:ZDB-GENE-061220-5]
434	ENSDARG00000077960	si:ch211-186e20.7	0,415404544559949	0,572846198495086	0,542503057055275	-0,768710059569733	0,985347310287104	115542672530332	0.000160239498926407 .	1 x 4	5 NA	si:ch211-186e20.7 [Source:ZFIN;Acc:ZDB-GENE-110407-6]
435	ENSDARG00000068709	fam174b	157221063381715	0,482998653012131	0,542259187234147	-0,480168642347819	0,960316411751953	68861391021249	0.00116546708071041 .	5 x 1	18 NA	family with sequence similarity 174, member B [Source:ZFIN;Acc:ZDB-GENE-050419-78]
436	ENSDARG00000017785		127946371586309	0,434742683479891	0,540092678656359	-0,456269818161289	0,963054191213221	715207381115202	0.0010111368995569 .	4 x 3	16 NA	zgc:158689 [Source:ZFIN;Acc:ZDB-GENE-070112-1902]
437	ENSDARG00000055245	zmp:0000000650	-0,370034915702207	0,413680373242553	0,538943631360462	-0,482236049152	0,783758615052665	252391586963535	0.0325423724381586 .	6 x 2	4 NA	zmp:0000000650 [Source:ZFIN;Acc:ZDB-GENE-130530-653]
438	ENSDARG00000016704	pbld	113526008748939	0,496750278483565	0,538218330511128	-0,515001359611883	0,983470285922125	108628984208816	0.000203794476196117 .	4 x 2	13 NA	phenazine biosynthesis like protein domain containing [Source:ZFIN;Acc:ZDB-GENE-050522-217]
439	ENSDARG00000012194	scp2a	17302972819363	0,433564629627228	0,538139277461794	-0,479106363086518	0,987613034333728	125883388238958	0.000114602534353025 .	3 x 4	2 NA	sterol carrier protein 2a [Source:ZFIN;Acc:ZDB-GENE-040426-1846]
440	ENSDARG00000071095	abi3bpb	158489375033399	0,469004893537338	0,537523821836198	-0,442779097468837	0,963413222931004	718910233278156	0.000991700498105486 .	5 x 1	22 NA	ABI family, member 3 (NESH) binding protein b [Source:ZFIN;Acc:ZDB-GENE-030131-6041]
441	ENSDARG00000005616	bfb	0,759342237392399	0,546605715852374	0,533659405352	-0,575945869320774	0,984944990575159	113953381661406	0.000169136914661583 .	4 x 1	21 NA	complement component bfb [Source:ZFIN;Acc:ZDB-GENE-990415-34]
442	ENSDARG00000098374		0,371147181565077	0,412457984441862	0,531881492142381	-0,505668894741541	0,962971528330653	714362335748432	0.0010156382798383 .	3 x 5	11 NA	filamin B [Source:HGNC Symbol;Acc:HGNC:3755]
443	ENSDARG00000070584	clic5b	0,802447671051207	0,557491576482408	0,531008327095521	-0,620392293001017	0,995685952067828	214616838123901	1.39381849739717e-05 .	3 x 2	20 NA	chloride intracellular channel 5b [Source:ZFIN;Acc:ZDB-GENE-040426-2542]
444	ENSDARG00000055656	pdzd3b	0,254159369532756	0,477159455419872	0,530864098416514	-0,567029583990202	0,972420218388183	83385174399503	0.000565238664026468 .	4 x 3	5 NA	PDZ domain containing 3b [Source:ZFIN;Acc:ZDB-GENE-081022-151]
445	ENSDARG00000041960	si:ch211-173a9.6	0,849448777582732	0,611572439492758	0,529956058954781	-112638571073276	0,849019630121565	321378429319621	0.0162359019626351 .	1 x 4	17 NA	si:ch211-173a9.6 [Source:ZFIN;Acc:ZDB-GENE-030131-4623]
446	ENSDARG00000087762	rab27b	0,826285802637509	0,521001893926911	0,529900035581617	-0,737141913773553	0,810121770540593	276368674929641	0.0253288513418182 .	6 x 1	21 NA	RAB27B, member RAS oncogene family [Source:ZFIN;Acc:ZDB-GENE-120215-85]
447	ENSDARG00000088332	alx4a	0,55622652072502	0,585754829891857	0,5297712330457	-103079876613518	0,842813178026592	31319339304859	0.0175598416590643 .	1 x 5	7 NA	ALX homeobox 4a [Source:ZFIN;Acc:ZDB-GENE-070712-3]
448	ENSDARG00000038703	hkdc1	0,787754384701246	0,451515009414516	0,528734071112325	-0,467265171377763	0,979024720705924	961045983344735	0.000327664672850614 .	4 x 3	13 NA	hexokinase domain containing 1 [Source:ZFIN;Acc:ZDB-GENE-030131-9801]
449	ENSDARG00000062549	acmsd	124342107991522	0,475260999369365	0,528154961251706	-0,512182774534129	0,990681998911401	145479548438708	6.49165990180833e-05 .	3 x 3	9 NA	aminocarboxymuconate semialdehyde decarboxylase [Source:ZFIN;Acc:ZDB-GENE-070410-103]
450	ENSDARG00000090834	epor	0,345013144785481	0,514574361791689	0,526904389924953	-0,671075223417325	0,862986218747321	341622848010852	0.0134365499251039 .	6 x 1	3 NA	erythropoietin receptor [Source:ZFIN;Acc:ZDB-GENE-071116-1]
451	ENSDARG00000030872	cetp	0,825475113651268	0,480912179285922	0,526704981555505	-0,579064758345671	0,984848441149792	113581359785862	0.000171307716853697 .	4 x 2	18 NA	cholesteryl ester transfer protein, plasma [Source:ZFIN;Acc:ZDB-GENE-041114-54]
452	ENSDARG00000015662	pla2g12b	115212650236913	0,567508532131939	0,526383616280079	-0,792020690387228	0,977390691948364	92450298154244	0.000380496246826234 .	1 x 3	13 NA	phospholipase A2, group XIIB [Source:ZFIN;Acc:ZDB-GENE-040426-2771]
453	ENSDARG00000105208	zgc:85843	0,850339047219496	0,490909990699912	0,52521482338559	-0,688871909810328	0,976716090098916	910538333315545	0.000403449557803581 .	2 x 4	2 NA	zgc:85843 [Source:ZFIN;Acc:ZDB-GENE-040426-2362]
454	ENSDARG00000011376	dnase1l4.2	0,911114824817304	0,526834675824033	0,522672500607345	-0,499046693332364	0,975406286357543	885065218633751	0.000449919181505387 .	4 x 1	22 NA	deoxyribonuclease 1 like 4, tandem duplicate 2 [Source:ZFIN;Acc:ZDB-GENE-040426-1884]
455	ENSDARG00000011371	zgc:64106	164041003799224	0,46111431857963	0,521835974435798	-0,494898226486384	0,952472362357543	625340874622	0.00166731749086435 .	5 x 1	21 NA	zgc:64106 [Source:ZFIN;Acc:ZDB-GENE-040426-1370]
456	ENSDARG00000016022	zic5	0,766753793313416	0,405707938199486	0,521348200094896	-0,492636631272931	0,792060710454465	259503864423766	0.0301813024604303 .	6 x 2	9 NA	zic family member 5 (odd-paired homolog, Drosophila) [Source:ZFIN;Acc:ZDB-GENE-040622-1]
457	ENSDARG00000053666	myb	0,795249612471438	0,456191250693669	0,520531656840242	-0,555508088006851	0,937545984095201	539034273099132	0.00286447754066199 .	2 x 5	23 NA	v-myb avian myeloblastosis viral oncogene homolog [Source:ZFIN;Acc:ZDB-GENE-991110-14]
458	ENSDARG00000104077	fcer1gl	0,452843188898856	0,562557892525806	0,519898241009123	-0,713661722128926	0,796889487876394	263816047209917	0.0288456359210029 .	6 x 1	2 NA	Fc receptor, IgE, high affinity I, gamma polypeptide like [Source:ZFIN;Acc:ZDB-GENE-070502-4]
459	ENSDARG00000098686		0,54296127567593	0,494413722299722	0,51930420748071	-0,65284641028701	0,98152788933118	102606360765563	0.000254338396226794 .	2 x 4	10 NA	transmembrane protease, serine 2 [Source:ZFIN;Acc:ZDB-GENE-041212-48]
460	ENSDARG00000033380	gyg2	0,383415226423318	0,487822961934576	0,51819984679745	-0,774799663027599	0,937242883608448	537599207784834	0.00289205021330752 .	2 x 4	1 NA	glycogenin 2 [Source:ZFIN;Acc:ZDB-GENE-080723-74]
461	ENSDARG00000104108	slco1d1	144555696532955	0,519088668785118	0,517708322447043	-0,655453268324539	0,982690915154736	106091936104348	0.000223406844061858 .	2 x 4	4 NA	solute carrier organic anion transporter family, member 1D1 [Source:ZFIN;Acc:ZDB-GENE-030131-5044]
462	ENSDARG00000079946	sqlea	0,542293819179801	0,382814206297979	0,517673291635878	-0,359141054361339	0,946156327940864	58457023377864	0.00213533066601435 .	5 x 3	16 NA	squalene epoxidase a [Source:ZFIN;Acc:ZDB-GENE-071004-98]
463	ENSDARG00000097968		0,0820059802306324	0,42870809847095	0,517352562691171	-0,424665807518172	0,902482168281739	419050448414643	0.00690045362569158 .	5 x 3	9 NA
464	ENSDARG00000036245	sb:cb649	0,879723687033602	0,383052726443766	0,516749746967302	-0,418034261967211	0,955160247796035	645183799772413	0.00148541379397549 .	4 x 4	19 NA	sb:cb649 [Source:ZFIN;Acc:ZDB-GENE-030804-15]
465	ENSDARG00000100709	agxt2	0,901700651665187	0,440380269113678	0,514533512234868	-0,48897798853834	0,984258870438968	111383848946918	0.000184862273187258 .	3 x 4	21 NA	alanine--glyoxylate aminotransferase 2 [Source:ZFIN;Acc:ZDB-GENE-050913-100]
466	ENSDARG00000026098	si:dkey-13a21.4	0,798682648758523	0,501054150555494	0,513716371456743	-0,560922678242583	0,964457239766537	729988649246736	0.000936240669870192 .	4 x 2	11 NA	si:dkey-13a21.4 [Source:ZFIN;Acc:ZDB-GENE-040724-163]
467	ENSDARG00000036670	aplnrb	0,819516355141013	0,47331289049761	0,513274557820366	-0,829625542369187	0,776160669291252	246191074419266	0.0347742204500542 .	5 x 3	10 NA	apelin receptor b [Source:ZFIN;Acc:ZDB-GENE-050913-90]
468	ENSDARG00000102442	zgc:165502	0,778476650337265	0,489774969425949	0,512632979883543	-0,644370449622217	0,979981127574846	984458416950112	0.000298560772809209 .	2 x 4	15 NA	zgc:165502 [Source:ZFIN;Acc:ZDB-GENE-070615-23]
469	ENSDARG00000067711	parvg	0,196390006889906	0,435574170380838	0,512237112355669	-0,425244864192971	0,914309967613184	451494190210039	0.00534978543848108 .	5 x 2	25 NA	parvin, gamma [Source:ZFIN;Acc:ZDB-GENE-070410-67]
470	ENSDARG00000063078	abcg5	-0,0916252599412133	0,438086832508667	0,511525886420191	-0,572955147926785	0,847922308477961	319897942810139	0.0164664192670924 .	6 x 2	13 NA	ATP-binding cassette, sub-family G (WHITE), member 5 [Source:ZFIN;Acc:ZDB-GENE-050517-40]
471	ENSDARG00000110178		-0,0941932927228578	0,4414392575806	0,511063803809855	-0,628015983479195	0,926872356177969	493835904009598	0.00391297391521706 .	3 x 4
472	ENSDARG00000086055	si:dkey-7e14.3	0,0448294288576535	0,525616749269578	0,509986357338554	-0,856551132020105	0,86268434235746	341155399120007	0.0134944004457858 .	4 x 1	12 NA	si:dkey-7e14.3 [Source:ZFIN;Acc:ZDB-GENE-121214-362]
473	ENSDARG00000033227	lect2l	114740901865026	0,536468579301739	0,509916617327602	-0,599885208489685	0,985314560569012	11541088178877	0.000160954825169313 .	4 x 1	14 NA	leukocyte cell-derived chemotaxin 2 like [Source:ZFIN;Acc:ZDB-GENE-070127-4]
474	ENSDARG00000015554	zic2a	101527130828524	0,4127856609132	0,509689247401435	-0,436774981221383	0,917238261951734	460531470723974	0.00499540972304269 .	6 x 2	9 NA	zic family member 2 (odd-paired homolog, Drosophila), a [Source:ZFIN;Acc:ZDB-GENE-000710-4]
475	ENSDARG00000021336		0,540314740447974	0,509235973506186	0,509261619117604	-0,678245367731364	0,948133500905489	596549742952936	0.00198271834159458 .	2 x 4	4 NA	paired box 4 [Source:ZFIN;Acc:ZDB-GENE-041210-244]
476	ENSDARG00000013789	sim1b	0,282788010713174	0,567014842219608	0,508973778138429	-0,745006737078199	0,84678210704833	318375101440706	0.016707566847722 .	1 x 5	4 NA	single-minded family bHLH transcription factor 1b [Source:ZFIN;Acc:ZDB-GENE-041210-5]
477	ENSDARG00000059700	agmat	0,402577426081611	0,403803755008815	0,508837111938912	-0,468572224182239	0,890630613155561	391720574655245	0.00864418715310911 .	6 x 2	23 NA	agmatine ureohydrolase (agmatinase) [Source:ZFIN;Acc:ZDB-GENE-060929-696]
478	ENSDARG00000021494	hnf4a	0,98864258610096	0,484718316132344	0,508635227795226	-0,637242145080263	0,989822236573056	139108569903898	7.74265806210428e-05 .	2 x 4	23 NA	hepatocyte nuclear factor 4, alpha [Source:ZFIN;Acc:ZDB-GENE-030131-1077]
479	ENSDARG00000013050	abcc12	0,662676565318819	0,383640520820723	0,506626688553678	-0,458605484577689	0,971912634662885	825957853790073	0.000586135537413712 .	3 x 5	7 NA	ATP-binding cassette, sub-family C (CFTR/MRP), member 12 [Source:ZFIN;Acc:ZDB-GENE-050517-25]
480	ENSDARG00000033182	arl4ab	184413790042456	0,4024704002328	0,505746775223573	-0,577558742503041	0,906427860985872	429219826709984	0.00636198544801037 .	4 x 4	19 NA	ADP-ribosylation factor-like 4ab [Source:ZFIN;Acc:ZDB-GENE-030219-167]
481	ENSDARG00000042379	zgc:103681	0,365544599651141	0,436898438653108	0,503170260680464	-0,554501129157623	0,927961704954828	497999762166614	0.00379867599442019 .	4 x 4	15 NA	zgc:103681 [Source:ZFIN;Acc:ZDB-GENE-041010-17]
482	ENSDARG00000029308	prr15lb	0,993429982351306	0,415671943738644	0,500124972694928	-0,599145449020079	0,93039838525919	50765166299781	0.00354899433021294 .	3 x 5	12 NA	proline rich 15-like b [Source:ZFIN;Acc:ZDB-GENE-050417-201]
483	ENSDARG00000089071	ushbp1	0,9269084839041	0,446271406741846	0,496935690017546	-0,617797081402285	0,965480721562776	741324499939554	0.000883402312381598 .	2 x 5	11 NA	Usher syndrome 1C binding protein 1 [Source:ZFIN;Acc:ZDB-GENE-121024-2]
484	ENSDARG00000102138	foxa1	0,88034430452571	0,440706221573196	0,496527256558449	-0,496329955819295	0,997998614022786	315643547849306	3.00215521154001e-06 .	4 x 3	17 NA	forkhead box A1 [Source:ZFIN;Acc:ZDB-GENE-990415-78]
485	ENSDARG00000087623		-0,0112326147306818	0,43621129499084	0,495893816950672	-0,519554037855714	0,879231929729321	369119672731367	0.0104983467316024 .	6 x 1	22 NA
486	ENSDARG00000053973	fetub	162099722853386	0,426339253591827	0,49582511772408	-0,580173068569023	0,961278660357648	697644955778653	0.00110999247367727 .	3 x 5	22 NA	fetuin B [Source:ZFIN;Acc:ZDB-GENE-050208-4]
487	ENSDARG00000038258		0,864163626878878	0,445885752799312	0,495800489191583	-0,634925916041547	0,943257823531806	568122780890638	0.00236908310681683 .	3 x 4	2 NA	protein C (inactivator of coagulation factors Va and VIIIa), a [Source:ZFIN;Acc:ZDB-GENE-060824-5]
488	ENSDARG00000040253	onecutl	0,193265474495715	0,400968970391253	0,495506067656168	-0,447238100901331	0,883203925614964	37664151491389	0.00983267900010221 .	6 x 2	16 NA	one cut domain, family member, like [Source:ZFIN;Acc:ZDB-GENE-020531-1]
489	ENSDARG00000077881	chl1a	100245296864958	0,404715106696399	0,494746121677247	-0,523727221792764	0,942573860085546	564419233477062	0.00242597673012712 .	4 x 4	23 NA	cell adhesion molecule L1-like a [Source:ZFIN;Acc:ZDB-GENE-090313-201]
490	ENSDARG00000058638	si:ch211-71m22.1	160451786764414	0,470051487416615	0,494254287793136	-0,476759498698045	0,983060693815746	107274009989629	0.0002139899289757 .	4 x 3	2 NA	si:ch211-71m22.1 [Source:ZFIN;Acc:ZDB-GENE-070705-193]
491	ENSDARG00000005320	nipsnap1	0,90261655700575	0,508232288458196	0,493623739018983	-0,618131624626736	0,990573143576395	144625218604888	6.64397856584564e-05 .	3 x 3	5 NA	nipsnap homolog 1 (C. elegans) [Source:ZFIN;Acc:ZDB-GENE-991008-17]
492	ENSDARG00000052470	igfbp2a	151463593508288	0,452792918640852	0,491351466180381	-0,685466631169113	0,924587824961651	48538747492959	0.00415802992084724 .	2 x 5	6 NA	insulin-like growth factor binding protein 2a [Source:ZFIN;Acc:ZDB-GENE-000125-12]
493	ENSDARG00000105187	gcshb	168458159535772	0,457887380615273	0,487074686579415	-0,523021437404465	0,989183697334678	134874573554509	8.74279461998695e-05 .	3 x 4	7 NA	glycine cleavage system protein H (aminomethyl carrier), b [Source:ZFIN;Acc:ZDB-GENE-040718-319]
494	ENSDARG00000016213	zmp:0000001048	0,634932096336464	0,463426585204518	0,486559367199652	-0,552968857803315	0,865718154590037	345919346164687	0.0129183809038937 .	6 x 1	3 NA	zmp:0000001048 [Source:ZFIN;Acc:ZDB-GENE-140106-8]
495	ENSDARG00000111188		0,208238872322066	0,572688134776493	0,485643119345508	-10762456678941	0,824945534619462	291906470126595	0.0216419542461497 .	1 x 5
496	ENSDARG00000015955	cldnc	17604516645001	0,490132412541865	0,483413442840744	-0,706411275980134	0,980291913665685	992427021903327	0.000289392802335309 .	2 x 4	21 NA	claudin c [Source:ZFIN;Acc:ZDB-GENE-010328-3]
497	ENSDARG00000054202	hbl4	0,0297330851830341	0,439804578080334	0,483079863573083	-0,53717292811883	0,991279713880539	150450873042386	5.68667624742947e-05 .	3 x 4	2 NA	hexose-binding lectin 4 [Source:ZFIN;Acc:ZDB-GENE-070912-287]
498	ENSDARG00000053500	cbsa	121311447582317	0,484321483115431	0,481379550783785	-0,755425470976076	0,950657165864691	61284606618825	0.00179600252231527 .	1 x 5	1 NA	cystathionine-beta-synthase a [Source:ZFIN;Acc:ZDB-GENE-050417-367]
499	ENSDARG00000026350	wasb	-0,0322732400725352	0,462500633680237	0,481137409927505	-0,687735459182815	0,90555469784803	426917338933282	0.00647932530476891 .	1 x 5	8 NA	Wiskott-Aldrich syndrome (eczema-thrombocytopenia) b [Source:ZFIN;Acc:ZDB-GENE-030131-7098]
500	ENSDARG00000002779	pdx1	118462891937859	0,461458844664899	0,480178629916236	-0,722268370429543	0,921763398601124	475438675942358	0.00447100345849771 .	1 x 5	24 NA	pancreatic and duodenal homeobox 1 [Source:ZFIN;Acc:ZDB-GENE-990415-122]
501	ENSDARG00000104450		0,76879457199143	0,464660421404365	0,479386437655692	-0,670360287773053	0,964977385170748	73568867214904	0.000909198121306298 .	1 x 5	10 NA
502	ENSDARG00000103554	notch1a	106850024116494	0,428841673380625	0,478769958893232	-0,51500624264203	0,832989246707168	301104478205598	0.0197548530981582 .	6 x 2	21 NA	notch 1a [Source:ZFIN;Acc:ZDB-GENE-990415-173]
503	ENSDARG00000087681	si:dkey-1c11.1	0,898100268065109	0,403913312382571	0,478228271907194	-0,445857892799968	0,96830112674876	77530529437077	0.000745651019962379 .	4 x 4	23 NA	si:dkey-1c11.1 [Source:ZFIN;Acc:ZDB-GENE-081104-352]
504	ENSDARG00000092071	si:ch211-117n7.6	0,53120528642816	0,555628610931496	0,477410951825004	-0,682985868940712	0,976823451122706	912720378226537	0.000399751978579443 .	2 x 3	13 NA	si:ch211-117n7.6 [Source:ZFIN;Acc:ZDB-GENE-060503-474]
505	ENSDARG00000040747	tm4sf4	184550803486311	0,427188506763172	0,473871771763067	-0,545651071505592	0,974977525076591	877159133763034	0.000465676393875292 .	2 x 5	22 NA	transmembrane 4 L six family member 4 [Source:ZFIN;Acc:ZDB-GENE-040801-231]
506	ENSDARG00000097693	si:ch211-248a14.8	0,901061902950062	0,432944869947889	0,47386510461641	-0,653896894547396	0,937297023980969	537854802964227	0.00288711565537048 .	2 x 5	17 NA	si:ch211-248a14.8 [Source:ZFIN;Acc:ZDB-GENE-131126-33]
507	ENSDARG00000040528	lgals3bpb	-0,254082214800164	0,422879824500715	0,471953439926902	-0,599907824471167	0,834092799494491	30241344615119	0.0195022421998714 .	6 x 1	3 NA	lectin, galactoside-binding, soluble, 3 binding protein b [Source:ZFIN;Acc:ZDB-GENE-040426-2262]
508	ENSDARG00000032862	ugt5g1	0,38524905409603	0,409267116366854	0,46998806334381	-0,456986334079842	0,931167989282027	510802222639892	0.00347185541311767 .	5 x 2	7 NA	UDP glucuronosyltransferase 5 family, polypeptide G1 [Source:ZFIN;Acc:ZDB-GENE-080305-10]
509	ENSDARG00000042329	si:dkey-91m11.5	0,426744561860845	0,393621890614679	0,469665315760151	-0,433813103378344	0,923737898783986	48233793945905	0.00425104771871032 .	6 x 2	8 NA	si:dkey-91m11.5 [Source:ZFIN;Acc:ZDB-GENE-060503-932]
510	ENSDARG00000097571	si:dkey-114l24.2	0,402087625418164	0,430997661299905	0,469631398630114	-0,698512300394362	0,845053458666601	316095824505471	0.0170763171795514 .	5 x 3	3 NA	si:dkey-114l24.2 [Source:ZFIN;Acc:ZDB-GENE-131121-512]
511	ENSDARG00000103520	si:dkey-148a17.5	-0,546945386479359	0,452780036964393	0,469299047970226	-0,616389473703572	0,858597281687626	334963878719529	0.0142892193104411 .	5 x 1	7 NA	si:dkey-148a17.5 [Source:ZFIN;Acc:ZDB-GENE-160728-121]
512	ENSDARG00000002219	si:dkey-103j14.5	0,524678507447885	0,402983301250194	0,468483895323576	-0,510994933133332	0,918035449770535	46307155287828	0.00490097731665662 .	3 x 5	13 NA	si:dkey-103j14.5 [Source:ZFIN;Acc:ZDB-GENE-090313-170]
513	ENSDARG00000101206	zgc:113363	119554768334562	0,398869234473193	0,467435139813176	-0,573138529624519	0,970973151024548	811889483531888	0.000625804270407815 .	3 x 5	8 NA	zgc:113363 [Source:ZFIN;Acc:ZDB-GENE-050327-7]
514	ENSDARG00000111959		0,784849624988089	0,421579022720543	0,466861717779603	-0,658142887147831	0,762143991611224	235444888271808	0.0390674060404024 .	6 x 1
515	ENSDARG00000002194	rhd	0,541415335473642	0,501097392498801	0,46425096431957	-0,695676765917244	0,983881285526425	110039764967514	0.000193812754495815 .	2 x 4	13 NA	Rh blood group, D antigen [Source:ZFIN;Acc:ZDB-GENE-051213-1]
516	ENSDARG00000056226	creb3l3a	0,522576994438871	0,422864409424562	0,463423115473047	-0,54255850134631	0,979110378426752	963077762957688	0.000325003283217495 .	2 x 5	22 NA	cAMP responsive element binding protein 3-like 3a [Source:ZFIN;Acc:ZDB-GENE-030131-4298]
517	ENSDARG00000040898	gpa33	125396518671763	0,446784286527196	0,463074559597392	-0,616189464379969	0,95001366564526	608576776939428	0.00184275083275032 .	2 x 5	9 NA	glycoprotein A33 (transmembrane) [Source:ZFIN;Acc:ZDB-GENE-070912-194]
518	ENSDARG00000009470	hnf1a	0,351173457059824	0,460719444007511	0,462971621146502	-0,739936640078591	0,947021489365419	58973185142482	0.00206786794616065 .	1 x 5	8 NA	HNF1 homeobox a [Source:ZFIN;Acc:ZDB-GENE-021206-12]
519	ENSDARG00000110341		0,5356503462416	0,460613663487699	0,462117298014757	-0,47561079118949	0,979147088801205	963952313170037	0.000323865988762106 .	4 x 3
520	ENSDARG00000030494	hfe2	0,364958555791105	0,416036155213856	0,46003192052983	-0,662412338578308	0,912512302874191	446162549167407	0.00557316302801081 .	5 x 3	16 NA	hemochromatosis type 2 [Source:ZFIN;Acc:ZDB-GENE-030131-651]
521	ENSDARG00000097209	cox8b	187727115561269	0,460577397365468	0,459431081404838	-0,696242651912162	0,9635577329234	720415761642252	0.000983929935831851 .	1 x 5	25 NA	cytochrome c oxidase subunit 8b [Source:ZFIN;Acc:ZDB-GENE-110620-4]
522	ENSDARG00000116986		0,418960735646663	0,409566906045082	0,459308834730737	-0,464619181139172	0,981542450867464	102647972573926	0.00025393880535729 .	4 x 4
523	ENSDARG00000039064	st3gal7	0,793465847633356	0,439641816567976	0,457783907151387	-0,555945034827218	0,972541296372125	835766540341136	0.000560309472572573 .	3 x 4	13 NA	ST3 beta-galactoside alpha-2,3-sialyltransferase 7 [Source:ZFIN;Acc:ZDB-GENE-060322-2]
524	ENSDARG00000031981	pcbd1	190098251803503	0,413581204020315	0,455715439538697	-0,607816908056931	0,964077114564621	725900164845036	0.000956251068414238 .	2 x 5	13 NA	pterin-4 alpha-carbinolamine dehydratase/dimerization cofactor of hepatocyte nuclear factor 1 alpha [Source:ZFIN;Acc:ZDB-GENE-040426-1787]
525	ENSDARG00000076768	reps2	0,947187204373947	0,409280545052337	0,453085908984299	-0,499590417619748	0,973811840997867	856642638458371	0.000509874665286958 .	4 x 4	23 NA	RALBP1 associated Eps domain containing 2 [Source:ZFIN;Acc:ZDB-GENE-130415-3]
526	ENSDARG00000103878	anpepb	0,334924930936238	0,550138915341507	0,452887433430717	-105416241826985	0,761061366507493	234649287331632	0.0394084014936854 .	4 x 2	25 NA	alanyl (membrane) aminopeptidase b [Source:ZFIN;Acc:ZDB-GENE-030131-1253]
527	ENSDARG00000022372	kng1	171115838324442	0,401200949964973	0,452846598158162	-0,517607802558863	0,959522737425883	681403791150726	0.0012122270134669 .	5 x 3	22 NA	kininogen 1 [Source:ZFIN;Acc:ZDB-GENE-041010-56]
528	ENSDARG00000113391		0,500065778929014	0,413906301000149	0,451216353229976	-0,628471238970422	0,876290085346875	363768968123262	0.0110047886820311 .	3 x 5
529	ENSDARG00000101452		0,341039491866737	0,431068596738231	0,446359040344548	-0,474257622690012	0,959536097205671	681523435566963	0.00121143240752575 .	5 x 2	5 NA
530	ENSDARG00000012788	foxa3	138728894458812	0,37658658340408	0,444793092688457	-0,390299459285748	0,987519774821471	125403268726944	0.000116331047827822 .	4 x 4	18 NA	forkhead box A3 [Source:ZFIN;Acc:ZDB-GENE-980526-423]
531	ENSDARG00000011571	calcrlb	0,875496703391526	0,395185085873088	0,444382263993338	-0,505804171658382	0,984504676389316	11228490874978	0.000179148663972617 .	4 x 4	6 NA	calcitonin receptor-like b [Source:ZFIN;Acc:ZDB-GENE-080924-1]
532	ENSDARG00000090444	ponzr1	217375545217773	0,408736175615904	0,444099796196302	-0,491911465373193	0,96754348494656	765750652452801	0.000781521397970608 .	4 x 4	7 NA	plac8 onzin related protein 1 [Source:ZFIN;Acc:ZDB-GENE-070727-1]
533	ENSDARG00000018944		104462094022407	0,46269034529822	0,443851273439318	-0,49948770168937	0,982392631429373	105165436064221	0.000231149914403317 .	4 x 3	22 NA	4-hydroxy-2-oxoglutarate aldolase 1 [Source:ZFIN;Acc:ZDB-GENE-040426-2242]
534	ENSDARG00000036171	rnasel3	0,989938251644886	0,375420350934397	0,442827329088748	-0,453970672099956	0,980355131602577	994070809737147	0.000287545299665126 .	4 x 4	14 NA	ribonuclease like 3 [Source:ZFIN;Acc:ZDB-GENE-050809-5]
535	ENSDARG00000070404	fam212ab	0,925431479132313	0,414132978603514	0,442663178192675	-0,576000438126603	0,848679318705653	320917706204002	0.0163072281454175 .	6 x 1	6 NA	family with sequence similarity 212, member Ab [Source:ZFIN;Acc:ZDB-GENE-030131-5539]
536	ENSDARG00000001354	slc6a22.2	0,59510024254768	0,426890799230394	0,44153870874008	-0,64406811945717	0,930540390630519	508229195700643	0.00353469864418254 .	4 x 3	6 NA	solute carrier family 6 member 22, tandem duplicate 2 [Source:ZFIN;Acc:ZDB-GENE-030616-628]
537	ENSDARG00000055185	tm4sf5	0,685067164951059	0,451496698243265	0,440225796188135	-0,581769128736097	0,991974984898886	15691550066835	4.81714460465188e-05 .	3 x 4	7 NA	transmembrane 4 L six family member 5 [Source:ZFIN;Acc:ZDB-GENE-040718-65]
538	ENSDARG00000094012	si:dkey-192g7.3	0,450673233566459	0,419217480306345	0,4367951752876	-0,628458226956034	0,911369822351993	442854913212744	0.00571742694791832 .	4 x 4	9 NA	si:dkey-192g7.3 [Source:ZFIN;Acc:ZDB-GENE-070912-411]
539	ENSDARG00000038792	klf17	0,286928258783473	0,496540095571607	0,436712708072771	-0,647095518670262	0,645626426073468	169088862727757	0.08305985826492 .	6 x 1	2 NA	Kruppel-like factor 17 [Source:ZFIN;Acc:ZDB-GENE-010129-1]
540	ENSDARG00000091073		0,547294045916364	0,670105386573651	0,43370980975151	-121406027249716	0,631048576084703	162695201327987	0.0895379726300454 .	5 x 1	23 NA	family with sequence similarity 150, member Ba [Source:ZFIN;Acc:ZDB-GENE-100922-116]
541	ENSDARG00000060120	glyctk	125220204751186	0,416090824913162	0,43352235081297	-0,536719906064532	0,97939395374876	969893300441492	0.000316269477675934 .	4 x 4	6 NA	glycerate kinase [Source:ZFIN;Acc:ZDB-GENE-061013-308]
542	ENSDARG00000079361	abcg2b	0,0110333030063586	0,570080798004459	0,432004845497994	-10202115443805	0,858546255861301	334888152394471	0.0142992785871657 .	1 x 4	1 NA	ATP-binding cassette, sub-family G (WHITE), member 2b [Source:ZFIN;Acc:ZDB-GENE-050517-36]
543	ENSDARG00000060153	h6pd	0,749415306645127	0,442763642957285	0,430969689857	-0,726490148671271	0,940153110144366	551810280984031	0.0026326500124092 .	2 x 5	6 NA	hexose-6-phosphate dehydrogenase (glucose 1-dehydrogenase) [Source:ZFIN;Acc:ZDB-GENE-110408-60]
544	ENSDARG00000099819	sb:cb1058	139923980690777	0,389962179085329	0,425115447086919	-0,420709635110465	0,983482185407302	108669094351978	0.000203501976493214 .	4 x 4	7 NA	sb:cb1058 [Source:ZFIN;Acc:ZDB-GENE-040108-9]
545	ENSDARG00000008457	faah2a	0,770864925002842	0,386767669993895	0,424076834358916	-0,411102715060234	0,970633106652787	806962225626066	0.00064047921054089 .	5 x 3	1 NA	fatty acid amide hydrolase 2a [Source:ZFIN;Acc:ZDB-GENE-040718-453]
546	ENSDARG00000075163	cxcl20	0,787674719456054	0,379422677709184	0,422683035194092	-0,542634761766763	0,979331827547152	968388274551518	0.000318172791276106 .	3 x 5	5 NA	chemokine (C-X-C motif) ligand 20 [Source:ZFIN;Acc:ZDB-GENE-111004-2]
547	ENSDARG00000091539		0,0525728410504444	0,516676003296499	0,420655268770714	-0,85828952604884	0,903607955734957	421891417487906	0.00674466475686453 .	1 x 4	25 NA	protein tyrosine phosphatase, receptor type, Jb, tandem duplicate 1 [Source:ZFIN;Acc:ZDB-GENE-090304-1]
548	ENSDARG00000020944	ezra	0,956660023543571	0,391683250451328	0,419588488289999	-0,470694439815975	0,984757369989735	113233666459135	0.000173367967557403 .	3 x 5	17 NA	ezrin a [Source:ZFIN;Acc:ZDB-GENE-050522-18]
549	ENSDARG00000006220	ugt1ab	164462705529375	0,406963010144087	0,418511620755559	-0,53265478511981	0,979664024857437	976514978497114	0.000308061418535788 .	3 x 5	9 NA	UDP glucuronosyltransferase 1 family a, b [Source:ZFIN;Acc:ZDB-GENE-040426-2762]
550	ENSDARG00000078770	si:ch73-21k16.5	0,355080824626476	0,402323286559842	0,417826331744611	-0,525607460906529	0,868340666304557	350159792552302	0.0124300834596982 .	6 x 2	20 NA	si:ch73-21k16.5 [Source:ZFIN;Acc:ZDB-GENE-030131-8374]
551	ENSDARG00000103785	sult2st2	173211108945707	0,407069749009536	0,411433094220346	-0,493912339547577	0,99270131776576	164628591312657	3.98558701756313e-05 .	3 x 5	12 NA	sulfotransferase family 2, cytosolic sulfotransferase 2 [Source:ZFIN;Acc:ZDB-GENE-061117-5]
552	ENSDARG00000097974		-0,1268976140249	0,389731296185581	0,404847703101339	-0,566727638622268	0,929460779387375	503880739715456	0.00364408929368965 .	5 x 3	17 NA
553	ENSDARG00000017882	rdh1	105719501984816	0,4139786081686	0,399423993605456	-0,612033488081365	0,971157445884276	814595720947905	0.000617921216740869 .	2 x 5	9 NA	retinol dehydrogenase 1 [Source:ZFIN;Acc:ZDB-GENE-030912-15]
554	ENSDARG00000021004	c5	0,231851036170743	0,398594244829445	0,398293500239885	-0,41233848996	0,991454447695126	152001370685374	5.46138352791603e-05 .	4 x 4	5 NA	complement component 5 [Source:ZFIN;Acc:ZDB-GENE-120510-2]
555	ENSDARG00000102176		0,459058208278064	0,401766005991576	0,395931124259231	-0,511432753422913	0,865718563720565	345919998690649	0.0129183040287617 .	6 x 2	9 NA	phospholipase A1 member A [Source:ZFIN;Acc:ZDB-GENE-030131-5949]
556	ENSDARG00000042577	batf3	0,313768448646352	0,3822343769725	0,392720146394217	-0,475667579064722	0,890273999184112	390963784324658	0.00869957679529154 .	6 x 2	20 NA	basic leucine zipper transcription factor, ATF-like 3 [Source:ZFIN;Acc:ZDB-GENE-041014-356]
557	ENSDARG00000109648		0,325466851462901	0,525627167010643	0,391352361366433	-0,99804743633485	0,807473636259155	273764579730869	0.0260157357138235 .	1 x 5
558	ENSDARG00000053684	aldob	225285337456938	0,391245626149101	0,389956103884337	-0,533951733804901	0,960270084436351	688187243155399	0.00116817156090188 .	3 x 5	14 NA	aldolase b, fructose-bisphosphate [Source:ZFIN;Acc:ZDB-GENE-030131-383]
559	ENSDARG00000100248	c1r	0,212890872978181	0,442974969326452	0,389572362378068	-0,75312604888408	0,825552018970018	292579813964395	0.0214968690467001 .	5 x 3	16 NA	complement component 1, r subcomponent [Source:ZFIN;Acc:ZDB-GENE-050913-24]
560	ENSDARG00000041119	ceacam1	0,692768882419395	0,451490220727414	0,382174648903296	-0,796615613504974	0,865351171554464	345335153704305	0.0129874241020305 .	2 x 5	16 NA	carcinoembryonic antigen-related cell adhesion molecule 1 [Source:ZFIN;Acc:ZDB-GENE-010724-14]
561	ENSDARG00000093279	LOC108179508	-0,145330571955947	0,367779505592318	0,377703388156755	-0,417014805230669	0,988361871612893	129944138310206	0.000101190439687593 .	4 x 4	16 NA	si:dkey-11o1.3 [Source:ZFIN;Acc:ZDB-GENE-100921-37]
562	ENSDARG00000103476	trpm1b	0,744232970748592	0,365826456351457	0,361902804261337	-0,484500351652648	0,874382105933428	360393075518289	0.0113393334341197 .	6 x 2	25 NA	transient receptor potential cation channel, subfamily M, member 1b [Source:ZFIN;Acc:ZDB-GENE-070424-31]
