# Supplementary material for: Transcriptome profile of the sinoatrial ring reveals conserved and novel genetic programs of the zebrafish pacemaker
Source: BMC Genomics. 2021 Oct 2;22:715. doi: 10.1186/s12864-021-08016-z (PMC8487553; doi:10.1186/s12864-021-08016-z)
Supplement: Supplementary file 7 — Additional file 7: Table S3. List of genes within the GO categories Calcium ion transport and potassium ion transport. [file 12864_2021_8016_MOESM7_ESM.xlsx]

## Sheet: calcium ion transport 
EnsemblID	Metagene	Max.expression.sample	GeneSymbol	Description
ENSDARG00000001835	22 x 20	SAN.rep.2.pos	nalcn	sodium leak channel, non-selective [Source:ZFIN;Acc:ZDB-GENE-050410-12]
ENSDARG00000002840	25 x 9	SAN.rep.1.pos	si:dkey-28b4.8	si:dkey-28b4.8 [Source:ZFIN;Acc:ZDB-GENE-090501-2]
ENSDARG00000003326	28 x 1	SAN.rep.1.pos	cacng5a	calcium channel, voltage-dependent, gamma subunit 5a [Source:ZFIN;Acc:ZDB-GENE-120104-4]
ENSDARG00000003706	21 x 27	SAN.rep.2.pos		ryanodine receptor 2b (cardiac) [Source:ZFIN;Acc:ZDB-GENE-061226-3]
ENSDARG00000006923	20 x 29	SAN.rep.1.pos	cacna1ab	calcium channel, voltage-dependent, P/Q type, alpha 1A subunit, b [Source:ZFIN;Acc:ZDB-GENE-090514-3]
ENSDARG00000008398	22 x 29	SAN.rep.3.pos	cacna1c	calcium channel, voltage-dependent, L type, alpha 1C subunit [Source:ZFIN;Acc:ZDB-GENE-020129-1]
ENSDARG00000008772	5 x 25	SAN.rep.2.pos	cacng1a	calcium channel, voltage-dependent, gamma subunit 1a [Source:ZFIN;Acc:ZDB-GENE-030131-732]
ENSDARG00000011422	14 x 24	SAN.rep.1.pos	ryr1a	ryanodine receptor 1a (skeletal) [Source:ZFIN;Acc:ZDB-GENE-020108-2]
ENSDARG00000012684	27 x 20	SAN.rep.1.pos	atp2b1a	ATPase, Ca++ transporting, plasma membrane 1a [Source:ZFIN;Acc:ZDB-GENE-030925-29]
ENSDARG00000013422	24 x 30	SAN.rep.1.pos	slc8a1a	solute carrier family 8 (sodium/calcium exchanger), member 1a [Source:ZFIN;Acc:ZDB-GENE-050809-1]
ENSDARG00000014098	17 x 24	SAN.rep.3.pos	pkd2	polycystic kidney disease 2 [Source:ZFIN;Acc:ZDB-GENE-040827-4]
ENSDARG00000014496	1 x 30	SAN.rep.2.pos	trpv6	transient receptor potential cation channel, subfamily V, member 6 [Source:ZFIN;Acc:ZDB-GENE-040624-12]
ENSDARG00000015540	19 x 14	SAN.rep.1.pos	psen2	presenilin 2 [Source:ZFIN;Acc:ZDB-GENE-000330-9]
ENSDARG00000020450	30 x 11	SAN.rep.1.pos	cacng8a	calcium channel, voltage-dependent, gamma subunit 8a [Source:ZFIN;Acc:ZDB-GENE-050417-239]
ENSDARG00000020574	29 x 2	SAN.rep.1.pos	atp2a1	ATPase, Ca++ transporting, cardiac muscle, fast twitch 1 [Source:ZFIN;Acc:ZDB-GENE-020905-1]
ENSDARG00000021735	30 x 27	SAN.rep.1.pos	cacna1ba	calcium channel, voltage-dependent, N type, alpha 1B subunit, a [Source:ZFIN;Acc:ZDB-GENE-060531-44]
ENSDARG00000023445	29 x 22	SAN.rep.1.pos	atp2b3b	ATPase, Ca++ transporting, plasma membrane 3b [Source:ZFIN;Acc:ZDB-GENE-080409-2]
ENSDARG00000023797	12 x 21	SAN.rep.1.pos	ryr1b	ryanodine receptor 1b (skeletal) [Source:ZFIN;Acc:ZDB-GENE-070705-417]
ENSDARG00000029439	29 x 25	SAN.rep.2.pos	atp2a2a	ATPase, Ca++ transporting, cardiac muscle, slow twitch 2a [Source:ZFIN;Acc:ZDB-GENE-040426-702]
ENSDARG00000032565	27 x 4	SAN.rep.1.pos	cacng2a	calcium channel, voltage-dependent, gamma subunit 2a [Source:ZFIN;Acc:ZDB-GENE-040426-1401]
ENSDARG00000037145	21 x 30	SAN.rep.3.pos	slc8a4b	solute carrier family 8 (sodium/calcium exchanger), member 4b [Source:ZFIN;Acc:ZDB-GENE-050809-103]
ENSDARG00000037905	30 x 19	SAN.rep.1.pos	cacna1aa	calcium channel, voltage-dependent, P/Q type, alpha 1A subunit, a [Source:ZFIN;Acc:ZDB-GENE-040724-26]
ENSDARG00000043406	25 x 30	SAN.rep.1.pos	slc8a1b	solute carrier family 8 (sodium/calcium exchanger), member 1b [Source:ZFIN;Acc:ZDB-GENE-060110-3]
ENSDARG00000044902	18 x 22	SAN.rep.3.pos		ATPase, Ca++ transporting, plasma membrane 4 [Source:ZFIN;Acc:ZDB-GENE-061027-60]
ENSDARG00000045601	25 x 26	SAN.rep.3.pos	cax1	cation/H+ exchanger protein 1 [Source:ZFIN;Acc:ZDB-GENE-030131-3044]
ENSDARG00000058460	2 x 30	SAN.rep.2.pos		calcium channel, voltage-dependent, gamma subunit 3a [Source:ZFIN;Acc:ZDB-GENE-090312-124]
ENSDARG00000062346	30 x 8	SAN.rep.2.pos		calcium channel, voltage-dependent, R type, alpha 1E subunit a [Source:ZFIN;Acc:ZDB-GENE-081104-526]
ENSDARG00000062362	23 x 15	SAN.rep.3.pos	tpcn1	two pore segment channel 1 [Source:ZFIN;Acc:ZDB-GENE-060526-199]
ENSDARG00000063358	13 x 25	SAN.rep.2.pos	micu1	mitochondrial calcium uptake 1 [Source:ZFIN;Acc:ZDB-GENE-070410-22]
ENSDARG00000063433	17 x 25	SAN.rep.1.pos	atp2b2	ATPase, Ca++ transporting, plasma membrane 2 [Source:ZFIN;Acc:ZDB-GENE-061016-1]
ENSDARG00000071331	9 x 28	SAN.rep.2.pos		ryanodine receptor 3 [Source:ZFIN;Acc:ZDB-GENE-041001-165]
ENSDARG00000074149	30 x 8	SAN.rep.1.pos	itpr1b	inositol 1,4,5-trisphosphate receptor, type 1b [Source:ZFIN;Acc:ZDB-GENE-070604-2]
ENSDARG00000074669	26 x 27	SAN.rep.3.pos	cacng4b	calcium channel, voltage-dependent, gamma subunit 4b [Source:ZFIN;Acc:ZDB-GENE-120104-6]
ENSDARG00000075917	30 x 9	SAN.rep.1.pos	cfap74	cilia and flagella associated protein 74 [Source:ZFIN;Acc:ZDB-GENE-081104-480]
ENSDARG00000076401	25 x 3	SAN.rep.1.pos	cacng3b	calcium channel, voltage-dependent, gamma subunit 3b [Source:ZFIN;Acc:ZDB-GENE-090828-1]
ENSDARG00000089913	26 x 28	SAN.rep.1.pos		calcium channel, voltage-dependent, T type, alpha 1G subunit [Source:ZFIN;Acc:ZDB-GENE-090514-2]
ENSDARG00000097256	27 x 22	SAN.rep.2.pos		si:ch211-270g19.5 [Source:ZFIN;Acc:ZDB-GENE-131121-121]
ENSDARG00000098856	6 x 27	SAN.rep.2.pos		ryanodine receptor 2 [Source:HGNC Symbol;Acc:HGNC:10484]
ENSDARG00000100592	27 x 30	SAN.rep.1.pos	slc8a2b	solute carrier family 8 (sodium/calcium exchanger), member 2b [Source:ZFIN;Acc:ZDB-GENE-050419-209]

## Sheet: potassium ion transport 
EnsemblID	Metagene	Max.expression.sample	GeneSymbol	Description
ENSDARG00000001803	28 x 27	SAN.rep.1.pos		potassium voltage-gated channel, subfamily H (eag-related), member 6a [Source:ZFIN;Acc:ZDB-GENE-040702-5]
ENSDARG00000007383	2 x 17	SAN.rep.2.pos	kcnk6	potassium channel, subfamily K, member 6 [Source:ZFIN;Acc:ZDB-GENE-050309-213]
ENSDARG00000007739	30 x 30	SAN.rep.1.pos	atp1a1a.2	ATPase, Na+/K+ transporting, alpha 1a polypeptide, tandem duplicate 2 [Source:ZFIN;Acc:ZDB-GENE-001212-2]
ENSDARG00000010472	28 x 20	SAN.rep.2.pos	atp1a2a	ATPase, Na+/K+ transporting, alpha 2a polypeptide [Source:ZFIN;Acc:ZDB-GENE-001212-6]
ENSDARG00000014098	17 x 24	SAN.rep.3.pos	pkd2	polycystic kidney disease 2 [Source:ZFIN;Acc:ZDB-GENE-040827-4]
ENSDARG00000015985	24 x 27	SAN.rep.3.pos	abcc9	ATP-binding cassette, sub-family C (CFTR/MRP), member 9 [Source:ZFIN;Acc:ZDB-GENE-050517-23]
ENSDARG00000019418	13 x 18	SAN.rep.1.pos	kcnj2a	potassium inwardly-rectifying channel, subfamily J, member 2a [Source:ZFIN;Acc:ZDB-GENE-120319-1]
ENSDARG00000019753	29 x 20	SAN.rep.1.pos	kcnn3	potassium intermediate/small conductance calcium-activated channel, subfamily N, member 3 [Source:ZFIN;Acc:ZDB-GENE-100921-56]
ENSDARG00000019856	21 x 25	SAN.rep.1.pos	atp1a1b	ATPase, Na+/K+ transporting, alpha 1b polypeptide [Source:ZFIN;Acc:ZDB-GENE-001212-5]
ENSDARG00000024047	28 x 5	SAN.rep.1.pos	tmem38a	transmembrane protein 38A [Source:ZFIN;Acc:ZDB-GENE-040426-1888]
ENSDARG00000024167	25 x 18	SAN.rep.3.pos	kcnh1a	potassium voltage-gated channel, subfamily H (eag-related), member 1a [Source:ZFIN;Acc:ZDB-GENE-061226-1]
ENSDARG00000026084	1 x 30	SAN.rep.2.pos	si:dkey-43k4.5	si:dkey-43k4.5 [Source:ZFIN;Acc:ZDB-GENE-120215-82]
ENSDARG00000027940	30 x 27	SAN.rep.1.pos	kcnf1a	potassium voltage-gated channel, subfamily F, member 1a [Source:ZFIN;Acc:ZDB-GENE-041001-217]
ENSDARG00000029881	4 x 30	SAN.rep.2.pos	kcnh2a	potassium voltage-gated channel, subfamily H (eag-related), member 2a [Source:ZFIN;Acc:ZDB-GENE-070912-699]
ENSDARG00000032799	26 x 24	SAN.rep.1.pos	kcnd2	potassium voltage-gated channel, Shal-related subfamily, member 2 [Source:ZFIN;Acc:ZDB-GENE-041210-70]
ENSDARG00000032959	30 x 21	SAN.rep.1.pos	kcnc1b	potassium voltage-gated channel, Shaw-related subfamily, member 1b [Source:ZFIN;Acc:ZDB-GENE-080414-3]
ENSDARG00000035961	21 x 26	SAN.rep.3.pos	kcng2	potassium voltage-gated channel, subfamily G, member 2 [Source:ZFIN;Acc:ZDB-GENE-100701-1]
ENSDARG00000040252	27 x 27	SAN.rep.2.pos	atp1a1a.5	ATPase, Na+/K+ transporting, alpha 1a polypeptide, tandem duplicate 5 [Source:ZFIN;Acc:ZDB-GENE-020501-1]
ENSDARG00000042837	24 x 17	SAN.rep.2.pos	atp1b3b	ATPase, Na+/K+ transporting, beta 3b polypeptide [Source:ZFIN;Acc:ZDB-GENE-001127-1]
ENSDARG00000051852	28 x 22	SAN.rep.1.pos	kcnc1a	potassium voltage-gated channel, Shaw-related subfamily, member 1a [Source:ZFIN;Acc:ZDB-GENE-061220-10]
ENSDARG00000051879	19 x 27	SAN.rep.1.pos	abcc8	ATP-binding cassette, sub-family C (CFTR/MRP), member 8 [Source:ZFIN;Acc:ZDB-GENE-050517-22]
ENSDARG00000051880	12 x 21	SAN.rep.1.pos	kcnj11	potassium inwardly-rectifying channel, subfamily J, member 11 [Source:ZFIN;Acc:ZDB-GENE-060308-2]
ENSDARG00000053262	27 x 15	SAN.rep.1.pos	atp1b4	ATPase, Na+/K+ transporting, beta 4 polypeptide [Source:ZFIN;Acc:ZDB-GENE-070412-1]
ENSDARG00000055855	28 x 3	SAN.rep.1.pos	kcnc3a	potassium voltage-gated channel, Shaw-related subfamily, member 3a [Source:ZFIN;Acc:ZDB-GENE-100901-1]
ENSDARG00000056101	26 x 28	SAN.rep.1.pos	kcnd3	potassium voltage-gated channel, Shal-related subfamily, member 3 [Source:ZFIN;Acc:ZDB-GENE-030131-5626]
ENSDARG00000056502	30 x 30	SAN.rep.3.pos	si:ch73-334d15.4	si:ch73-334d15.4 [Source:ZFIN;Acc:ZDB-GENE-091204-184]
ENSDARG00000058985	30 x 19	SAN.rep.1.pos	kcnj6	potassium voltage-gated channel subfamily J member 6 [Source:HGNC Symbol;Acc:HGNC:6267]
ENSDARG00000059747	27 x 7	SAN.rep.1.pos	si:dkey-106c17.3	si:dkey-106c17.3 [Source:ZFIN;Acc:ZDB-GENE-060503-706]
ENSDARG00000059798	30 x 25	SAN.rep.1.pos	kcnq1	potassium voltage-gated channel, KQT-like subfamily, member 1 [Source:ZFIN;Acc:ZDB-GENE-061214-5]
ENSDARG00000060085	30 x 3	SAN.rep.1.pos	kcnq3	potassium voltage-gated channel, KQT-like subfamily, member 3 [Source:ZFIN;Acc:ZDB-GENE-070912-301]
ENSDARG00000060095	27 x 7	SAN.rep.1.pos	kcnb1	potassium voltage-gated channel, Shab-related subfamily, member 1 [Source:ZFIN;Acc:ZDB-GENE-090831-3]
ENSDARG00000060259	29 x 8	SAN.rep.1.pos	zgc:162160	zgc:162160 [Source:ZFIN;Acc:ZDB-GENE-070424-22]
ENSDARG00000061014	27 x 22	SAN.rep.2.pos	kcnj5	potassium inwardly-rectifying channel, subfamily J, member 5 [Source:ZFIN;Acc:ZDB-GENE-120215-97]
ENSDARG00000061288	14 x 15	SAN.rep.3.pos	kcnc4	potassium voltage-gated channel, Shaw-related subfamily, member 4 [Source:ZFIN;Acc:ZDB-GENE-060503-773]
ENSDARG00000061665	28 x 24	SAN.rep.1.pos		hyperpolarization activated cyclic nucleotide-gated potassium channel 2b [Source:ZFIN;Acc:ZDB-GENE-030131-8228]
ENSDARG00000061685	30 x 27	SAN.rep.1.pos	hcn4	hyperpolarization activated cyclic nucleotide-gated potassium channel 4 [Source:ZFIN;Acc:ZDB-GENE-050420-360]
ENSDARG00000061990	21 x 30	SAN.rep.3.pos	kcnh4b	potassium voltage-gated channel, subfamily H (eag-related), member 4b [Source:ZFIN;Acc:ZDB-GENE-121214-54]
ENSDARG00000062134	30 x 4	SAN.rep.1.pos	kcnab2b	potassium voltage-gated channel, shaker-related subfamily, beta member 2 b [Source:ZFIN;Acc:ZDB-GENE-080219-36]
ENSDARG00000062565	8 x 30	SAN.rep.2.pos	kcnh4a	potassium voltage-gated channel, subfamily H (eag-related), member 4a [Source:ZFIN;Acc:ZDB-GENE-131125-34]
ENSDARG00000062687	26 x 21	SAN.rep.1.pos	kcnh7	potassium channel, voltage gated eag related subfamily H, member 7 [Source:ZFIN;Acc:ZDB-GENE-120214-39]
ENSDARG00000062942	28 x 9	SAN.rep.2.pos	kcna1a	potassium voltage-gated channel, shaker-related subfamily, member 1a [Source:ZFIN;Acc:ZDB-GENE-110408-15]
ENSDARG00000062967	26 x 26	SAN.rep.3.pos	kcng4a	potassium voltage-gated channel, subfamily G, member 4a [Source:ZFIN;Acc:ZDB-GENE-050419-11]
ENSDARG00000068110	10 x 30	SAN.rep.2.pos		potassium voltage-gated channel subfamily J member 4 [Source:HGNC Symbol;Acc:HGNC:6265]
ENSDARG00000069954	27 x 30	SAN.rep.3.pos	kcnq5a	potassium voltage-gated channel, KQT-like subfamily, member 5a [Source:ZFIN;Acc:ZDB-GENE-090312-185]
ENSDARG00000074419	29 x 20	SAN.rep.1.pos	hcn4l	hyperpolarization activated cyclic nucleotide-gated potassium channel 4l [Source:ZFIN;Acc:ZDB-GENE-110411-3]
ENSDARG00000074746	30 x 27	SAN.rep.1.pos	kcnd1	potassium voltage-gated channel, Shal-related subfamily, member 1 [Source:ZFIN;Acc:ZDB-GENE-081105-40]
ENSDARG00000076376	24 x 2	SAN.rep.1.pos	tmem175	transmembrane protein 175 [Source:ZFIN;Acc:ZDB-GENE-070705-79]
ENSDARG00000076833	30 x 28	SAN.rep.1.pos	atp1b1b	ATPase, Na+/K+ transporting, beta 1b polypeptide [Source:ZFIN;Acc:ZDB-GENE-001127-4]
ENSDARG00000079840	28 x 14	SAN.rep.3.pos	kcnma1a	potassium large conductance calcium-activated channel, subfamily M, alpha member 1a [Source:ZFIN;Acc:ZDB-GENE-070202-9]
ENSDARG00000088484	19 x 26	SAN.rep.1.pos	kcnj1a.6	potassium inwardly-rectifying channel, subfamily J, member 1a, tandem duplicate 6 [Source:ZFIN;Acc:ZDB-GENE-050420-272]
ENSDARG00000088842	27 x 6	SAN.rep.1.pos		si:dkey-192j17.1 [Source:ZFIN;Acc:ZDB-GENE-091113-38]
ENSDARG00000090866	30 x 23	SAN.rep.1.pos	kcnj1a.2	potassium inwardly-rectifying channel, subfamily J, member 1a, tandem duplicate 2 [Source:ZFIN;Acc:ZDB-GENE-050327-22]
ENSDARG00000091130	6 x 27	SAN.rep.2.pos		potassium voltage-gated channel, KQT-like subfamily, member 2b [Source:ZFIN;Acc:ZDB-GENE-120130-1]
ENSDARG00000091306	10 x 11	SAN.rep.1.pos	kcnn1a	potassium intermediate/small conductance calcium-activated channel, subfamily N, member 1a [Source:ZFIN;Acc:ZDB-GENE-070912-703]
ENSDARG00000104480	30 x 13	SAN.rep.1.pos	LOC100334297	hyperpolarization activated cyclic nucleotide-gated potassium channel 1 [Source:ZFIN;Acc:ZDB-GENE-110520-1]
