# Supplementary material for: Transcriptome profile of the sinoatrial ring reveals conserved and novel genetic programs of the zebrafish pacemaker
Source: BMC Genomics. 2021 Oct 2;22:715. doi: 10.1186/s12864-021-08016-z (PMC8487553; doi:10.1186/s12864-021-08016-z)
Supplement: Supplementary file 8 — Additional file 8: Table S4. SAR-highly-enriched genes. [file 12864_2021_8016_MOESM8_ESM.xlsx]

## Sheet: Sheet1
EnsemblID	Metagene	Max.expression.sample	GeneSymbol	Description	Expression Zfin (related to heart)	Reference
SAR-highly-enriched genes
ENSDARG00000005464	24 x 18	SAN.rep.1.pos	dnase1l1	deoxyribonuclease I-like 1 [Source:ZFIN;Acc:ZDB-GENE-040426-2170]	No	Iida et al., 2014
ENSDARG00000007990	30 x 30	SAN.rep.1.pos	wt1b	wilms tumor 1b [Source:ZFIN;Acc:ZDB-GENE-050420-319]	yes (RT-PCR)	Bollig et al., 2006
ENSDARG00000009299	26 x 23	SAN.rep.1.pos	dusp8a	dual specificity phosphatase 8a [Source:ZFIN;Acc:ZDB-GENE-040426-1842]	No	Thisse et al., 2004
ENSDARG00000009881	25 x 19	SAN.rep.1.pos	ier5	immediate early response 5 [Source:ZFIN;Acc:ZDB-GENE-030616-127]	No	Thisse et al., 2004
ENSDARG00000022280	23 x 18	SAN.rep.1.pos	brd2a	bromodomain containing 2a [Source:ZFIN;Acc:ZDB-GENE-990415-248]	Yes (Atrium)	Dibenedetto et al., 2008
ENSDARG00000037555	27 x 23	SAN.rep.1.pos	atoh8	atonal bHLH transcription factor 8 [Source:ZFIN;Acc:ZDB-GENE-061215-7]	Yes	Rawnsley et al., 2013
ENSDARG00000045947	30 x 30	SAN.rep.1.pos	hrc	si:ch211-173d10.1 [Source:ZFIN;Acc:ZDB-GENE-121214-115]	No	Thisse et al., 2004
ENSDARG00000070434	30 x 29	SAN.rep.1.pos	rhov	ras homolog family member V [Source:ZFIN;Acc:ZDB-GENE-031002-10]	Whole organism	Tay et al., 2010
ENSDARG00000075685	28 x 28	SAN.rep.1.pos	frmpd4	toll-like receptor 7 [Source:ZFIN;Acc:ZDB-GENE-040219-11]	No gene expression patterns were found for your search
ENSDARG00000092947	30 x 30	SAN.rep.1.pos	cyt1	type I cytokeratin, enveloping layer [Source:ZFIN;Acc:ZDB-GENE-991008-6]	Whole organism	Trede et al., 2007
ENSDARG00000101200	30 x 29	SAN.rep.1.pos	zgc:112964	zgc:112964 [Source:ZFIN;Acc:ZDB-GENE-050306-47]	Whole organism	Thisse et al., 2004
ENSDARG00000102435	30 x 30	SAN.rep.1.pos	plekhf1	pleckstrin homology domain containing, family F (with FYVE domain) member 1 [Source:ZFIN;Acc:ZDB-GENE-040426-1289]	No	Thisse et al., 2004
ENSDARG00000004311	27 x 24	SAN.rep.2.pos	ldlrap1a	low density lipoprotein receptor adaptor protein 1a [Source:ZFIN;Acc:ZDB-GENE-030328-13]	heart primordium	Thisse et al., 2001
ENSDARG00000014137	23 x 19	SAN.rep.2.pos	picalmb	phosphatidylinositol binding clathrin assembly protein b [Source:ZFIN;Acc:ZDB-GENE-030131-6795]	Whole organism	Thisse et al., 2004
ENSDARG00000014577	28 x 28	SAN.rep.2.pos	rhpn2	rhophilin, Rho GTPase binding protein 2 [Source:ZFIN;Acc:ZDB-GENE-030131-9927]	No	Thisse et al., 2001
ENSDARG00000014907	29 x 29	SAN.rep.2.pos	htra1b	HtrA serine peptidase 1b [Source:ZFIN;Acc:ZDB-GENE-080219-7]	No gene expression patterns were found for your search.
ENSDARG00000024189	30 x 30	SAN.rep.2.pos	pnocb	prepronociceptin b [Source:ZFIN;Acc:ZDB-GENE-040114-1]	No	Lleras-Forero et al., 2013
ENSDARG00000028096	30 x 30	SAN.rep.2.pos	si:ch211-95j8.2	si:ch211-95j8.2 [Source:ZFIN;Acc:ZDB-GENE-091204-28]	No gene expression patterns were found for your search.
ENSDARG00000029443	27 x 24	SAN.rep.2.pos	zgc:92242	zgc:92242 [Source:ZFIN;Acc:ZDB-GENE-040718-371]	No	Thisse et al., 2004
ENSDARG00000033953	27 x 25	SAN.rep.2.pos	entpd2a.2	ectonucleoside triphosphate diphosphohydrolase 2a, tandem duplicate 2 [Source:ZFIN;Acc:ZDB-GENE-040724-67]	No gene expression patterns were found for your search.
ENSDARG00000040628	30 x 30	SAN.rep.2.pos	zgc:110333	zgc:110333 [Source:ZFIN;Acc:ZDB-GENE-050417-331]	No	Thisse et al., 2001
ENSDARG00000043128	30 x 30	SAN.rep.2.pos	cldne	claudin e [Source:ZFIN;Acc:ZDB-GENE-010328-5]	No	Siddiqui et al., 2010
ENSDARG00000056836	30 x 30	SAN.rep.2.pos	si:ch211-125o16.4	si:ch211-125o16.4 [Source:ZFIN;Acc:ZDB-GENE-131120-100]	No gene expression patterns were found for your search.
ENSDARG00000069378	30 x 28	SAN.rep.2.pos	pard6a	par-6 family cell polarity regulator alpha [Source:ZFIN;Acc:ZDB-GENE-070705-215]	No gene expression patterns were found for your search.
ENSDARG00000075189	26 x 23	SAN.rep.2.pos	cntnap5b	contactin associated protein-like 5b [Source:ZFIN;Acc:ZDB-GENE-070705-209]	No gene expression patterns were found for your search.
ENSDARG00000094041	30 x 30	SAN.rep.2.pos	krt17	keratin 17 [Source:ZFIN;Acc:ZDB-GENE-060503-86]	No	Thisse et al., 2001
ENSDARG00000094760	30 x 30	SAN.rep.2.pos	si:dkey-125i10.3	si:dkey-125i10.3 [Source:ZFIN;Acc:ZDB-GENE-060526-198]	No gene expression patterns were found for your search.
ENSDARG00000099840	25 x 23	SAN.rep.2.pos	lpar1	lysophosphatidic acid receptor 1 [Source:ZFIN;Acc:ZDB-GENE-030616-499]	Whole organism	Frisca et al., 2016
ENSDARG00000100095	30 x 30	SAN.rep.2.pos	anxa1b	annexin A1b [Source:ZFIN;Acc:ZDB-GENE-030131-6554]	No	Takamiya et al., 2015
ENSDARG00000103435	27 x 24	SAN.rep.2.pos	sorbs1	sorbin and SH3 domain containing 1 [Source:ZFIN;Acc:ZDB-GENE-090313-168]	No gene expression patterns were found for your search.
ENSDARG00000103917	29 x 30	SAN.rep.2.pos	znf185	zinc finger protein 185 with LIM domain [Source:ZFIN;Acc:ZDB-GENE-061103-355]
ENSDARG00000104200	29 x 30	SAN.rep.2.pos	BX901923.2
ENSDARG00000105239	29 x 30	SAN.rep.2.pos	ecm1b	extracellular matrix protein 1b [Source:ZFIN;Acc:ZDB-GENE-121204-2]	No gene expression patterns were found for your search.
ENSDARG00000002190	23 x 18	SAN.rep.3.pos	chmp2bb	charged multivesicular body protein 2Bb [Source:ZFIN;Acc:ZDB-GENE-040426-2539]	No gene expression patterns were found for your search.
ENSDARG00000006526	27 x 25	SAN.rep.3.pos	fn1b	fibronectin 1b [Source:ZFIN;Acc:ZDB-GENE-030131-6545]	Heart	Steed et al., 2016
ENSDARG00000015552	29 x 28	SAN.rep.3.pos	phactr4a	phosphatase and actin regulator 4a [Source:ZFIN;Acc:ZDB-GENE-051030-69]	No gene expression patterns were found for your search.
ENSDARG00000016866	26 x 24	SAN.rep.3.pos	fam102ab	family with sequence similarity 102, member Ab [Source:ZFIN;Acc:ZDB-GENE-060929-412]	No gene expression patterns were found for your search.
ENSDARG00000032389	30 x 30	SAN.rep.3.pos	tspan12	tetraspanin 12 [Source:ZFIN;Acc:ZDB-GENE-040426-1285]	Unspecified	Thisse et al., 2004
ENSDARG00000039406	27 x 28	SAN.rep.3.pos	prom2	prominin 2 [Source:ZFIN;Acc:ZDB-GENE-080723-16]	No gene expression patterns were found for your search.
ENSDARG00000045305	25 x 19	SAN.rep.3.pos	pde7a	phosphodiesterase 7A [Source:ZFIN;Acc:ZDB-GENE-031222-10]	Cardiovascular system	Thisse et al., 2001
ENSDARG00000053493	28 x 28	SAN.rep.3.pos	aldh1a2	aldehyde dehydrogenase 1 family, member A2 [Source:ZFIN;Acc:ZDB-GENE-011010-3]	Cardiac ventricle	Gupta et al., 2013
ENSDARG00000058003	28 x 28	SAN.rep.3.pos	wfdc1	WAP four-disulfide core domain 1 [Source:ZFIN;Acc:ZDB-GENE-070112-352]	No gene expression patterns were found for your search.
ENSDARG00000058371	30 x 30	SAN.rep.3.pos	krt5	keratin 5 [Source:ZFIN;Acc:ZDB-GENE-991110-23]	Unspecified	Thisse et al., 2004
ENSDARG00000058543	29 x 28	SAN.rep.3.pos	lama5	laminin, alpha 5 [Source:ZFIN;Acc:ZDB-GENE-030131-9823]	Whole organism	Webb et al., 2007
ENSDARG00000074094	28 x 27	SAN.rep.3.pos	tgm2b	transglutaminase 2b [Source:ZFIN;Acc:ZDB-GENE-030131-2576]	Whole organism	Thisse et al., 2005
ENSDARG00000095901	30 x 30	SAN.rep.3.pos	col18a1b	collagen type XVIII alpha 1 chain b [Source:ZFIN;Acc:ZDB-GENE-110411-288]
ENSDARG00000096917	29 x 29	SAN.rep.3.pos	si:ch211-227m13.1	si:ch211-227m13.1 [Source:ZFIN;Acc:ZDB-GENE-131121-45]
ENSDARG00000097118	30 x 30	SAN.rep.3.pos	si:dkey-33c14.3
ENSDARG00000098832	23 x 20	SAN.rep.3.pos	fam168a	family with sequence similarity 168, member A [Source:ZFIN;Acc:ZDB-GENE-060825-128]	No gene expression patterns were found for your search.
ROH-highly-enriched
ENSDARG00000008457	5 x 3	SAN.rep.1.neg	faah2a	fatty acid amide hydrolase 2a [Source:ZFIN;Acc:ZDB-GENE-040718-453]
ENSDARG00000017781	9 x 9	SAN.rep.1.neg	hsd17b10	hydroxysteroid (17-beta) dehydrogenase 10 [Source:ZFIN;Acc:ZDB-GENE-041010-201]
ENSDARG00000020866	4 x 1	SAN.rep.1.neg	apoa4b.2	apolipoprotein A-IV b, tandem duplicate 2 [Source:ZFIN;Acc:ZDB-GENE-030131-3143]
ENSDARG00000038106	6 x 5	SAN.rep.1.neg	slc37a4a	solute carrier family 37 (glucose-6-phosphate transporter), member 4a [Source:ZFIN;Acc:ZDB-GENE-040426-2230]
ENSDARG00000052696	8 x 7	SAN.rep.1.neg	bdh2	3-hydroxybutyrate dehydrogenase, type 2 [Source:ZFIN;Acc:ZDB-GENE-050417-343]
ENSDARG00000055991	6 x 5	SAN.rep.1.neg	hmbsb	hydroxymethylbilane synthase, b [Source:ZFIN;Acc:ZDB-GENE-050522-491]
ENSDARG00000056247	5 x 5	SAN.rep.1.neg	bricd5	BRICHOS domain containing 5 [Source:ZFIN;Acc:ZDB-GENE-050208-85]
ENSDARG00000058389	6 x 4	SAN.rep.1.neg	ccl19a.1	chemokine (C-C motif) ligand 19a, tandem duplicate 1 [Source:ZFIN;Acc:ZDB-GENE-060526-181]
ENSDARG00000061981	10 x 9	SAN.rep.1.neg	lap3	leucine aminopeptidase 3 [Source:ZFIN;Acc:ZDB-GENE-060719-1]
ENSDARG00000070589	10 x 8	SAN.rep.1.neg	mrpl35	mitochondrial ribosomal protein L35 [Source:ZFIN;Acc:ZDB-GENE-060929-1082]
ENSDARG00000094974	4 x 1	SAN.rep.1.neg
ENSDARG00000101089	6 x 4	SAN.rep.1.neg		phosphoribosylglycinamide formyltransferase [Source:ZFIN;Acc:ZDB-GENE-000616-14]
ENSDARG00000101452	5 x 2	SAN.rep.1.neg
ENSDARG00000002231	4 x 1	SAN.rep.2.neg	plpp2a	phospholipid phosphatase 2a [Source:ZFIN;Acc:ZDB-GENE-140703-2]
ENSDARG00000005518	4 x 1	SAN.rep.2.neg	slc5a9	solute carrier family 5 (sodium/sugar cotransporter), member 9 [Source:ZFIN;Acc:ZDB-GENE-080513-3]
ENSDARG00000011371	5 x 1	SAN.rep.2.neg	zgc:64106	zgc:64106 [Source:ZFIN;Acc:ZDB-GENE-040426-1370]
ENSDARG00000011376	4 x 1	SAN.rep.2.neg	dnase1l4.2	deoxyribonuclease 1 like 4, tandem duplicate 2 [Source:ZFIN;Acc:ZDB-GENE-040426-1884]
ENSDARG00000012450	9 x 10	SAN.rep.2.neg	vmp1	vacuole membrane protein 1 [Source:ZFIN;Acc:ZDB-GENE-030131-8733]
ENSDARG00000023157	4 x 1	SAN.rep.2.neg	cbln10	cerebellin 10 [Source:ZFIN;Acc:ZDB-GENE-030131-4615]
ENSDARG00000032862	5 x 2	SAN.rep.2.neg	ugt5g1	UDP glucuronosyltransferase 5 family, polypeptide G1 [Source:ZFIN;Acc:ZDB-GENE-080305-10]
ENSDARG00000039887	9 x 8	SAN.rep.2.neg	c1qbp	complement component 1, q subcomponent binding protein [Source:ZFIN;Acc:ZDB-GENE-050417-408]
ENSDARG00000043986	7 x 9	SAN.rep.2.neg	setd6	SET domain containing 6 [Source:ZFIN;Acc:ZDB-GENE-030131-1067]
ENSDARG00000052712	7 x 6	SAN.rep.2.neg	suclg1	succinate-CoA ligase, alpha subunit [Source:ZFIN;Acc:ZDB-GENE-040912-101]
ENSDARG00000056008	9 x 10	SAN.rep.2.neg	atp5g1	ATP synthase, H+ transporting, mitochondrial Fo complex, subunit C1 (subunit 9) [Source:ZFIN;Acc:ZDB-GENE-040426-1966]
ENSDARG00000058638	4 x 3	SAN.rep.2.neg	si:ch211-71m22.1	si:ch211-71m22.1 [Source:ZFIN;Acc:ZDB-GENE-070705-193]
ENSDARG00000068478	6 x 5	SAN.rep.2.neg	gpx4a	glutathione peroxidase 4a [Source:ZFIN;Acc:ZDB-GENE-030410-2]
ENSDARG00000079166	3 x 2	SAN.rep.2.neg	ace	angiotensin I converting enzyme (peptidyl-dipeptidase A) 1 [Source:ZFIN;Acc:ZDB-GENE-030131-1826]
ENSDARG00000089908	8 x 10	SAN.rep.2.neg	si:ch211-265o23.1	si:ch211-265o23.1 [Source:ZFIN;Acc:ZDB-GENE-060503-509]
ENSDARG00000095019	2 x 1	SAN.rep.2.neg	lmo2	LIM domain only 2 (rhombotin-like 1) [Source:ZFIN;Acc:ZDB-GENE-980526-419]
ENSDARG00000104370	3 x 1	SAN.rep.2.neg	esm1	endothelial cell-specific molecule 1 [Source:ZFIN;Acc:ZDB-GENE-060929-748]
ENSDARG00000003750	6 x 4	SAN.rep.3.neg	pfas	phosphoribosylformylglycinamidine synthase [Source:ZFIN;Acc:ZDB-GENE-030131-4420]	heart	Li et al., 2015
ENSDARG00000004392	3 x 1	SAN.rep.3.neg	hdr	hematopoietic death receptor [Source:ZFIN;Acc:ZDB-GENE-030826-5]	Whole organism	Thisse et al., 2005
ENSDARG00000005616	4 x 1	SAN.rep.3.neg	bfb	complement component bfb [Source:ZFIN;Acc:ZDB-GENE-990415-34]
ENSDARG00000021959	6 x 5	SAN.rep.3.neg	zgc:101100	zgc:101100 [Source:ZFIN;Acc:ZDB-GENE-040801-82]
ENSDARG00000037057	8 x 11	SAN.rep.3.neg	gcdha	glutaryl-CoA dehydrogenase a [Source:ZFIN;Acc:ZDB-GENE-040426-1855]
ENSDARG00000039429	7 x 4	SAN.rep.3.neg	adka	adenosine kinase a [Source:ZFIN;Acc:ZDB-GENE-030425-3]
ENSDARG00000043126	1 x 1	SAN.rep.3.neg	blf	bloody fingers [Source:ZFIN;Acc:ZDB-GENE-050721-1]
ENSDARG00000058297	7 x 8	SAN.rep.3.neg	timm13	translocase of inner mitochondrial membrane 13 homolog (yeast) [Source:ZFIN;Acc:ZDB-GENE-040718-167]
ENSDARG00000059234	7 x 10	SAN.rep.3.neg	mrps27	mitochondrial ribosomal protein S27 [Source:ZFIN;Acc:ZDB-GENE-040808-39]
ENSDARG00000077187	4 x 5	SAN.rep.3.neg		interphotoreceptor matrix proteoglycan 1a [Source:ZFIN;Acc:ZDB-GENE-070424-197]
ENSDARG00000079901	1 x 1	SAN.rep.3.neg	si:ch73-15n24.1	si:ch73-15n24.1 [Source:ZFIN;Acc:ZDB-GENE-030131-1323]
ENSDARG00000090638	3 x 1	SAN.rep.3.neg		glycoprotein IX (platelet) [Source:ZFIN;Acc:ZDB-GENE-090313-5]
ENSDARG00000095304	2 x 1	SAN.rep.3.neg		si:ch211-207c6.2 [Source:ZFIN;Acc:ZDB-GENE-060526-90]
