# Supplementary material for: Transcriptome profile of the sinoatrial ring reveals conserved and novel genetic programs of the zebrafish pacemaker
Source: BMC Genomics. 2021 Oct 2;22:715. doi: 10.1186/s12864-021-08016-z (PMC8487553; doi:10.1186/s12864-021-08016-z)
Supplement: Supplementary file 9 — Additional file 9: Table S5. Comparison of SAR-overexpressed genes with mammalian SAN signatures. [file 12864_2021_8016_MOESM9_ESM.xlsx]

## Sheet: Vedantham et al. 2015
EnsemblID	Metagene	Max.expression.sample	GeneSymbol	Description
ENSDARG00000004023	13 x 1	SAN.rep.1.neg	isl1	ISL LIM homeobox 1 [Source:ZFIN;Acc:ZDB-GENE-980526-112]
ENSDARG00000005789	24 x 17	SAN.rep.3.pos	enpp1	ectonucleotide pyrophosphatase/phosphodiesterase 1 [Source:ZFIN;Acc:ZDB-GENE-040724-172]
ENSDARG00000006307	21 x 21	SAN.rep.2.pos	shisa4	shisa family member 4 [Source:ZFIN;Acc:ZDB-GENE-050417-419]
ENSDARG00000007783	28 x 10	SAN.rep.1.pos	blk	BLK proto-oncogene, Src family tyrosine kinase [Source:ZFIN;Acc:ZDB-GENE-040724-106]
ENSDARG00000012025	26 x 19	SAN.rep.1.pos	hs6st2	heparan sulfate 6-O-sulfotransferase 2 [Source:ZFIN;Acc:ZDB-GENE-030909-14]
ENSDARG00000015627	23 x 30	SAN.rep.1.pos	rgs6	regulator of G protein signaling 6 [Source:ZFIN;Acc:ZDB-GENE-030131-31]
ENSDARG00000017429	25 x 4	SAN.rep.1.neg	sphkap	SPHK1 interactor, AKAP domain containing [Source:ZFIN;Acc:ZDB-GENE-050419-32]
ENSDARG00000019995	26 x 25	SAN.rep.2.pos	bmp4	bone morphogenetic protein 4 [Source:ZFIN;Acc:ZDB-GENE-980528-2059]
ENSDARG00000021938	25 x 21	SAN.rep.2.pos	smad9	SMAD family member 9 [Source:ZFIN;Acc:ZDB-GENE-031014-1]
ENSDARG00000026871	30 x 16	SAN.rep.1.pos	uchl1	ubiquitin carboxyl-terminal esterase L1 (ubiquitin thiolesterase) [Source:ZFIN;Acc:ZDB-GENE-030131-3844]
ENSDARG00000027041	26 x 4	SAN.rep.1.pos	pcdh17	protocadherin 17 [Source:ZFIN;Acc:ZDB-GENE-090608-3]
ENSDARG00000027087	25 x 30	SAN.rep.3.pos	tgfb2	transforming growth factor, beta 2 [Source:ZFIN;Acc:ZDB-GENE-030723-3]
ENSDARG00000028661	10 x 6	SAN.rep.3.neg	cntfr	ciliary neurotrophic factor receptor [Source:ZFIN;Acc:ZDB-GENE-030616-82]
ENSDARG00000036930	30 x 30	SAN.rep.3.pos	tbx18	T-box 18 [Source:ZFIN;Acc:ZDB-GENE-020529-2]
ENSDARG00000039041	8 x 22	SAN.rep.2.pos	sfrp5	secreted frizzled-related protein 5 [Source:ZFIN;Acc:ZDB-GENE-011108-2]
ENSDARG00000039123	26 x 6	SAN.rep.1.pos	trim9	tripartite motif containing 9 [Source:ZFIN;Acc:ZDB-GENE-030131-8043]
ENSDARG00000041378	12 x 7	SAN.rep.2.neg	sh2d4a	SH2 domain containing 4A [Source:ZFIN;Acc:ZDB-GENE-040426-932]
ENSDARG00000041869	11 x 11	SAN.rep.2.neg	tnfrsf19	tumor necrosis factor receptor superfamily, member 19 [Source:ZFIN;Acc:ZDB-GENE-030131-6760]
ENSDARG00000042988	24 x 1	SAN.rep.1.neg	slc24a2	solute carrier family 24 (sodium/potassium/calcium exchanger), member 2 [Source:ZFIN;Acc:ZDB-GENE-060825-277]
ENSDARG00000052061	11 x 25	SAN.rep.3.neg	col4a6	collagen, type IV, alpha 6 [Source:ZFIN;Acc:ZDB-GENE-101001-2]
ENSDARG00000055108	13 x 12	SAN.rep.3.neg	gde1	glycerophosphodiester phosphodiesterase 1 [Source:ZFIN;Acc:ZDB-GENE-040426-881]
ENSDARG00000055302	15 x 15	SAN.rep.1.pos	grid2	glutamate receptor, ionotropic, delta 2 [Source:ZFIN;Acc:ZDB-GENE-040913-1]
ENSDARG00000061328	23 x 24	SAN.rep.2.pos	cdon	cell adhesion associated, oncogene regulated [Source:ZFIN;Acc:ZDB-GENE-021115-4]
ENSDARG00000061590	21 x 21	SAN.rep.2.pos	cachd1	cache domain containing 1 [Source:ZFIN;Acc:ZDB-GENE-100819-3]
ENSDARG00000061685	30 x 27	SAN.rep.1.pos	hcn4	hyperpolarization activated cyclic nucleotide-gated potassium channel 4 [Source:ZFIN;Acc:ZDB-GENE-050420-360]
ENSDARG00000062165	25 x 10	SAN.rep.2.pos	tub	tubby bipartite transcription factor [Source:ZFIN;Acc:ZDB-GENE-121009-1]
ENSDARG00000068787	30 x 22	SAN.rep.1.pos	slc6a17	solute carrier family 6 (neutral amino acid transporter), member 17 [Source:ZFIN;Acc:ZDB-GENE-030131-8187]
ENSDARG00000070047	4 x 26	SAN.rep.2.pos	rgs4	regulator of G protein signaling 4 [Source:ZFIN;Acc:ZDB-GENE-030131-9839]
ENSDARG00000074335	24 x 17	SAN.rep.2.pos	boc	BOC cell adhesion associated, oncogene regulated [Source:ZFIN;Acc:ZDB-GENE-030131-6560]
ENSDARG00000075542	28 x 15	SAN.rep.1.pos	zfhx4	zinc finger homeobox 4 [Source:ZFIN;Acc:ZDB-GENE-070530-3]
ENSDARG00000075713	30 x 3	SAN.rep.1.neg	shox2	short stature homeobox 2 [Source:ZFIN;Acc:ZDB-GENE-040426-1457]
ENSDARG00000076895	5 x 12	SAN.rep.2.neg	flrt3	fibronectin leucine rich transmembrane 3 [Source:ZFIN;Acc:ZDB-GENE-030131-1988]
ENSDARG00000077469	4 x 12	SAN.rep.3.neg	polr1b	polymerase (RNA) I polypeptide B [Source:ZFIN;Acc:ZDB-GENE-040426-1598]
ENSDARG00000091042	9 x 29	SAN.rep.2.pos	sacs	sacsin molecular chaperone [Source:ZFIN;Acc:ZDB-GENE-110411-146]
ENSDARG00000092470	3 x 17	SAN.rep.2.neg	thbd	thrombomodulin [Source:ZFIN;Acc:ZDB-GENE-110411-281]
ENSDARG00000101677	27 x 15	SAN.rep.3.pos	chrnb4	cholinergic receptor, nicotinic, beta 4 (neuronal) [Source:ZFIN;Acc:ZDB-GENE-120809-1]
ENSDARG00000102066	15 x 30	SAN.rep.3.pos	ntn4	netrin 4 [Source:ZFIN;Acc:ZDB-GENE-050310-1]
ENSDARG00000102762	2 x 4	SAN.rep.2.neg	pik3r5	phosphoinositide-3-kinase, regulatory subunit 5 [Source:ZFIN;Acc:ZDB-GENE-030131-2308]
ENSDARG00000103320	5 x 18	SAN.rep.2.pos	lclat1	lysocardiolipin acyltransferase 1 [Source:ZFIN;Acc:ZDB-GENE-081211-2]

## Sheet: Van Eif et al. 2019
EnsemblID	Metagene	Max.expression.sample	GeneSymbol	Description
ENSDARG00000060415	19 x 29	SAN.rep.2.pos	arhgef28	Rho guanine nucleotide exchange factor (GEF) 28 [Source:ZFIN;Acc:ZDB-GENE-060531-28]
ENSDARG00000019995	26 x 25	SAN.rep.2.pos	bmp4	bone morphogenetic protein 4 [Source:ZFIN;Acc:ZDB-GENE-980528-2059]
ENSDARG00000074335	24 x 17	SAN.rep.2.pos	boc	BOC cell adhesion associated, oncogene regulated [Source:ZFIN;Acc:ZDB-GENE-030131-6560]
ENSDARG00000002167	27 x 17	SAN.rep.1.pos	cacnb1	calcium channel, voltage-dependent, beta 1 subunit [Source:ZFIN;Acc:ZDB-GENE-040718-399]
ENSDARG00000005372	29 x 20	SAN.rep.1.pos	camk4	calcium/calmodulin-dependent protein kinase IV [Source:ZFIN;Acc:ZDB-GENE-050417-76]
ENSDARG00000053713	14 x 26	SAN.rep.3.pos	ccdc88c	coiled-coil domain containing 88C [Source:ZFIN;Acc:ZDB-GENE-100419-3]
ENSDARG00000100991	25 x 27	SAN.rep.3.pos	chrna3	cholinergic receptor, nicotinic, alpha 3 [Source:ZFIN;Acc:ZDB-GENE-070822-1]
ENSDARG00000101677	27 x 15	SAN.rep.3.pos	chrnb4	cholinergic receptor, nicotinic, beta 4 (neuronal) [Source:ZFIN;Acc:ZDB-GENE-120809-1]
ENSDARG00000012397	26 x 26	SAN.rep.3.pos	eya4	EYA transcriptional coactivator and phosphatase 4 [Source:ZFIN;Acc:ZDB-GENE-050327-93]
ENSDARG00000061685	30 x 27	SAN.rep.1.pos	hcn4	hyperpolarization activated cyclic nucleotide-gated potassium channel 4 [Source:ZFIN;Acc:ZDB-GENE-050420-360]
ENSDARG00000045275	26 x 2	SAN.rep.1.pos	klhl14	kelch-like family member 14 [Source:ZFIN;Acc:ZDB-GENE-091204-223]
ENSDARG00000007891	22 x 28	SAN.rep.3.pos	meox1	mesenchyme homeobox 1 [Source:ZFIN;Acc:ZDB-GENE-040718-149]
ENSDARG00000012347	27 x 30	SAN.rep.1.pos	nacad	NAC alpha domain containing [Source:ZFIN;Acc:ZDB-GENE-091020-7]
ENSDARG00000034344	29 x 24	SAN.rep.1.pos	pcdh19	protocadherin 19 [Source:ZFIN;Acc:ZDB-GENE-030131-4218]
ENSDARG00000070494	10 x 26	SAN.rep.2.pos	pdgfra	platelet-derived growth factor receptor, alpha polypeptide [Source:ZFIN;Acc:ZDB-GENE-990415-208]
ENSDARG00000015627	23 x 30	SAN.rep.1.pos	rgs6	regulator of G protein signaling 6 [Source:ZFIN;Acc:ZDB-GENE-030131-31]
ENSDARG00000039041	8 x 22	SAN.rep.2.pos	sfrp5	secreted frizzled-related protein 5 [Source:ZFIN;Acc:ZDB-GENE-011108-2]
ENSDARG00000006307	21 x 21	SAN.rep.2.pos	shisa4	shisa family member 4 [Source:ZFIN;Acc:ZDB-GENE-050417-419]
ENSDARG00000053003	27 x 17	SAN.rep.1.pos	slc35f1	solute carrier family 35, member F1 [Source:ZFIN;Acc:ZDB-GENE-060503-463]
ENSDARG00000077467	18 x 26	SAN.rep.1.pos	sox10	SRY (sex determining region Y)-box 10 [Source:ZFIN;Acc:ZDB-GENE-011207-1]
ENSDARG00000018788	23 x 24	SAN.rep.3.pos	st8sia2	ST8 alpha-N-acetyl-neuraminide alpha-2,8-sialyltransferase 2 [Source:ZFIN;Acc:ZDB-GENE-020919-4]
ENSDARG00000000503	28 x 12	SAN.rep.1.pos	stx1b	syntaxin 1B [Source:ZFIN;Acc:ZDB-GENE-000330-4]
ENSDARG00000105088	21 x 27	SAN.rep.1.pos	tenm4	teneurin transmembrane protein 4 [Source:ZFIN;Acc:ZDB-GENE-990714-20]
ENSDARG00000088816	30 x 21	SAN.rep.1.pos	trabd2b	TraB domain containing 2B [Source:ZFIN;Acc:ZDB-GENE-091204-381]
ENSDARG00000062165	25 x 10	SAN.rep.2.pos	tub	tubby bipartite transcription factor [Source:ZFIN;Acc:ZDB-GENE-121009-1]
ENSDARG00000026871	30 x 16	SAN.rep.1.pos	uchl1	ubiquitin carboxyl-terminal esterase L1 (ubiquitin thiolesterase) [Source:ZFIN;Acc:ZDB-GENE-030131-3844]

## Sheet: Common Genes
9 common elements in "Vedantham 2015" and "van Eif 2019":
shisa4
rgs6
bmp4
uchl1
sfrp5
hcn4
tub
boc
chrnb4

## Sheet: Extracellular Matrix genes
EnsemblID	Metagene	Max.expression.sample	GeneSymbol	Description
ENSDARG00000002235	26 x 27	SAN.rep.2.pos	mmp14a	matrix metallopeptidase 14a (membrane-inserted) [Source:ZFIN;Acc:ZDB-GENE-030901-1]
ENSDARG00000008388	10 x 27	SAN.rep.2.pos	mmp14b	matrix metallopeptidase 14b (membrane-inserted) [Source:ZFIN;Acc:ZDB-GENE-030901-2]
ENSDARG00000009825	11 x 12	SAN.rep.1.pos	mmp23bb	matrix metallopeptidase 23bb [Source:ZFIN;Acc:ZDB-GENE-050417-448]
ENSDARG00000013072	17 x 24	SAN.rep.1.pos	mmp15b	matrix metallopeptidase 15b [Source:ZFIN;Acc:ZDB-GENE-070817-6]
ENSDARG00000016718	23 x 30	SAN.rep.2.pos	mmp11b	matrix metallopeptidase 11b [Source:ZFIN;Acc:ZDB-GENE-070817-2]
ENSDARG00000016908	9 x 24	SAN.rep.2.pos	zgc:171779	zgc:171779 [Source:ZFIN;Acc:ZDB-GENE-071004-38]
ENSDARG00000017676	23 x 24	SAN.rep.2.pos	mmp2	matrix metallopeptidase 2 [Source:ZFIN;Acc:ZDB-GENE-030131-9123]
ENSDARG00000018896	27 x 5	SAN.rep.1.pos	mmp24	matrix metallopeptidase 24 [Source:ZFIN;Acc:ZDB-GENE-040724-262]
ENSDARG00000024032	23 x 16	SAN.rep.3.pos	coch	coagulation factor C homolog, cochlin (Limulus polyphemus) [Source:ZFIN;Acc:ZDB-GENE-030616-403]
ENSDARG00000024537	28 x 30	SAN.rep.3.pos	emilin1a	elastin microfibril interfacer 1a [Source:ZFIN;Acc:ZDB-GENE-041001-191]
ENSDARG00000026166	22 x 24	SAN.rep.2.pos		elastin microfibril interfacer 1b [Source:ZFIN;Acc:ZDB-GENE-060818-36]
ENSDARG00000026325	26 x 27	SAN.rep.3.pos	mmp11a	matrix metallopeptidase 11a [Source:ZFIN;Acc:ZDB-GENE-070817-3]
ENSDARG00000036558	1 x 21	SAN.rep.2.pos	col18a1a	collagen type XVIII alpha 1 chain a [Source:ZFIN;Acc:ZDB-GENE-030516-3]
ENSDARG00000040081	4 x 25	SAN.rep.2.pos	zp3d.1	zona pellucida glycoprotein 3d tandem duplicate 1 [Source:ZFIN;Acc:ZDB-GENE-030131-5827]
ENSDARG00000042816	1 x 11	SAN.rep.3.pos	mmp9	matrix metallopeptidase 9 [Source:ZFIN;Acc:ZDB-GENE-040426-2132]
ENSDARG00000043079	29 x 18	SAN.rep.1.pos	mmp23ba	matrix metallopeptidase 23B [Source:HGNC Symbol;Acc:HGNC:7171]
ENSDARG00000051896	25 x 7	SAN.rep.1.pos		fibrillin 2a [Source:ZFIN;Acc:ZDB-GENE-090112-4]
ENSDARG00000051962	20 x 24	SAN.rep.1.pos	mmp15a	matrix metallopeptidase 15a [Source:ZFIN;Acc:ZDB-GENE-070817-4]
ENSDARG00000054619	24 x 25	SAN.rep.2.pos	fras1	Fraser extracellular matrix complex subunit 1 [Source:ZFIN;Acc:ZDB-GENE-060526-68]
ENSDARG00000058876	27 x 21	SAN.rep.1.pos	mmp16b	matrix metallopeptidase 16b (membrane-inserted) [Source:ZFIN;Acc:ZDB-GENE-061009-22]
ENSDARG00000061848	20 x 28	SAN.rep.1.pos	col15a1b	collagen, type XV, alpha 1b [Source:ZFIN;Acc:ZDB-GENE-070912-689]
ENSDARG00000073810	26 x 29	SAN.rep.3.pos	thbs2b	thrombospondin 2b [Source:ZFIN;Acc:ZDB-GENE-100623-1]
ENSDARG00000076299	30 x 20	SAN.rep.1.pos	emilin3	elastin microfibril interfacer 3 [Source:HGNC Symbol;Acc:HGNC:16123]
ENSDARG00000076569	29 x 17	SAN.rep.1.pos	ndp	Norrie disease (pseudoglioma) [Source:ZFIN;Acc:ZDB-GENE-060216-2]
ENSDARG00000077938	19 x 26	SAN.rep.1.pos	cd248b	CD248 molecule, endosialin b [Source:ZFIN;Acc:ZDB-GENE-050309-46]
ENSDARG00000093600	23 x 1	SAN.rep.3.pos		osteomodulin [Source:ZFIN;Acc:ZDB-GENE-060503-756]
ENSDARG00000095901	30 x 30	SAN.rep.3.pos		collagen type XVIII alpha 1 chain b [Source:ZFIN;Acc:ZDB-GENE-110411-288]
ENSDARG00000098237	18 x 25	SAN.rep.1.pos		fibrillin 2b [Source:ZFIN;Acc:ZDB-GENE-090112-3]
ENSDARG00000100794	1 x 25	SAN.rep.2.pos	mmp13b	matrix metallopeptidase 13b [Source:ZFIN;Acc:ZDB-GENE-030131-6152]
ENSDARG00000104210	21 x 21	SAN.rep.2.pos	si:ch73-173h19.3	si:ch73-173h19.3 [Source:ZFIN;Acc:ZDB-GENE-081104-245]

## Sheet: Neural Crest genes
EnsemblID	Metagene	Max.expression.sample	GeneSymbol	Description
ENSDARG00000008947	8 x 20	SAN.rep.2.pos		RTF1 homolog, Paf1/RNA polymerase II complex component [Source:ZFIN;Acc:ZDB-GENE-030131-6778]
ENSDARG00000021032	30 x 16	SAN.rep.1.pos	foxd3	forkhead box D3 [Source:ZFIN;Acc:ZDB-GENE-980526-143]
ENSDARG00000021352	26 x 21	SAN.rep.2.pos	gria1a	glutamate receptor, ionotropic, AMPA 1a [Source:ZFIN;Acc:ZDB-GENE-020125-1]
ENSDARG00000031891	27 x 27	SAN.rep.2.pos	tbx1	T-box 1 [Source:ZFIN;Acc:ZDB-GENE-030805-5]
ENSDARG00000032714	26 x 22	SAN.rep.2.pos	gria1b	glutamate receptor, ionotropic, AMPA 1b [Source:ZFIN;Acc:ZDB-GENE-020125-2]
ENSDARG00000040606	2 x 26	SAN.rep.2.pos	tfap2c	transcription factor AP-2 gamma (activating enhancer binding protein 2 gamma) [Source:ZFIN;Acc:ZDB-GENE-041212-61]
ENSDARG00000045601	25 x 26	SAN.rep.3.pos	cax1	cation/H+ exchanger protein 1 [Source:ZFIN;Acc:ZDB-GENE-030131-3044]
ENSDARG00000055357	14 x 22	SAN.rep.1.pos	leo1	LEO1 homolog, Paf1/RNA polymerase II complex component [Source:ZFIN;Acc:ZDB-GENE-040426-2435]
ENSDARG00000059654	5 x 17	SAN.rep.3.pos	eif3ba	eukaryotic translation initiation factor 3, subunit Ba [Source:ZFIN;Acc:ZDB-GENE-030131-2748]
ENSDARG00000070173	27 x 19	SAN.rep.1.pos	gria2a	glutamate receptor, ionotropic, AMPA 2a [Source:ZFIN;Acc:ZDB-GENE-020125-3]
ENSDARG00000077226	9 x 21	SAN.rep.3.pos	smarca4a	SWI/SNF related, matrix associated, actin dependent regulator of chromatin, subfamily a, member 4a [Source:ZFIN;Acc:ZDB-GENE-030605-1]
ENSDARG00000077467	18 x 26	SAN.rep.1.pos	sox10	SRY (sex determining region Y)-box 10 [Source:ZFIN;Acc:ZDB-GENE-011207-1]
ENSDARG00000077473	27 x 22	SAN.rep.1.pos	mych	myelocytomatosis oncogene homolog [Source:ZFIN;Acc:ZDB-GENE-030219-51]
ENSDARG00000103607	22 x 30	SAN.rep.1.pos	wtip	WT1 interacting protein [Source:ZFIN;Acc:ZDB-GENE-050419-261]
ENSDARG00000105206	9 x 23	SAN.rep.2.pos	hmgcrb	3-hydroxy-3-methylglutaryl-CoA reductase b [Source:ZFIN;Acc:ZDB-GENE-051108-1]
