# Supplementary material for: Transcriptome profile of the sinoatrial ring reveals conserved and novel genetic programs of the zebrafish pacemaker
Source: BMC Genomics. 2021 Oct 2;22:715. doi: 10.1186/s12864-021-08016-z (PMC8487553; doi:10.1186/s12864-021-08016-z)
Supplement: Supplementary file 10 — Additional file 10: Table S6. Intersection between OposSOM and DESeq2 overexpressed genes (padj < 0.05). [file 12864_2021_8016_MOESM10_ESM.xlsx]

## Sheet: Sheet1
ENSEMBL	Gene name	Gene description	log2FoldChange	pvalue	padj
Downregulated
ENSDARG00000087390	hbbe1.3	hemoglobin, beta embryonic 1.3 [Source:ZFIN;Acc:ZDB-GENE-131120-128]	11.726	9.5794e-180	1.0855e-175
ENSDARG00000079305	hbae3	hemoglobin alpha embryonic-3 [Source:ZFIN;Acc:ZDB-GENE-990706-3]	11.457	3.62208e-27	1.4153e-24
ENSDARG00000113599	hbbe1.1	hemoglobin beta embryonic-1.1 [Source:ZFIN;Acc:ZDB-GENE-030616-7]	11.3342	1.9574e-160	1.4787e-156
ENSDARG00000115405	hbbe1.2	hemoglobin beta embryonic-1.2 [Source:ZFIN;Acc:ZDB-GENE-090501-3]	11.1115	9.4406e-189	2.1395e-184
ENSDARG00000057789	lyz	lysozyme [Source:ZFIN;Acc:ZDB-GENE-020515-2]	9.51671	4.96394e-56	9.37482e-53
ENSDARG00000089124	hbae1.3	hemoglobin, alpha embryonic 1.3 [Source:ZFIN;Acc:ZDB-GENE-061207-39]	9.10127	8.31723e-56	1.44995e-52
ENSDARG00000089475	hbae1.1	hemoglobin, alpha embryonic 1.1 [Source:NCBI gene;Acc:30597]	8.82364	4.73018e-80	2.68e-76
ENSDARG00000045143	hbbe2	hemoglobin beta embryonic-2 [Source:ZFIN;Acc:ZDB-GENE-040702-1]	8.58853	8.78004e-58	1.80893e-54
ENSDARG00000088330	AL935210.1	hemoglobin, alpha embryonic 1.3 [Source:NCBI gene;Acc:572729]	7.94059	3.20964e-50	3.82842e-47
ENSDARG00000096331	si:ch73-248e21.7	si:ch73-248e21.7 [Source:ZFIN;Acc:ZDB-GENE-120215-231]	7.51128	4.56104e-17	6.54221e-15
ENSDARG00000012881	slc4a1a	solute carrier family 4 (anion exchanger), member 1a (Diego blood group) [Source:ZFIN;Acc:ZDB-GENE-010525-1]	7.50146	4.75371e-12	3.52069e-10
ENSDARG00000071306	gip	gastric inhibitory polypeptide [Source:ZFIN;Acc:ZDB-GENE-070720-10]	7.47399	1.39828e-06	3.56861e-05
ENSDARG00000095461	pimr171	Pim proto-oncogene, serine/threonine kinase, related 171 [Source:ZFIN;Acc:ZDB-GENE-141212-267]	7.42536	8.74969e-06	0.000182423
ENSDARG00000039222	mpl	MPL proto-oncogene, thrombopoietin receptor [Source:ZFIN;Acc:ZDB-GENE-060421-1]	7.29413	2.81768e-14	2.94273e-12
ENSDARG00000092945	si:ch211-250g4.3	si:ch211-250g4.3 [Source:ZFIN;Acc:ZDB-GENE-060503-506]	7.28915	1.2838e-30	7.27367e-28
ENSDARG00000014190	sst2	somatostatin 2 [Source:ZFIN;Acc:ZDB-GENE-010219-2]	7.17058	0.00602674	0.0468556
ENSDARG00000058048	ugt5e1	UDP glucuronosyltransferase 5 family, polypeptide E1 [Source:ZFIN;Acc:ZDB-GENE-081105-106]	7.15109	1.7072e-05	0.000328999
ENSDARG00000041019	or111-11	odorant receptor, family D, subfamily 111, member 11 [Source:ZFIN;Acc:ZDB-GENE-010308-10]	7.13876	4.95204e-09	2.25811e-07
ENSDARG00000097344	CR387932.1		6.93902	0.00223285	0.0215607
ENSDARG00000038643	alas2	aminolevulinate, delta-, synthase 2 [Source:ZFIN;Acc:ZDB-GENE-001229-1]	6.78063	9.05092e-53	1.36747e-49
ENSDARG00000043126	blf	bloody fingers [Source:ZFIN;Acc:ZDB-GENE-050721-1]	6.72021	1.26573e-70	4.78088e-67
ENSDARG00000117200	BX119314.1		6.5606	0.00462742	0.0381767
ENSDARG00000006137	star	steroidogenic acute regulatory protein [Source:ZFIN;Acc:ZDB-GENE-001120-3]	6.53963	1.48028e-07	4.89788e-06
ENSDARG00000096144	CR388052.2	si:dkey-196n19.8 [Source:NCBI gene;Acc:103910811]	6.5211	5.72569e-05	0.000959774
ENSDARG00000098879	si:dkey-4j21.2	si:dkey-4j21.2 [Source:ZFIN;Acc:ZDB-GENE-120703-3]	6.28467	0.00119966	0.0129097
ENSDARG00000035388	tmem174	transmembrane protein 174 [Source:ZFIN;Acc:ZDB-GENE-080819-2]	6.25714	4.13281e-06	9.50882e-05
ENSDARG00000079901	si:ch73-15n24.1	si:ch73-15n24.1 [Source:ZFIN;Acc:ZDB-GENE-030131-1323]	6.2291	5.53324e-20	1.27959e-17
ENSDARG00000045144	zgc:163057	zgc:163057 [Source:ZFIN;Acc:ZDB-GENE-070410-131]	6.21883	0.000724684	0.00844397
ENSDARG00000096747	BX296562.2		6.03152	4.24897e-09	1.9572e-07
ENSDARG00000036616	gpr182	G protein-coupled receptor 182 [Source:ZFIN;Acc:ZDB-GENE-030131-2361]	5.96617	3.11202e-52	3.91821e-49
ENSDARG00000058160	tnfaip2b	tumor necrosis factor, alpha-induced protein 2b [Source:ZFIN;Acc:ZDB-GENE-081107-56]	5.9655	2.26524e-13	2.02115e-11
ENSDARG00000087020	si:ch73-334d15.2	si:ch73-334d15.2 [Source:ZFIN;Acc:ZDB-GENE-091204-158]	5.89883	3.82893e-10	2.18028e-08
ENSDARG00000092696	cyp11a2	cytochrome P450, family 11, subfamily A, polypeptide 2 [Source:ZFIN;Acc:ZDB-GENE-130911-1]	5.89275	2.5113e-08	9.94991e-07
ENSDARG00000069998	si:ch211-145b13.6	si:ch211-145b13.6 [Source:ZFIN;Acc:ZDB-GENE-090313-36]	5.87881	1.34694e-18	2.46175e-16
ENSDARG00000094123	CR318674.1		5.68748	0.00436577	0.0365097
ENSDARG00000029019	epb41b	erythrocyte membrane protein band 4.1b [Source:ZFIN;Acc:ZDB-GENE-030130-1]	5.62856	6.67704e-13	5.60451e-11
ENSDARG00000074191	zgc:172253	zgc:172253 [Source:ZFIN;Acc:ZDB-GENE-080215-9]	5.62458	1.22322e-15	1.50662e-13
ENSDARG00000010423	npsn	nephrosin [Source:ZFIN;Acc:ZDB-GENE-040420-2]	5.47868	2.39191e-21	6.3774e-19
ENSDARG00000054753	col10a1a	collagen, type X, alpha 1a [Source:ZFIN;Acc:ZDB-GENE-030131-8373]	5.45551	1.11586e-12	8.96763e-11
ENSDARG00000045142	hbae5	hemoglobin, alpha embryonic 5 [Source:ZFIN;Acc:ZDB-GENE-101028-1]	5.4337	2.17083e-08	8.75401e-07
ENSDARG00000011166	cahz	carbonic anhydrase [Source:ZFIN;Acc:ZDB-GENE-980526-39]	5.40734	2.16195e-37	1.63321e-34
ENSDARG00000097024	ugt1b4	UDP glucuronosyltransferase 1 family, polypeptide B4 [Source:ZFIN;Acc:ZDB-GENE-080227-13]	5.38106	2.14797e-07	6.80831e-06
ENSDARG00000078004	drl	draculin [Source:ZFIN;Acc:ZDB-GENE-991213-3]	5.37839	4.34981e-20	1.02687e-17
ENSDARG00000101385	f8	coagulation factor VIII, procoagulant component [Source:ZFIN;Acc:ZDB-GENE-090629-2]	5.36581	9.61273e-19	1.8307e-16
ENSDARG00000010317	gpr183a	G protein-coupled receptor 183a [Source:ZFIN;Acc:ZDB-GENE-070615-28]	5.34044	1.13053e-09	5.863e-08
ENSDARG00000038956	fdx1b	ferredoxin 1b [Source:ZFIN;Acc:ZDB-GENE-060526-382]	5.30971	1.41096e-05	0.000278436
ENSDARG00000038147	hbbe3	hemoglobin beta embryonic-3 [Source:ZFIN;Acc:ZDB-GENE-980526-287]	5.2822	5.8396e-06	0.000128883
ENSDARG00000019521	mpx	myeloid-specific peroxidase [Source:ZFIN;Acc:ZDB-GENE-030131-9460]	5.27339	2.00209e-11	1.36256e-09
ENSDARG00000054846	CU657980.1		5.26889	4.48549e-10	2.5162e-08
ENSDARG00000034852	nt5c2l1	5'-nucleotidase, cytosolic II, like 1 [Source:ZFIN;Acc:ZDB-GENE-031006-8]	5.26219	1.28692e-27	5.60873e-25
ENSDARG00000062483	lyve1b	lymphatic vessel endothelial hyaluronic receptor 1b [Source:ZFIN;Acc:ZDB-GENE-030131-9516]	5.24369	3.60633e-08	1.39471e-06
ENSDARG00000009123	sele	selectin E [Source:ZFIN;Acc:ZDB-GENE-041014-221]	5.23795	1.20759e-18	2.23464e-16
ENSDARG00000087438	spi2	Spi-2 proto-oncogene [Source:ZFIN;Acc:ZDB-GENE-131121-377]	5.19972	1.30017e-07	4.37178e-06
ENSDARG00000095304	si:ch211-207c6.2	si:ch211-207c6.2 [Source:ZFIN;Acc:ZDB-GENE-060526-90]	5.12432	4.2532e-23	1.26829e-20
ENSDARG00000004105	tie1	tyrosine kinase with immunoglobulin-like and EGF-like domains 1 [Source:ZFIN;Acc:ZDB-GENE-990415-55]	5.121	1.12559e-18	2.12577e-16
ENSDARG00000056498	BX001030.1		5.11565	0.00647284	0.0493919
ENSDARG00000079947	gfi1b	growth factor independent 1B transcription repressor [Source:ZFIN;Acc:ZDB-GENE-091118-129]	5.07521	7.31938e-08	2.61227e-06
ENSDARG00000069375	zgc:162608	zgc:162608 [Source:ZFIN;Acc:ZDB-GENE-070410-86]	5.07168	2.03943e-06	5.03482e-05
ENSDARG00000102366	micall2a	mical-like 2a [Source:ZFIN;Acc:ZDB-GENE-030131-5409]	5.05762	3.93285e-15	4.57078e-13
ENSDARG00000112294	thsd1	thrombospondin, type I, domain containing 1 [Source:ZFIN;Acc:ZDB-GENE-100105-3]	5.01362	1.56789e-13	1.43279e-11
ENSDARG00000094861	si:dkey-163f12.11	si:dkey-163f12.11 [Source:ZFIN;Acc:ZDB-GENE-081104-323]	5.00621	3.07841e-13	2.69367e-11
ENSDARG00000101785	laptm5	lysosomal protein transmembrane 5 [Source:ZFIN;Acc:ZDB-GENE-170303-1]	5.006	4.85401e-13	4.21481e-11
ENSDARG00000040319	CABZ01041494.1	C5a anaphylatoxin chemotactic receptor [Source:NCBI gene;Acc:100000959]	4.98197	0.000387272	0.00499814
ENSDARG00000008263	mfsd4ab	major facilitator superfamily domain containing 4Ab [Source:ZFIN;Acc:ZDB-GENE-060810-38]	4.9734	4.07012e-06	9.41237e-05
ENSDARG00000079158	thpo	thrombopoietin [Source:ZFIN;Acc:ZDB-GENE-110510-1]	4.91362	3.65097e-07	1.09592e-05
ENSDARG00000104300	wipf1a	WAS/WASL interacting protein family, member 1a [Source:ZFIN;Acc:ZDB-GENE-080204-101]	4.83176	5.65039e-05	0.000949714
ENSDARG00000055172	si:ch211-256m1.8	si:ch211-256m1.8 [Source:ZFIN;Acc:ZDB-GENE-131127-417]	4.77359	0.00141735	0.0148316
ENSDARG00000053868	etv2	ets variant 2 [Source:ZFIN;Acc:ZDB-GENE-050622-14]	4.75648	4.67231e-19	9.5395e-17
ENSDARG00000038439	fabp10a	fatty acid binding protein 10a, liver basic [Source:ZFIN;Acc:ZDB-GENE-020318-1]	4.73823	1.50768e-06	3.81772e-05
ENSDARG00000016319	c9	complement component 9 [Source:ZFIN;Acc:ZDB-GENE-050522-442]	4.73682	1.00146e-13	9.61695e-12
ENSDARG00000090722	leg1.1	liver-enriched gene 1, tandem duplicate 1 [Source:ZFIN;Acc:ZDB-GENE-030131-1178]	4.72834	0.00227842	0.0218796
ENSDARG00000069926	hsd3b1	hydroxy-delta-5-steroid dehydrogenase, 3 beta- and steroid delta-isomerase 1 [Source:ZFIN;Acc:ZDB-GENE-081105-30]	4.72817	2.52616e-08	9.99133e-07
ENSDARG00000042613	crp3	C-reactive protein 3 [Source:ZFIN;Acc:ZDB-GENE-060503-220]	4.72546	0.00521473	0.0419529
ENSDARG00000097340	si:ch211-33e4.2	si:ch211-33e4.2 [Source:ZFIN;Acc:ZDB-GENE-131121-201]	4.69037	1.44093e-14	1.57978e-12
ENSDARG00000090638	gp9	glycoprotein IX (platelet) [Source:ZFIN;Acc:ZDB-GENE-090313-5]	4.68317	4.82411e-10	2.68621e-08
ENSDARG00000103020	si:dkey-237i9.8	si:dkey-237i9.8 [Source:ZFIN;Acc:ZDB-GENE-120215-145]	4.65454	1.76258e-11	1.20681e-09
ENSDARG00000075549	cdh5	cadherin 5 [Source:ZFIN;Acc:ZDB-GENE-040816-1]	4.64839	5.40034e-06	0.000120461
ENSDARG00000088745	MFAP4 (1 of many)	microfibril associated protein 4 [Source:HGNC Symbol;Acc:HGNC:7035]	4.64683	5.96878e-17	8.50757e-15
ENSDARG00000007024	uox	urate oxidase [Source:ZFIN;Acc:ZDB-GENE-030826-24]	4.64683	0.00123663	0.0132073
ENSDARG00000028663	tek	TEK tyrosine kinase, endothelial [Source:ZFIN;Acc:ZDB-GENE-990415-56]	4.64334	1.49004e-17	2.32888e-15
ENSDARG00000030938	fermt3b	fermitin family member 3b [Source:ZFIN;Acc:ZDB-GENE-040426-1366]	4.63689	5.03914e-18	8.65167e-16
ENSDARG00000106963	si:ch211-218m3.19	si:ch211-218m3.19 [Source:ZFIN;Acc:ZDB-GENE-091116-93]	4.62959	0.00369325	0.0320077
ENSDARG00000105265	zgc:171534	zgc:171534 [Source:ZFIN;Acc:ZDB-GENE-080218-6]	4.62141	4.71781e-08	1.77903e-06
ENSDARG00000098231	hhex	hematopoietically expressed homeobox [Source:ZFIN;Acc:ZDB-GENE-980526-299]	4.60896	1.34898e-17	2.15296e-15
ENSDARG00000104207	pcyt1bb	phosphate cytidylyltransferase 1, choline, beta b [Source:ZFIN;Acc:ZDB-GENE-051120-48]	4.60867	4.46458e-07	1.30316e-05
ENSDARG00000053066	tubb1	tubulin, beta 1 class VI [Source:ZFIN;Acc:ZDB-GENE-110408-5]	4.60214	4.27511e-05	0.000742997
ENSDARG00000087457	ecscr	endothelial cell surface expressed chemotaxis and apoptosis regulator [Source:ZFIN;Acc:ZDB-GENE-050411-37]	4.59436	2.51844e-22	6.96041e-20
ENSDARG00000070960	si:ch211-288g17.4	si:ch211-288g17.4 [Source:ZFIN;Acc:ZDB-GENE-060531-62]	4.58361	1.05133e-13	1.00532e-11
ENSDARG00000045038	tekt3	tektin 3 [Source:ZFIN;Acc:ZDB-GENE-080130-2]	4.57373	1.25418e-06	3.25583e-05
ENSDARG00000103533	clec14a	C-type lectin domain containing 14A [Source:ZFIN;Acc:ZDB-GENE-030131-5536]	4.56845	1.07659e-13	1.01662e-11
ENSDARG00000099233	si:zfos-2372e4.1	si:zfos-2372e4.1 [Source:ZFIN;Acc:ZDB-GENE-131127-560]	4.56501	0.000136138	0.00205139
ENSDARG00000094929	BX004983.1	apolipoprotein A-IV b, tandem duplicate 3 [Source:NCBI gene;Acc:100004607]	4.54439	0.000205812	0.00291338
ENSDARG00000099600	si:dkey-93h22.7	si:dkey-93h22.7 [Source:ZFIN;Acc:ZDB-GENE-141216-252]	4.54399	3.96739e-12	2.95766e-10
ENSDARG00000095751	leg1.2	liver-enriched gene 1, tandem duplicate 2 [Source:ZFIN;Acc:ZDB-GENE-040426-2281]	4.53801	2.0124e-05	0.000378481
ENSDARG00000044129	si:ch211-214p16.1	si:ch211-214p16.1 [Source:NCBI gene;Acc:368901]	4.5322	8.80802e-09	3.88358e-07
ENSDARG00000019371	flt1	fms-related tyrosine kinase 1 (vascular endothelial growth factor/vascular permeability factor receptor) [Source:ZFIN;Acc:ZDB-GENE-050407-1]	4.49697	0.000434327	0.00547146
ENSDARG00000087227	oit3	oncoprotein induced transcript 3 [Source:ZFIN;Acc:ZDB-GENE-130530-907]	4.4923	2.9559e-06	7.09634e-05
ENSDARG00000074528	unm_sa821	un-named sa821 [Source:ZFIN;Acc:ZDB-GENE-120727-16]	4.48622	0.00112643	0.0122909
ENSDARG00000094946	si:ch211-132b12.2	si:ch211-132b12.2 [Source:ZFIN;Acc:ZDB-GENE-050420-178]	4.48397	3.5674e-12	2.69494e-10
ENSDARG00000035151	si:dkey-261j4.3	si:dkey-261j4.3 [Source:ZFIN;Acc:ZDB-GENE-060531-124]	4.46234	5.16106e-07	1.47126e-05
ENSDARG00000015623	ada2b	adenosine deaminase 2b [Source:ZFIN;Acc:ZDB-GENE-041210-77]	4.44518	1.36401e-11	9.48239e-10
ENSDARG00000061747	si:ch73-147f11.1	si:ch73-147f11.1 [Source:ZFIN;Acc:ZDB-GENE-110411-223]	4.4442	7.54484e-19	1.47404e-16
ENSDARG00000076838	apom	apolipoprotein M [Source:ZFIN;Acc:ZDB-GENE-010605-5]	4.44201	0.000708516	0.00828968
ENSDARG00000090873	ccl34a.4	chemokine (C-C motif) ligand 34a, duplicate 4 [Source:ZFIN;Acc:ZDB-GENE-070912-32]	4.43504	7.01816e-05	0.00114016
ENSDARG00000099792	BX908776.1		4.4308	0.00616174	0.0476599
ENSDARG00000013539	ikzf1	IKAROS family zinc finger 1 (Ikaros) [Source:ZFIN;Acc:ZDB-GENE-980526-304]	4.39884	9.52522e-12	6.78837e-10
ENSDARG00000093728	CR931802.1		4.38641	0.00309727	0.0278375
ENSDARG00000087359	c3a.2	complement component c3a, duplicate 2 [Source:ZFIN;Acc:ZDB-GENE-990415-36]	4.36073	8.01408e-07	2.16993e-05
ENSDARG00000094561	si:ch211-139a5.9	si:ch211-139a5.9 [Source:ZFIN;Acc:ZDB-GENE-141222-100]	4.34755	1.46981e-11	1.01866e-09
ENSDARG00000029832	slc26a1	solute carrier family 26 (anion exchanger), member 1 [Source:ZFIN;Acc:ZDB-GENE-070112-2182]	4.34262	1.6264e-13	1.48028e-11
ENSDARG00000075273	thsd1	thrombospondin, type I, domain containing 1 [Source:ZFIN;Acc:ZDB-GENE-100105-3]	4.33434	5.86746e-07	1.65597e-05
ENSDARG00000097979	ugt1b3	UDP glucuronosyltransferase 1 family, polypeptide B3 [Source:ZFIN;Acc:ZDB-GENE-080227-12]	4.32832	0.00314615	0.0281935
ENSDARG00000004296	ambp	alpha-1-microglobulin/bikunin precursor [Source:ZFIN;Acc:ZDB-GENE-040426-1608]	4.32342	0.000392694	0.00505947
ENSDARG00000023188	lcp1	lymphocyte cytosolic protein 1 (L-plastin) [Source:ZFIN;Acc:ZDB-GENE-991213-5]	4.29447	1.80493e-13	1.62322e-11
ENSDARG00000062132	cyp4v8	cytochrome P450, family 4, subfamily V, polypeptide 8 [Source:ZFIN;Acc:ZDB-GENE-061103-601]	4.28536	7.90515e-11	4.99037e-09
ENSDARG00000019713	oatx	organic anion transporter X [Source:ZFIN;Acc:ZDB-GENE-070115-1]	4.27828	1.77661e-10	1.06964e-08
ENSDARG00000070918	si:ch211-284e20.8	si:ch211-284e20.8 [Source:ZFIN;Acc:ZDB-GENE-050208-451]	4.27464	6.81357e-12	4.96514e-10
ENSDARG00000041569	ces2	carboxylesterase 2 (intestine, liver) [Source:ZFIN;Acc:ZDB-GENE-061013-99]	4.27202	0.00112267	0.0122617
ENSDARG00000045516	itih2	inter-alpha-trypsin inhibitor heavy chain 2 [Source:ZFIN;Acc:ZDB-GENE-040426-1942]	4.26861	0.00270664	0.025
ENSDARG00000089749	aqp8b	aquaporin 8b [Source:ZFIN;Acc:ZDB-GENE-080220-47]	4.26723	0.00119932	0.0129097
ENSDARG00000076043	si:dkeyp-73d8.9	si:dkeyp-73d8.9 [Source:ZFIN;Acc:ZDB-GENE-070912-685]	4.26461	8.53946e-17	1.17291e-14
ENSDARG00000024160	hao1	hydroxyacid oxidase (glycolate oxidase) 1 [Source:ZFIN;Acc:ZDB-GENE-060519-2]	4.26028	0.000206111	0.00291579
ENSDARG00000068858	il2rga	interleukin 2 receptor, gamma a [Source:ZFIN;Acc:ZDB-GENE-080402-1]	4.25413	0.000465387	0.00581491
ENSDARG00000089310	gc	gc, vitamin D binding protein [Source:ZFIN;Acc:ZDB-GENE-040718-307]	4.25163	2.63833e-09	1.27762e-07
ENSDARG00000058598	sox18	SRY (sex determining region Y)-box 18 [Source:ZFIN;Acc:ZDB-GENE-080725-1]	4.2458	9.63502e-21	2.45347e-18
ENSDARG00000099821	tymp	thymidine phosphorylase [Source:ZFIN;Acc:ZDB-GENE-100415-1]	4.24212	2.62332e-07	8.18904e-06
ENSDARG00000095019	lmo2	LIM domain only 2 (rhombotin-like 1) [Source:ZFIN;Acc:ZDB-GENE-980526-419]	4.238	3.56512e-27	1.4153e-24
ENSDARG00000093193	chia.6	chitinase, acidic.6 [Source:ZFIN;Acc:ZDB-GENE-030131-1140]	4.23036	0.00106034	0.0116822
ENSDARG00000090396	si:cabz01074946.1	si:cabz01074946.1 [Source:ZFIN;Acc:ZDB-GENE-160113-134]	4.23017	4.16891e-06	9.55308e-05
ENSDARG00000008333	znfl2a	zinc finger-like gene 2a [Source:ZFIN;Acc:ZDB-GENE-030828-7]	4.2195	2.75853e-16	3.61367e-14
ENSDARG00000074829	rasip1	Ras interacting protein 1 [Source:ZFIN;Acc:ZDB-GENE-120403-3]	4.21738	1.47147e-16	1.96164e-14
ENSDARG00000034862	f7	coagulation factor VII [Source:ZFIN;Acc:ZDB-GENE-010814-1]	4.20637	0.00623187	0.0480548
ENSDARG00000037191	ttr	transthyretin (prealbumin, amyloidosis type I) [Source:ZFIN;Acc:ZDB-GENE-040927-14]	4.20628	3.48864e-09	1.63692e-07
ENSDARG00000010384	lpar5a	lysophosphatidic acid receptor 5a [Source:ZFIN;Acc:ZDB-GENE-030131-1193]	4.19876	9.77422e-05	0.00153935
ENSDARG00000102731	si:ch73-299h12.2	si:ch73-299h12.2 [Source:ZFIN;Acc:ZDB-GENE-081031-77]	4.19152	1.21282e-18	2.23464e-16
ENSDARG00000016771	tfa	transferrin-a [Source:ZFIN;Acc:ZDB-GENE-980526-35]	4.19124	0.000229876	0.00321044
ENSDARG00000042780	apoba	apolipoprotein Ba [Source:ZFIN;Acc:ZDB-GENE-070702-4]	4.19012	0.000275798	0.00373828
ENSDARG00000057498	habp2	hyaluronan binding protein 2 [Source:ZFIN;Acc:ZDB-GENE-030131-4721]	4.18653	2.27842e-08	9.15531e-07
ENSDARG00000092044	si:dkey-22f5.9	si:dkey-22f5.9 [Source:ZFIN;Acc:ZDB-GENE-091204-260]	4.17973	2.73969e-12	2.10474e-10
ENSDARG00000018846	dgat2	diacylglycerol O-acyltransferase 2 [Source:ZFIN;Acc:ZDB-GENE-050913-15]	4.17746	9.85274e-05	0.00154849
ENSDARG00000102433	sytl4	synaptotagmin-like 4 [Source:ZFIN;Acc:ZDB-GENE-070209-217]	4.16402	1.14981e-25	4.13621e-23
ENSDARG00000062824	alx1	ALX homeobox 1 [Source:ZFIN;Acc:ZDB-GENE-050419-191]	4.15955	5.01381e-08	1.87505e-06
ENSDARG00000041595	ces3	carboxylesterase 3 [Source:ZFIN;Acc:ZDB-GENE-030131-9563]	4.15093	1.65342e-07	5.40712e-06
ENSDARG00000014059	cldn5b	claudin 5b [Source:ZFIN;Acc:ZDB-GENE-041010-140]	4.14317	1.67403e-10	1.01169e-08
ENSDARG00000088546	myct1b	myc target 1b [Source:ZFIN;Acc:ZDB-GENE-131127-631]	4.1425	6.33055e-05	0.00104103
ENSDARG00000076848	zgc:112492	zgc:112492 [Source:ZFIN;Acc:ZDB-GENE-050417-143]	4.13712	1.41431e-05	0.000278717
ENSDARG00000058725	rfesd	Rieske (Fe-S) domain containing [Source:ZFIN;Acc:ZDB-GENE-050417-254]	4.12613	0.00187527	0.0186386
ENSDARG00000087956	she	Src homology 2 domain containing E [Source:ZFIN;Acc:ZDB-GENE-090915-6]	4.11571	1.87712e-10	1.11656e-08
ENSDARG00000076313	si:ch211-240l19.7	si:ch211-240l19.7 [Source:ZFIN;Acc:ZDB-GENE-041210-329]	4.11393	1.46489e-09	7.42447e-08
ENSDARG00000042562	allc	allantoicase [Source:ZFIN;Acc:ZDB-GENE-040718-471]	4.10276	1.50188e-06	3.80729e-05
ENSDARG00000017321	kdr	kinase insert domain receptor (a type III receptor tyrosine kinase) [Source:ZFIN;Acc:ZDB-GENE-041001-112]	4.0908	4.80749e-15	5.55878e-13
ENSDARG00000075958	si:dkey-266f7.9	si:dkey-266f7.9 [Source:ZFIN;Acc:ZDB-GENE-070705-440]	4.08629	2.08192e-08	8.42547e-07
ENSDARG00000002197	pygl	phosphorylase, glycogen, liver [Source:ZFIN;Acc:ZDB-GENE-041205-1]	4.08382	0.00256077	0.0239912
ENSDARG00000038293	zgc:103559	zgc:103559 [Source:ZFIN;Acc:ZDB-GENE-041212-22]	4.07964	0.00451314	0.0374932
ENSDARG00000071601	pvalb9	parvalbumin 9 [Source:ZFIN;Acc:ZDB-GENE-030805-4]	4.0786	0.00103254	0.011426
ENSDARG00000026313	adgre5a	adhesion G protein-coupled receptor E5a [Source:ZFIN;Acc:ZDB-GENE-130530-571]	4.07487	5.99701e-05	0.000994223
ENSDARG00000058100	b3gnt3.4	UDP-GlcNAc:betaGal beta-1,3-N-acetylglucosaminyltransferase 3, tandem duplicate 4 [Source:ZFIN;Acc:ZDB-GENE-030131-8875]	4.06681	8.08849e-14	7.90127e-12
ENSDARG00000109974	tmem186	transmembrane protein 186 [Source:ZFIN;Acc:ZDB-GENE-081022-122]	4.05013	0.00121513	0.0130243
ENSDARG00000004904	gys2	glycogen synthase 2 [Source:ZFIN;Acc:ZDB-GENE-030826-31]	4.04563	0.000929716	0.0104308
ENSDARG00000019986	grhprb	glyoxylate reductase/hydroxypyruvate reductase b [Source:ZFIN;Acc:ZDB-GENE-040426-1847]	4.04033	7.77628e-14	7.66234e-12
ENSDARG00000061383	serpinf2b	serpin peptidase inhibitor, clade F (alpha-2 antiplasmin, pigment epithelium derived factor), member 2b [Source:ZFIN;Acc:ZDB-GENE-061215-114]	4.03341	6.71219e-05	0.00109674
ENSDARG00000039964	fgfbp2a	fibroblast growth factor binding protein 2a [Source:ZFIN;Acc:ZDB-GENE-030131-8319]	4.01884	4.36271e-14	4.43373e-12
ENSDARG00000004392	hdr	hematopoietic death receptor [Source:ZFIN;Acc:ZDB-GENE-030826-5]	4.01232	1.18804e-17	1.92318e-15
ENSDARG00000094045	si:dkeyp-73d8.8	si:dkeyp-73d8.8 [Source:ZFIN;Acc:ZDB-GENE-070912-684]	4.00823	5.30889e-08	1.97531e-06
ENSDARG00000021982	sh3bp2	SH3-domain binding protein 2 [Source:ZFIN;Acc:ZDB-GENE-091204-268]	4.00335	1.39614e-10	8.50555e-09
ENSDARG00000054610	coro1a	coronin, actin binding protein, 1A [Source:ZFIN;Acc:ZDB-GENE-030131-9512]	4.00262	2.04199e-17	3.14814e-15
ENSDARG00000068233	zgc:64051	zgc:64051 [Source:ZFIN;Acc:ZDB-GENE-040426-1349]	3.9978	1.09013e-12	8.79201e-11
ENSDARG00000057206	nmt1b	N-myristoyltransferase 1b [Source:ZFIN;Acc:ZDB-GENE-081222-3]	3.97984	1.03432e-12	8.43193e-11
ENSDARG00000013522	pck1	phosphoenolpyruvate carboxykinase 1 (soluble) [Source:ZFIN;Acc:ZDB-GENE-030909-11]	3.97658	1.29867e-17	2.08736e-15
ENSDARG00000093844	zgc:136461	zgc:136461 [Source:ZFIN;Acc:ZDB-GENE-060519-7]	3.97467	2.01018e-05	0.000378378
ENSDARG00000074656	ctss2.1	cathepsin S, ortholog2, tandem duplicate 1 [Source:ZFIN;Acc:ZDB-GENE-050522-559]	3.96536	4.29564e-08	1.63206e-06
ENSDARG00000091148	crygm2d20	crystallin, gamma M2d20 [Source:ZFIN;Acc:ZDB-GENE-070424-32]	3.96413	0.00192736	0.0190575
ENSDARG00000017653	rgs13	regulator of G protein signaling 13 [Source:ZFIN;Acc:ZDB-GENE-070410-138]	3.96251	0.00136249	0.0143286
ENSDARG00000070394	uroc1	urocanate hydratase 1 [Source:ZFIN;Acc:ZDB-GENE-081022-148]	3.95552	5.38227e-10	2.97509e-08
ENSDARG00000042925	mfng	MFNG O-fucosylpeptide 3-beta-N-acetylglucosaminyltransferase [Source:ZFIN;Acc:ZDB-GENE-041130-1]	3.94732	0.00206401	0.0202233
ENSDARG00000044550	hif1al2	hypoxia inducible factor 1 subunit alpha, like 2 [Source:ZFIN;Acc:ZDB-GENE-050211-2]	3.94658	5.76012e-14	5.80185e-12
ENSDARG00000035150	si:dkey-261j4.4	si:dkey-261j4.4 [Source:ZFIN;Acc:ZDB-GENE-060531-125]	3.94411	8.30912e-06	0.000175498
ENSDARG00000015068	txk	TXK tyrosine kinase [Source:ZFIN;Acc:ZDB-GENE-130530-553]	3.94038	0.00302723	0.0273549
ENSDARG00000036041	f2	coagulation factor II (thrombin) [Source:ZFIN;Acc:ZDB-GENE-030131-4606]	3.9392	0.00400964	0.034125
ENSDARG00000041787	cx32.3	connexin 32.3 [Source:ZFIN;Acc:ZDB-GENE-030131-1337]	3.9347	8.3268e-15	9.38857e-13
ENSDARG00000039516	c8a	complement component 8, alpha polypeptide [Source:ZFIN;Acc:ZDB-GENE-040801-239]	3.92803	0.00398908	0.0339866
ENSDARG00000040080	fli1b	Fli-1 proto-oncogene, ETS transcription factor b [Source:ZFIN;Acc:ZDB-GENE-031114-3]	3.91283	9.5823e-18	1.56276e-15
ENSDARG00000004964	cyp4t8	cytochrome P450, family 4, subfamily T, polypeptide 8 [Source:ZFIN;Acc:ZDB-GENE-031219-3]	3.90882	5.65391e-15	6.50429e-13
ENSDARG00000020741	fga	fibrinogen alpha chain [Source:ZFIN;Acc:ZDB-GENE-031010-21]	3.89958	0.000469432	0.00585189
ENSDARG00000042010	pklr	pyruvate kinase L/R [Source:ZFIN;Acc:ZDB-GENE-010907-1]	3.87489	4.96345e-12	3.66406e-10
ENSDARG00000069495	tmem179b	transmembrane protein 179B [Source:ZFIN;Acc:ZDB-GENE-091204-145]	3.86852	4.88885e-08	1.83437e-06
ENSDARG00000079315	lpxn	leupaxin [Source:ZFIN;Acc:ZDB-GENE-081105-159]	3.86713	3.68213e-05	0.000649908
ENSDARG00000071579	urad	ureidoimidazoline (2-oxo-4-hydroxy-4-carboxy-5-) decarboxylase [Source:ZFIN;Acc:ZDB-GENE-070112-472]	3.86167	1.74306e-15	2.11246e-13
ENSDARG00000053831	vtnb	vitronectin b [Source:ZFIN;Acc:ZDB-GENE-041116-1]	3.85511	1.09202e-10	6.72513e-09
ENSDARG00000100737	epob	erythropoietin b [Source:ZFIN;Acc:ZDB-GENE-141216-428]	3.85404	9.33381e-09	4.07663e-07
ENSDARG00000102722	itih3b	inter-alpha-trypsin inhibitor heavy chain 3b [Source:ZFIN;Acc:ZDB-GENE-040426-2716]	3.85147	9.18167e-05	0.00145412
ENSDARG00000041919	ccl38.1	chemokine (C-C motif) ligand 38, duplicate 1 [Source:ZFIN;Acc:ZDB-GENE-041014-320]	3.84873	8.33283e-11	5.21677e-09
ENSDARG00000089838	si:dkey-262k9.4	si:dkey-262k9.4 [Source:ZFIN;Acc:ZDB-GENE-131121-545]	3.84857	2.65418e-05	0.000485878
ENSDARG00000068283	cyp2x10.2	cytochrome P450, family 2, subfamily X, polypeptide 10.2 [Source:ZFIN;Acc:ZDB-GENE-060818-12]	3.84269	7.71565e-07	2.10928e-05
ENSDARG00000041030	or111-1	odorant receptor, family D, subfamily 111, member 1 [Source:ZFIN;Acc:ZDB-GENE-000329-16]	3.84238	0.00454599	0.0376556
ENSDARG00000088975	si:ch211-14k19.8	si:ch211-14k19.8 [Source:ZFIN;Acc:ZDB-GENE-051214-4]	3.84189	2.08419e-22	5.90425e-20
ENSDARG00000053966	cyp17a2	cytochrome P450, family 17, subfamily A, polypeptide 2 [Source:ZFIN;Acc:ZDB-GENE-100822-1]	3.84187	0.00481489	0.0394504
ENSDARG00000103760	cfhl2	complement factor H like 2 [Source:ZFIN;Acc:ZDB-GENE-041114-123]	3.8402	0.000661806	0.00780383
ENSDARG00000002193	rho	rhodopsin [Source:ZFIN;Acc:ZDB-GENE-990415-271]	3.83677	0.0064351	0.0491535
ENSDARG00000043436	si:dkey-5n18.1	si:dkey-5n18.1 [Source:ZFIN;Acc:ZDB-GENE-041014-144]	3.83561	2.01675e-09	9.91447e-08
ENSDARG00000077039	esama	endothelial cell adhesion molecule a [Source:ZFIN;Acc:ZDB-GENE-090629-1]	3.82868	1.69403e-20	4.26576e-18
ENSDARG00000018478	agxtb	alanine--glyoxylate and serine--pyruvate aminotransferase b [Source:ZFIN;Acc:ZDB-GENE-010302-3]	3.82371	3.10922e-10	1.78391e-08
ENSDARG00000104474	il6r	interleukin 6 receptor [Source:ZFIN;Acc:ZDB-GENE-080107-7]	3.82308	7.47242e-09	3.33361e-07
ENSDARG00000002231	plpp2a	phospholipid phosphatase 2a [Source:ZFIN;Acc:ZDB-GENE-140703-2]	3.82196	4.36001e-22	1.19049e-19
ENSDARG00000037062	dhh	desert hedgehog [Source:ZFIN;Acc:ZDB-GENE-990714-5]	3.82184	2.76781e-06	6.66597e-05
ENSDARG00000095807	hp	haptoglobin [Source:ZFIN;Acc:ZDB-GENE-030131-1259]	3.81825	7.15548e-16	9.00915e-14
ENSDARG00000101343	CR293511.2	si:dkey-93h22.4 [Source:NCBI gene;Acc:103911886]	3.81684	6.55121e-06	0.00014276
ENSDARG00000100844	cldn15lb	claudin 15-like b [Source:ZFIN;Acc:ZDB-GENE-040718-145]	3.81602	1.68751e-12	1.33255e-10
ENSDARG00000004378	yrk	Yes-related kinase [Source:ZFIN;Acc:ZDB-GENE-030131-9517]	3.81573	1.4222e-24	4.73991e-22
ENSDARG00000010619	themis	thymocyte selection associated [Source:ZFIN;Acc:ZDB-GENE-041008-160]	3.80977	6.0229e-06	0.000132521
ENSDARG00000053802	cbln5	cerebellin 5 [Source:ZFIN;Acc:ZDB-GENE-070912-577]	3.79828	4.03862e-07	1.20272e-05
ENSDARG00000079387	si:ch211-102c2.4	si:ch211-102c2.4 [Source:ZFIN;Acc:ZDB-GENE-030131-8862]	3.78846	1.37385e-06	3.51418e-05
ENSDARG00000003701	cldng	claudin g [Source:ZFIN;Acc:ZDB-GENE-010328-7]	3.78327	2.1847e-05	0.00040717
ENSDARG00000062947	amn	amnion associated transmembrane protein [Source:ZFIN;Acc:ZDB-GENE-060810-59]	3.78072	0.00382045	0.0328339
ENSDARG00000100949	vap	vascular associated protein [Source:ZFIN;Acc:ZDB-GENE-090313-42]	3.77288	7.21421e-06	0.000155858
ENSDARG00000079589	si:dkeyp-73d8.6	si:dkeyp-73d8.6 [Source:ZFIN;Acc:ZDB-GENE-070912-683]	3.76929	2.66268e-08	1.05129e-06
ENSDARG00000020866	apoa4b.2	apolipoprotein A-IV b, tandem duplicate 2 [Source:ZFIN;Acc:ZDB-GENE-030131-3143]	3.764	2.28669e-15	2.74197e-13
ENSDARG00000105052	cfhl5	complement factor H like 5 [Source:ZFIN;Acc:ZDB-GENE-050208-782]	3.76359	0.00057534	0.00691721
ENSDARG00000079515	ptx3b	pentraxin 3, long b [Source:ZFIN;Acc:ZDB-GENE-081104-385]	3.76134	0.000344839	0.00452001
ENSDARG00000043806	postna	periostin, osteoblast specific factor a [Source:ZFIN;Acc:ZDB-GENE-091113-23]	3.75638	8.60501e-17	1.17479e-14
ENSDARG00000055642	si:ch211-217a12.1	si:ch211-217a12.1 [Source:ZFIN;Acc:ZDB-GENE-121214-95]	3.75031	4.97774e-05	0.000850118
ENSDARG00000016412	agt	angiotensinogen [Source:ZFIN;Acc:ZDB-GENE-030131-1205]	3.74488	0.000328594	0.00435492
ENSDARG00000019492	shbg	sex hormone-binding globulin [Source:ZFIN;Acc:ZDB-GENE-030131-1324]	3.73856	0.00464478	0.038276
ENSDARG00000074684	zmp:0000000758	zmp:0000000758 [Source:ZFIN;Acc:ZDB-GENE-130530-761]	3.73586	6.78293e-08	2.44003e-06
ENSDARG00000035257	akr1a1a	aldo-keto reductase family 1, member A1a (aldehyde reductase) [Source:ZFIN;Acc:ZDB-GENE-040808-44]	3.73455	9.73242e-07	2.58274e-05
ENSDARG00000002764	miox	myo-inositol oxygenase [Source:ZFIN;Acc:ZDB-GENE-050913-113]	3.73343	6.55179e-11	4.18263e-09
ENSDARG00000076900	prozb	protein Z, vitamin K-dependent plasma glycoprotein b [Source:ZFIN;Acc:ZDB-GENE-120816-1]	3.72376	1.6375e-06	4.12342e-05
ENSDARG00000057975	plcd4a	phospholipase C, delta 4a [Source:ZFIN;Acc:ZDB-GENE-050208-654]	3.71976	1.5302e-12	1.2168e-10
ENSDARG00000076270	adamts13	ADAM metallopeptidase with thrombospondin type 1 motif, 13 [Source:ZFIN;Acc:ZDB-GENE-070814-7]	3.71294	6.72279e-08	2.42223e-06
ENSDARG00000099896	CR388184.1		3.71166	9.74519e-07	2.5831e-05
ENSDARG00000059090	sstr2a	somatostatin receptor 2a [Source:ZFIN;Acc:ZDB-GENE-140130-1]	3.71043	1.13338e-05	0.000229954
ENSDARG00000075517	si:ch211-120k19.1	si:ch211-120k19.1 [Source:ZFIN;Acc:ZDB-GENE-100922-282]	3.70569	3.26989e-09	1.54387e-07
ENSDARG00000090943	CABZ01033205.1	uncharacterized LOC100002960 [Source:NCBI gene;Acc:100002960]	3.70022	1.74807e-09	8.74535e-08
ENSDARG00000104370	esm1	endothelial cell-specific molecule 1 [Source:ZFIN;Acc:ZDB-GENE-060929-748]	3.69915	5.15367e-13	4.42415e-11
ENSDARG00000042684	serpinc1	serpin peptidase inhibitor, clade C (antithrombin), member 1 [Source:ZFIN;Acc:ZDB-GENE-030131-264]	3.69576	0.00030623	0.00409928
ENSDARG00000005565	entpd8	ectonucleoside triphosphate diphosphohydrolase 8 [Source:ZFIN;Acc:ZDB-GENE-040724-142]	3.68941	1.42642e-08	6.01991e-07
ENSDARG00000102300	ca9	carbonic anhydrase IX [Source:ZFIN;Acc:ZDB-GENE-080818-5]	3.68622	3.74398e-07	1.12235e-05
ENSDARG00000094974	BX530068.1		3.68521	6.06792e-20	1.37517e-17
ENSDARG00000005518	slc5a9	solute carrier family 5 (sodium/sugar cotransporter), member 9 [Source:ZFIN;Acc:ZDB-GENE-080513-3]	3.66244	1.17971e-10	7.24547e-09
ENSDARG00000011693	ttc36	tetratricopeptide repeat domain 36 [Source:ZFIN;Acc:ZDB-GENE-041114-87]	3.65939	8.88618e-14	8.63362e-12
ENSDARG00000062003	myo5b	myosin VB [Source:ZFIN;Acc:ZDB-GENE-031219-7]	3.65837	1.53812e-11	1.06276e-09
ENSDARG00000103727	tfr2	transferrin receptor 2 [Source:ZFIN;Acc:ZDB-GENE-041220-3]	3.65402	0.000205081	0.00290665
ENSDARG00000051912	zgc:152945	zgc:152945 [Source:ZFIN;Acc:ZDB-GENE-060929-800]	3.64648	7.38704e-08	2.63227e-06
ENSDARG00000056909	LO018309.1	epidermal growth factor receptor-like [Source:NCBI gene;Acc:571431]	3.63863	5.72778e-08	2.10387e-06
ENSDARG00000089622	fgd5b	FYVE, RhoGEF and PH domain containing 5b [Source:ZFIN;Acc:ZDB-GENE-130925-3]	3.63481	0.00195668	0.0192801
ENSDARG00000089071	ushbp1	Usher syndrome 1C binding protein 1 [Source:ZFIN;Acc:ZDB-GENE-121024-2]	3.63047	2.82997e-11	1.9088e-09
ENSDARG00000059049	zgc:174904	zgc:174904 [Source:ZFIN;Acc:ZDB-GENE-080204-76]	3.6247	0.000777912	0.00897217
ENSDARG00000045003	plvapb	plasmalemma vesicle associated protein b [Source:ZFIN;Acc:ZDB-GENE-060616-96]	3.62235	8.91439e-14	8.63362e-12
ENSDARG00000053709	si:ch73-89b15.3	si:ch73-89b15.3 [Source:ZFIN;Acc:ZDB-GENE-141212-224]	3.61475	2.79048e-07	8.62756e-06
ENSDARG00000094265	si:dkey-183n20.15	si:dkey-183n20.15 [Source:ZFIN;Acc:ZDB-GENE-041001-160]	3.61184	5.6668e-08	2.08582e-06
ENSDARG00000041923	ccl38.6	chemokine (C-C motif) ligand 38, duplicate 6 [Source:ZFIN;Acc:ZDB-GENE-041014-165]	3.60918	0.00104294	0.0115186
ENSDARG00000005004	slc5a12	solute carrier family 5 (sodium/monocarboxylate cotransporter), member 12 [Source:ZFIN;Acc:ZDB-GENE-040426-1343]	3.58672	1.42597e-05	0.000280771
ENSDARG00000055388	vtna	vitronectin a [Source:ZFIN;Acc:ZDB-GENE-050522-440]	3.58204	1.22667e-06	3.19173e-05
ENSDARG00000093877	MFAP4 (1 of many)	microfibril associated protein 4 [Source:HGNC Symbol;Acc:HGNC:7035]	3.58088	3.54419e-05	0.000628006
ENSDARG00000100442	cfh	complement factor H [Source:ZFIN;Acc:ZDB-GENE-050208-661]	3.56957	0.00553842	0.0439178
ENSDARG00000019772	si:ch1073-280e3.1	si:ch1073-280e3.1 [Source:ZFIN;Acc:ZDB-GENE-110411-261]	3.56824	4.61806e-07	1.33835e-05
ENSDARG00000018351	hpda	4-hydroxyphenylpyruvate dioxygenase a [Source:ZFIN;Acc:ZDB-GENE-040426-986]	3.56481	4.68671e-09	2.14143e-07
ENSDARG00000010312	cp	ceruloplasmin [Source:ZFIN;Acc:ZDB-GENE-010522-1]	3.55859	0.00105628	0.0116489
ENSDARG00000021573	slc16a7	solute carrier family 16, member 7 (monocarboxylic acid transporter 2) [Source:ZFIN;Acc:ZDB-GENE-051113-248]	3.55678	7.98569e-08	2.819e-06
ENSDARG00000044047	slc18b1	solute carrier family 18, subfamily B, member 1 [Source:ZFIN;Acc:ZDB-GENE-050417-386]	3.55532	2.66095e-12	2.0582e-10
ENSDARG00000092170	apoc1	apolipoprotein C-I [Source:ZFIN;Acc:ZDB-GENE-030131-1074]	3.55147	4.80232e-07	1.38116e-05
ENSDARG00000100528	map1lc3c	microtubule-associated protein 1 light chain 3 gamma [Source:ZFIN;Acc:ZDB-GENE-040426-1080]	3.54799	2.36822e-09	1.15174e-07
ENSDARG00000097339	slc9a1b	solute carrier family 9 member A1b [Source:ZFIN;Acc:ZDB-GENE-080225-42]	3.54169	7.58142e-06	0.000162706
ENSDARG00000018459	msrb2	methionine sulfoxide reductase B2 [Source:ZFIN;Acc:ZDB-GENE-040426-2304]	3.54161	1.01611e-14	1.13621e-12
ENSDARG00000079166	ace	angiotensin I converting enzyme (peptidyl-dipeptidase A) 1 [Source:ZFIN;Acc:ZDB-GENE-030131-1826]	3.53798	2.02694e-19	4.29313e-17
ENSDARG00000102175	hamp	hepcidin antimicrobial peptide [Source:ZFIN;Acc:ZDB-GENE-050726-1]	3.53567	0.00260124	0.0242571
ENSDARG00000062077	acsbg1	acyl-CoA synthetase bubblegum family member 1 [Source:ZFIN;Acc:ZDB-GENE-110914-219]	3.53272	1.05971e-05	0.000216752
ENSDARG00000098849	SLC25A29	solute carrier family 25 member 29 [Source:HGNC Symbol;Acc:HGNC:20116]	3.53163	8.07876e-06	0.000171702
ENSDARG00000019930	tal1	T-cell acute lymphocytic leukemia 1 [Source:ZFIN;Acc:ZDB-GENE-980526-501]	3.53071	1.28647e-16	1.73544e-14
ENSDARG00000070078	abcb11b	ATP-binding cassette, sub-family B (MDR/TAP), member 11b [Source:ZFIN;Acc:ZDB-GENE-050517-14]	3.5278	5.39515e-07	1.53413e-05
ENSDARG00000069335	bcl6b	B-cell CLL/lymphoma 6, member B [Source:ZFIN;Acc:ZDB-GENE-120907-1]	3.52775	8.34105e-10	4.47946e-08
ENSDARG00000020364	fbp1b	fructose-1,6-bisphosphatase 1b [Source:ZFIN;Acc:ZDB-GENE-021206-11]	3.51885	5.70435e-11	3.68312e-09
ENSDARG00000100657	egfl7	EGF-like-domain, multiple 7 [Source:ZFIN;Acc:ZDB-GENE-040429-2]	3.51884	8.49645e-19	1.64577e-16
ENSDARG00000022437	cd81b	CD81 molecule b [Source:ZFIN;Acc:ZDB-GENE-040808-52]	3.51459	6.88638e-06	0.000149203
ENSDARG00000042815	alkal2b	ALK and LTK ligand 2b [Source:ZFIN;Acc:ZDB-GENE-111115-2]	3.50994	6.93235e-08	2.48588e-06
ENSDARG00000038297	aspdh	aspartate dehydrogenase domain containing [Source:ZFIN;Acc:ZDB-GENE-040912-102]	3.50913	5.94622e-15	6.77182e-13
ENSDARG00000094975	si:ch211-214p16.2	si:ch211-214p16.2 [Source:NCBI gene;Acc:368902]	3.50805	1.38448e-05	0.00027451
ENSDARG00000043168	CELA1 (1 of many)	chymotrypsin like elastase family member 1 [Source:HGNC Symbol;Acc:HGNC:3308]	3.50666	0.00195215	0.0192439
ENSDARG00000075827	f7i	coagulation factor VIIi [Source:ZFIN;Acc:ZDB-GENE-021206-10]	3.50406	1.54042e-07	5.07422e-06
ENSDARG00000007421	ftcd	formimidoyltransferase cyclodeaminase [Source:ZFIN;Acc:ZDB-GENE-030131-9643]	3.49938	2.46716e-08	9.80935e-07
ENSDARG00000088693	dcst2	DC-STAMP domain containing 2 [Source:ZFIN;Acc:ZDB-GENE-070809-6]	3.4956	0.00413735	0.0349347
ENSDARG00000058994	stx1a	syntaxin 1A (brain) [Source:ZFIN;Acc:ZDB-GENE-100802-1]	3.48856	1.1302e-05	0.000229719
ENSDARG00000011521	upb1	ureidopropionase, beta [Source:ZFIN;Acc:ZDB-GENE-030131-1380]	3.48795	1.07297e-13	1.01662e-11
ENSDARG00000101861	cyp2k19	cytochrome P450, family 2, subfamily k, polypeptide 19 [Source:ZFIN;Acc:ZDB-GENE-091211-1]	3.48643	1.09426e-06	2.87361e-05
ENSDARG00000077069	srgn	serglycin [Source:ZFIN;Acc:ZDB-GENE-030131-7127]	3.48422	3.92772e-21	1.03504e-18
ENSDARG00000098129	si:dkeyp-97a10.2	si:dkeyp-97a10.2 [Source:ZFIN;Acc:ZDB-GENE-090429-4]	3.48255	2.53614e-14	2.68582e-12
ENSDARG00000075664	si:ch1073-429i10.1	si:ch1073-429i10.1 [Source:ZFIN;Acc:ZDB-GENE-120215-259]	3.4818	3.6225e-06	8.48106e-05
ENSDARG00000052097	trim35-31	tripartite motif containing 35-31 [Source:ZFIN;Acc:ZDB-GENE-061009-3]	3.4816	0.000179154	0.00259435
ENSDARG00000112889	rab38b	RAB38b, member of RAS oncogene family [Source:ZFIN;Acc:ZDB-GENE-091204-345]	3.47927	1.30962e-05	0.000261497
ENSDARG00000038199	cdab	cytidine deaminase b [Source:ZFIN;Acc:ZDB-GENE-040426-1911]	3.46706	3.22767e-09	1.52711e-07
ENSDARG00000012694	c3a.1	complement component c3a, duplicate 1 [Source:ZFIN;Acc:ZDB-GENE-990415-35]	3.46685	0.000316243	0.00420353
ENSDARG00000079544	si:ch1073-464p5.5	si:ch1073-464p5.5 [Source:ZFIN;Acc:ZDB-GENE-091116-35]	3.46138	1.68734e-07	5.51012e-06
ENSDARG00000101322	tfr1a	transferrin receptor 1a [Source:ZFIN;Acc:ZDB-GENE-041220-1]	3.45873	2.27272e-05	0.000421839
ENSDARG00000040298	apoa4b.1	apolipoprotein A-IV b, tandem duplicate 1 [Source:ZFIN;Acc:ZDB-GENE-030131-1263]	3.45821	4.19416e-16	5.37019e-14
ENSDARG00000094217	si:dkey-17e16.15	si:dkey-17e16.15 [Source:ZFIN;Acc:ZDB-GENE-091204-295]	3.44886	8.23579e-06	0.000174417
ENSDARG00000102100	mrc1a	mannose receptor, C type 1a [Source:ZFIN;Acc:ZDB-GENE-090915-4]	3.44869	0.000206261	0.00291609
ENSDARG00000088308	notchl	notch homolog, like [Source:ZFIN;Acc:ZDB-GENE-070220-2]	3.44431	5.93976e-07	1.67221e-05
ENSDARG00000104576	si:ch211-152c8.5	si:ch211-152c8.5 [Source:ZFIN;Acc:ZDB-GENE-030131-5764]	3.4416	1.01036e-06	2.66874e-05
ENSDARG00000056314	a2ml	alpha-2-macroglobulin-like [Source:ZFIN;Acc:ZDB-GENE-090212-1]	3.44128	0.00124444	0.0132844
ENSDARG00000105528	si:dkey-86l18.10	si:dkey-86l18.10 [Source:ZFIN;Acc:ZDB-GENE-160728-106]	3.43904	5.30252e-05	0.000902863
ENSDARG00000079543	dpys	dihydropyrimidinase [Source:ZFIN;Acc:ZDB-GENE-070508-1]	3.43647	8.24391e-11	5.1754e-09
ENSDARG00000004111	esr1	estrogen receptor 1 [Source:ZFIN;Acc:ZDB-GENE-020806-5]	3.43564	3.37184e-13	2.93908e-11
ENSDARG00000099026	si:dkey-185m8.2	si:dkey-185m8.2 [Source:ZFIN;Acc:ZDB-GENE-160114-60]	3.43146	2.42473e-05	0.000447489
ENSDARG00000094110	AL954145.1		3.42939	4.43613e-07	1.29724e-05
ENSDARG00000105151	cyp2k21	cytochrome P450, family 2, subfamily k, polypeptide 21 [Source:ZFIN;Acc:ZDB-GENE-091113-17]	3.42462	7.05861e-05	0.00114591
ENSDARG00000031952	mb	myoglobin [Source:ZFIN;Acc:ZDB-GENE-040426-1430]	3.4222	3.91408e-07	1.17025e-05
ENSDARG00000036968	si:ch1073-416d2.3	si:ch1073-416d2.3 [Source:ZFIN;Acc:ZDB-GENE-131127-199]	3.42213	2.20676e-08	8.88309e-07
ENSDARG00000070558	si:ch211-93g23.2	si:ch211-93g23.2 [Source:ZFIN;Acc:ZDB-GENE-090312-164]	3.42197	4.96415e-06	0.00011239
ENSDARG00000105212	cfhl1	complement factor H like 1 [Source:ZFIN;Acc:ZDB-GENE-050208-342]	3.42188	0.00247568	0.023329
ENSDARG00000068006	gck	glucokinase (hexokinase 4) [Source:ZFIN;Acc:ZDB-GENE-060825-204]	3.42046	0.00153047	0.0157735
ENSDARG00000074442	alx4b	ALX homeobox 4b [Source:ZFIN;Acc:ZDB-GENE-050208-140]	3.42021	4.52808e-05	0.000782164
ENSDARG00000062688	gpnmb	glycoprotein (transmembrane) nmb [Source:ZFIN;Acc:ZDB-GENE-060503-106]	3.41737	7.87611e-09	3.48626e-07
ENSDARG00000052497	zgc:110789	zgc:110789 [Source:ZFIN;Acc:ZDB-GENE-050306-38]	3.40819	1.28255e-05	0.000256319
ENSDARG00000027992	hao2	hydroxyacid oxidase 2 (long chain) [Source:ZFIN;Acc:ZDB-GENE-040426-1239]	3.40571	1.99688e-09	9.88109e-08
ENSDARG00000099424	lcat	lecithin-cholesterol acyltransferase [Source:ZFIN;Acc:ZDB-GENE-010716-3]	3.39568	5.63614e-11	3.64948e-09
ENSDARG00000032098	c8g	complement component 8, gamma polypeptide [Source:ZFIN;Acc:ZDB-GENE-040426-1898]	3.39555	5.81039e-11	3.74093e-09
ENSDARG00000059567	si:ch73-281f12.4	si:ch73-281f12.4 [Source:ZFIN;Acc:ZDB-GENE-130530-682]	3.39506	2.16695e-14	2.32746e-12
ENSDARG00000093053	vap	vascular associated protein [Source:ZFIN;Acc:ZDB-GENE-090313-42]	3.39503	5.66943e-08	2.08582e-06
ENSDARG00000089043	ptpn6	protein tyrosine phosphatase, non-receptor type 6 [Source:ZFIN;Acc:ZDB-GENE-030131-7513]	3.39319	7.70344e-07	2.10849e-05
ENSDARG00000088801	fgd5a	FYVE, RhoGEF and PH domain containing 5a [Source:ZFIN;Acc:ZDB-GENE-090428-3]	3.39184	9.38961e-08	3.26877e-06
ENSDARG00000009094	gata2b	GATA binding protein 2b [Source:ZFIN;Acc:ZDB-GENE-040718-440]	3.39108	0.00515966	0.0416133
ENSDARG00000031616	g6pca.1	glucose-6-phosphatase a, catalytic subunit, tandem duplicate 1 [Source:ZFIN;Acc:ZDB-GENE-031001-4]	3.39	1.48041e-07	4.89788e-06
ENSDARG00000096037	si:ch211-214j24.14	si:ch211-214j24.14 [Source:ZFIN;Acc:ZDB-GENE-110914-226]	3.38854	7.36551e-17	1.04328e-14
ENSDARG00000067851	lcn15	lipocalin 15 [Source:ZFIN;Acc:ZDB-GENE-060825-349]	3.3883	9.29229e-10	4.94345e-08
ENSDARG00000016531	klhl4	kelch-like family member 4 [Source:ZFIN;Acc:ZDB-GENE-070410-63]	3.37843	2.48343e-12	1.92747e-10
ENSDARG00000092240	si:ch211-243a20.3	si:ch211-243a20.3 [Source:ZFIN;Acc:ZDB-GENE-061207-28]	3.37638	6.57363e-08	2.37226e-06
ENSDARG00000036912	edn1	endothelin 1 [Source:ZFIN;Acc:ZDB-GENE-000920-1]	3.37426	1.28004e-11	8.95354e-10
ENSDARG00000028163	prg4b	proteoglycan 4b [Source:ZFIN;Acc:ZDB-GENE-041014-324]	3.36707	1.83766e-05	0.000350268
ENSDARG00000038378	sagb	S-antigen; retina and pineal gland (arrestin) b [Source:ZFIN;Acc:ZDB-GENE-050913-98]	3.36475	9.3856e-10	4.9814e-08
ENSDARG00000054319	oxct1b	3-oxoacid CoA transferase 1b [Source:ZFIN;Acc:ZDB-GENE-060929-212]	3.36428	1.6038e-07	5.26551e-06
ENSDARG00000095863	afp4	antifreeze protein type IV [Source:ZFIN;Acc:ZDB-GENE-030131-5217]	3.36299	1.67085e-11	1.15095e-09
ENSDARG00000014031	abcc2	ATP-binding cassette, sub-family C (CFTR/MRP), member 2 [Source:ZFIN;Acc:ZDB-GENE-040426-1523]	3.36265	3.5971e-12	2.70834e-10
ENSDARG00000089334	ednrba	endothelin receptor Ba [Source:ZFIN;Acc:ZDB-GENE-980526-16]	3.3606	0.000654152	0.00773346
ENSDARG00000115371	AL928685.3		3.35735	0.00289816	0.0264087
ENSDARG00000076056	si:ch211-286f9.2	si:ch211-286f9.2 [Source:ZFIN;Acc:ZDB-GENE-090313-109]	3.35561	5.22213e-08	1.94825e-06
ENSDARG00000077960	si:ch211-186e20.7	si:ch211-186e20.7 [Source:ZFIN;Acc:ZDB-GENE-110407-6]	3.34464	5.56839e-12	4.08403e-10
ENSDARG00000043180	gpd1b	glycerol-3-phosphate dehydrogenase 1b [Source:ZFIN;Acc:ZDB-GENE-030131-3906]	3.34034	5.30249e-11	3.44328e-09
ENSDARG00000094879	si:dkey-277m11.2	si:dkey-277m11.2 [Source:ZFIN;Acc:ZDB-GENE-060526-285]	3.33779	3.0672e-06	7.32477e-05
ENSDARG00000052099	agxta	alanine--glyoxylate and serine--pyruvate aminotransferase a [Source:ZFIN;Acc:ZDB-GENE-040718-16]	3.33533	7.29739e-14	7.25354e-12
ENSDARG00000056453	afap1l1b	actin filament associated protein 1-like 1b [Source:ZFIN;Acc:ZDB-GENE-061013-428]	3.32847	7.5832e-14	7.50472e-12
ENSDARG00000058053	serping1	serpin peptidase inhibitor, clade G (C1 inhibitor), member 1 [Source:ZFIN;Acc:ZDB-GENE-030131-1262]	3.32244	0.000419133	0.00532099
ENSDARG00000035984	mnx1	motor neuron and pancreas homeobox 1 [Source:ZFIN;Acc:ZDB-GENE-040409-1]	3.32225	0.000141281	0.00211622
ENSDARG00000030250	dennd2db	DENN/MADD domain containing 2Db [Source:ZFIN;Acc:ZDB-GENE-041114-34]	3.32031	0.000483175	0.00598699
ENSDARG00000078603	myo1hb	myosin IHb [Source:ZFIN;Acc:ZDB-GENE-070705-355]	3.30654	0.000172	0.00250033
ENSDARG00000075641	steap3	STEAP family member 3, metalloreductase [Source:ZFIN;Acc:ZDB-GENE-081104-268]	3.30508	4.10068e-06	9.47336e-05
ENSDARG00000045306	slc51a	solute carrier family 51, alpha subunit [Source:ZFIN;Acc:ZDB-GENE-040912-10]	3.30404	3.41292e-06	8.05698e-05
ENSDARG00000096667	hemgn	hemogen [Source:ZFIN;Acc:ZDB-GENE-121214-307]	3.29479	9.23992e-12	6.60581e-10
ENSDARG00000059166	slc22a13b	solute carrier family 22 member 13b [Source:ZFIN;Acc:ZDB-GENE-061013-532]	3.29095	1.75175e-05	0.000336724
ENSDARG00000071429	tdo2a	tryptophan 2,3-dioxygenase a [Source:ZFIN;Acc:ZDB-GENE-030131-1187]	3.28402	7.1966e-12	5.19416e-10
ENSDARG00000009160	kmo	kynurenine 3-monooxygenase [Source:ZFIN;Acc:ZDB-GENE-030424-4]	3.28298	9.85845e-12	6.98194e-10
ENSDARG00000113438	CR318624.2	ADP-ribosyl cyclase/cyclic ADP-ribose hydrolase 1-like [Source:NCBI gene;Acc:101886891]	3.27885	2.49582e-05	0.000459487
ENSDARG00000005616	bfb	complement component bfb [Source:ZFIN;Acc:ZDB-GENE-990415-34]	3.26898	3.03796e-18	5.2961e-16
ENSDARG00000100782	F7 (1 of many)	coagulation factor VII [Source:HGNC Symbol;Acc:HGNC:3544]	3.26396	6.23446e-08	2.26066e-06
ENSDARG00000036237	slc27a2a	solute carrier family 27 (fatty acid transporter), member 2a [Source:ZFIN;Acc:ZDB-GENE-050706-104]	3.25678	1.15638e-08	4.96347e-07
ENSDARG00000056462	crp2	C-reactive protein 2 [Source:ZFIN;Acc:ZDB-GENE-030131-5826]	3.25312	8.77773e-05	0.00139209
ENSDARG00000023157	cbln10	cerebellin 10 [Source:ZFIN;Acc:ZDB-GENE-030131-4615]	3.24607	1.18709e-09	6.14224e-08
ENSDARG00000044501	viml	vimentin like [Source:ZFIN;Acc:ZDB-GENE-040426-1743]	3.24172	3.95074e-05	0.00069193
ENSDARG00000044276	spp1	secreted phosphoprotein 1 [Source:ZFIN;Acc:ZDB-GENE-050706-97]	3.23839	9.33579e-09	4.07663e-07
ENSDARG00000058733	ihha	Indian hedgehog homolog a [Source:ZFIN;Acc:ZDB-GENE-051010-1]	3.23596	4.94879e-11	3.22283e-09
ENSDARG00000053405	sord	sorbitol dehydrogenase [Source:ZFIN;Acc:ZDB-GENE-040426-1231]	3.2359	1.20218e-18	2.23464e-16
ENSDARG00000053620	ebi3	Epstein-Barr virus induced 3 [Source:ZFIN;Acc:ZDB-GENE-070912-615]	3.23212	0.000798044	0.00915287
ENSDARG00000036239	gatm	glycine amidinotransferase (L-arginine:glycine amidinotransferase) [Source:ZFIN;Acc:ZDB-GENE-021015-1]	3.23005	2.03541e-16	2.68189e-14
ENSDARG00000020606	nfe2	nuclear factor, erythroid 2 [Source:ZFIN;Acc:ZDB-GENE-030124-1]	3.22015	2.39749e-07	7.52551e-06
ENSDARG00000109251	si:dkey-4e4.1	si:dkey-4e4.1 [Source:ZFIN;Acc:ZDB-GENE-110914-73]	3.21339	0.00535325	0.0428577
ENSDARG00000077231	vwf	von Willebrand factor [Source:ZFIN;Acc:ZDB-GENE-070103-1]	3.19936	1.07273e-05	0.000219218
ENSDARG00000021494	hnf4a	hepatocyte nuclear factor 4, alpha [Source:ZFIN;Acc:ZDB-GENE-030131-1077]	3.19454	1.44981e-09	7.36703e-08
ENSDARG00000037895	ramp2	receptor (G protein-coupled) activity modifying protein 2 [Source:ZFIN;Acc:ZDB-GENE-080204-79]	3.19313	7.65888e-17	1.07809e-14
ENSDARG00000041041	cxcr3.2	chemokine (C-X-C motif) receptor 3, tandem duplicate 2 [Source:ZFIN;Acc:ZDB-GENE-041114-186]	3.19252	0.00044518	0.00558954
ENSDARG00000056125	myct1a	myc target 1a [Source:ZFIN;Acc:ZDB-GENE-041001-143]	3.19144	1.89904e-17	2.9478e-15
ENSDARG00000016541	sash3	SAM and SH3 domain containing 3 [Source:ZFIN;Acc:ZDB-GENE-130411-1]	3.18737	0.00139375	0.0146234
ENSDARG00000038666	igfbp1b	insulin-like growth factor binding protein 1b [Source:ZFIN;Acc:ZDB-GENE-081210-3]	3.18724	2.82391e-09	1.36167e-07
ENSDARG00000001234	map4k2	mitogen-activated protein kinase kinase kinase kinase 2 [Source:ZFIN;Acc:ZDB-GENE-030616-163]	3.18691	3.54008e-14	3.66342e-12
ENSDARG00000052207	c3a.3	complement component c3a, duplicate 3 [Source:ZFIN;Acc:ZDB-GENE-990415-37]	3.17971	0.000259728	0.00355233
ENSDARG00000096756	si:ch211-196c10.13	si:ch211-196c10.13 [Source:ZFIN;Acc:ZDB-GENE-130603-71]	3.17947	0.00618887	0.0478045
ENSDARG00000033227	lect2l	leukocyte cell-derived chemotaxin 2 like [Source:ZFIN;Acc:ZDB-GENE-070127-4]	3.17462	2.63454e-17	3.97462e-15
ENSDARG00000058005	hgd	homogentisate 1,2-dioxygenase [Source:ZFIN;Acc:ZDB-GENE-020802-5]	3.16727	7.97945e-17	1.10944e-14
ENSDARG00000052739	egf	epidermal growth factor [Source:ZFIN;Acc:ZDB-GENE-070922-1]	3.16352	0.00127108	0.0135241
ENSDARG00000054288	zgc:63972	zgc:63972 [Source:ZFIN;Acc:ZDB-GENE-040426-1320]	3.15573	1.06798e-08	4.6102e-07
ENSDARG00000087762	rab27b	RAB27B, member RAS oncogene family [Source:ZFIN;Acc:ZDB-GENE-120215-85]	3.15502	5.96814e-06	0.000131444
ENSDARG00000043279	aqp12	aquaporin 12 [Source:ZFIN;Acc:ZDB-GENE-040718-310]	3.15315	1.28866e-13	1.19693e-11
ENSDARG00000104365	BX323064.2		3.14759	0.00624831	0.0481487
ENSDARG00000012395	mmp13a	matrix metallopeptidase 13a [Source:ZFIN;Acc:ZDB-GENE-031202-2]	3.13553	0.00160719	0.016367
ENSDARG00000039605	mat1a	methionine adenosyltransferase I, alpha [Source:ZFIN;Acc:ZDB-GENE-030131-6127]	3.127	2.93797e-08	1.15395e-06
ENSDARG00000010267	dpydb	dihydropyrimidine dehydrogenase b [Source:ZFIN;Acc:ZDB-GENE-040426-2459]	3.12521	1.15351e-08	4.96053e-07
ENSDARG00000039517	c8b	complement component 8, beta polypeptide [Source:ZFIN;Acc:ZDB-GENE-070912-163]	3.12453	2.0446e-07	6.51713e-06
ENSDARG00000074721	rassf9	Ras association (RalGDS/AF-6) domain family (N-terminal) member 9 [Source:ZFIN;Acc:ZDB-GENE-091204-470]	3.12024	0.000491227	0.00607627
ENSDARG00000071491	nrros	negative regulator of reactive oxygen species [Source:ZFIN;Acc:ZDB-GENE-040808-36]	3.11421	5.77936e-05	0.000967338
ENSDARG00000070565	adap2	ArfGAP with dual PH domains 2 [Source:ZFIN;Acc:ZDB-GENE-070912-21]	3.11036	0.0063005	0.0484192
ENSDARG00000045015	cyp27b1	cytochrome P450, family 27, subfamily B, polypeptide 1 [Source:ZFIN;Acc:ZDB-GENE-111005-2]	3.10268	0.000846438	0.00963961
ENSDARG00000068934	cyp1b1	cytochrome P450, family 1, subfamily B, polypeptide 1 [Source:ZFIN;Acc:ZDB-GENE-030902-1]	3.09835	1.97857e-10	1.16611e-08
ENSDARG00000077304	erg	v-ets avian erythroblastosis virus E26 oncogene homolog [Source:ZFIN;Acc:ZDB-GENE-041212-40]	3.09688	3.44127e-12	2.60834e-10
ENSDARG00000038363	drd4a	dopamine receptor D4a [Source:ZFIN;Acc:ZDB-GENE-070112-996]	3.09443	0.00153051	0.0157735
ENSDARG00000070830	zgc:136858	zgc:136858 [Source:ZFIN;Acc:ZDB-GENE-060421-6632]	3.09185	3.39172e-09	1.59474e-07
ENSDARG00000071437	ptprc	protein tyrosine phosphatase, receptor type, C [Source:ZFIN;Acc:ZDB-GENE-050208-585]	3.0891	2.40181e-05	0.000443983
ENSDARG00000090730	cfbl	complement factor b, like [Source:ZFIN;Acc:ZDB-GENE-030131-2319]	3.08796	0.00225312	0.0216918
ENSDARG00000013653	adgrl4	adhesion G protein-coupled receptor L4 [Source:ZFIN;Acc:ZDB-GENE-040426-2689]	3.08437	2.61307e-14	2.75442e-12
ENSDARG00000099382	si:ch211-209n20.1	si:ch211-209n20.1 [Source:ZFIN;Acc:ZDB-GENE-070705-98]	3.08251	0.00428274	0.0359614
ENSDARG00000054127	slc26a6l	solute carrier family 26, member 6, like [Source:ZFIN;Acc:ZDB-GENE-080220-10]	3.07957	0.00085188	0.00969185
ENSDARG00000113218	FP236810.2	UDP-glucuronosyltransferase 2B20-like [Source:NCBI gene;Acc:571561]	3.07605	0.000484158	0.00599589
ENSDARG00000105416	adgrg4a	adhesion G protein-coupled receptor G4a [Source:ZFIN;Acc:ZDB-GENE-121129-2]	3.07294	0.000507812	0.00625465
ENSDARG00000079727	selenop2	selenoprotein P2 [Source:ZFIN;Acc:ZDB-GENE-030311-2]	3.07008	4.17612e-08	1.59332e-06
ENSDARG00000089304	si:dkeyp-4f2.1	si:dkeyp-4f2.1 [Source:ZFIN;Acc:ZDB-GENE-081103-33]	3.06957	0.000909817	0.0102602
ENSDARG00000068114	f11r.2	F11 receptor, tandem duplicate 2 [Source:ZFIN;Acc:ZDB-GENE-060531-67]	3.06942	9.97525e-06	0.000205517
ENSDARG00000077257	timd4	T cell immunoglobulin and mucin domain containing 4 [Source:ZFIN;Acc:ZDB-GENE-080303-10]	3.06925	8.92492e-06	0.000185735
ENSDARG00000000767	spi1b	Spi-1 proto-oncogene b [Source:ZFIN;Acc:ZDB-GENE-980526-164]	3.06631	7.05089e-06	0.000152476
ENSDARG00000035663	zgc:103438	zgc:103438 [Source:ZFIN;Acc:ZDB-GENE-041010-131]	3.06561	3.49954e-07	1.05466e-05
ENSDARG00000029848	zgc:161973	zgc:161973 [Source:ZFIN;Acc:ZDB-GENE-070410-13]	3.05731	9.30248e-05	0.00147119
ENSDARG00000090464	taar14h	trace amine associated receptor 14h [Source:ZFIN;Acc:ZDB-GENE-041014-32]	3.0566	0.00489504	0.0399379
ENSDARG00000037587	SYNPR	synaptoporin [Source:HGNC Symbol;Acc:HGNC:16507]	3.05204	6.42019e-06	0.00014058
ENSDARG00000045299	vmo1b	vitelline membrane outer layer 1 homolog b [Source:ZFIN;Acc:ZDB-GENE-120215-131]	3.04715	1.23004e-06	3.19684e-05
ENSDARG00000026926	rom1b	retinal outer segment membrane protein 1b [Source:ZFIN;Acc:ZDB-GENE-040426-1073]	3.04596	7.53317e-05	0.00121339
ENSDARG00000071251	ppp1r18	protein phosphatase 1, regulatory subunit 18 [Source:ZFIN;Acc:ZDB-GENE-060503-350]	3.04495	2.26047e-07	7.13497e-06
ENSDARG00000095805	si:dkey-16n15.6	si:dkey-16n15.6 [Source:ZFIN;Acc:ZDB-GENE-110411-70]	3.03987	0.000775344	0.00896055
ENSDARG00000096533	rltgr	RAMP-like triterpene glycoside receptor [Source:ZFIN;Acc:ZDB-GENE-100727-4]	3.03891	6.28456e-07	1.76053e-05
ENSDARG00000055138	zgc:110410	zgc:110410 [Source:ZFIN;Acc:ZDB-GENE-050522-465]	3.03807	7.83486e-13	6.528e-11
ENSDARG00000098805	vwa11	von Willebrand factor A domain containing 11 [Source:ZFIN;Acc:ZDB-GENE-141211-58]	3.03523	0.000976618	0.0108762
ENSDARG00000069710	vwa10.2	von Willebrand factor A domain containing 10, tandem duplicate 2 [Source:ZFIN;Acc:ZDB-GENE-090313-295]	3.03407	0.000117569	0.00180519
ENSDARG00000103308	mst1	macrophage stimulating 1 [Source:ZFIN;Acc:ZDB-GENE-020806-3]	3.03116	1.39813e-12	1.1157e-10
ENSDARG00000022631	cyp2p9	cytochrome P450, family 2, subfamily P, polypeptide 9 [Source:ZFIN;Acc:ZDB-GENE-040120-2]	3.03003	3.74009e-15	4.36915e-13
ENSDARG00000101159	si:ch73-338a16.3	si:ch73-338a16.3 [Source:ZFIN;Acc:ZDB-GENE-120215-227]	3.028	0.00363988	0.0316298
ENSDARG00000004433	btk	Bruton agammaglobulinemia tyrosine kinase [Source:ZFIN;Acc:ZDB-GENE-070531-1]	3.02462	0.000166585	0.00242942
ENSDARG00000044365	angptl3	angiopoietin-like 3 [Source:ZFIN;Acc:ZDB-GENE-010817-3]	3.01985	0.00512362	0.0413815
ENSDARG00000002968	a1cf	apobec1 complementation factor [Source:ZFIN;Acc:ZDB-GENE-060824-3]	3.01643	2.36974e-05	0.000438769
ENSDARG00000016704	pbld	phenazine biosynthesis like protein domain containing [Source:ZFIN;Acc:ZDB-GENE-050522-217]	3.00911	3.7164e-17	5.40455e-15
ENSDARG00000044387	cldn2	claudin 2 [Source:ZFIN;Acc:ZDB-GENE-040912-26]	3.00788	2.31657e-08	9.2921e-07
ENSDARG00000001818	c3b.2	complement component c3b, tandem duplicate 2 [Source:ZFIN;Acc:ZDB-GENE-030131-3063]	3.00471	0.000182782	0.00264015
ENSDARG00000056757	slc39a8	solute carrier family 39 (zinc transporter), member 8 [Source:ZFIN;Acc:ZDB-GENE-050419-124]	3.00326	3.02165e-05	0.000545915
ENSDARG00000079478	mvb12bb	multivesicular body subunit 12Bb [Source:ZFIN;Acc:ZDB-GENE-080414-2]	2.99106	4.73103e-05	0.000813501
ENSDARG00000041644	si:dkey-194e6.1	si:dkey-194e6.1 [Source:ZFIN;Acc:ZDB-GENE-100922-43]	2.98533	1.32278e-11	9.22404e-10
ENSDARG00000076624	ptprb	protein tyrosine phosphatase, receptor type, b [Source:ZFIN;Acc:ZDB-GENE-101108-3]	2.98215	3.24415e-15	3.80944e-13
ENSDARG00000070584	clic5b	chloride intracellular channel 5b [Source:ZFIN;Acc:ZDB-GENE-040426-2542]	2.98112	1.27886e-10	7.83317e-09
ENSDARG00000060319	scn4bb	sodium channel, voltage-gated, type IV, beta b [Source:ZFIN;Acc:ZDB-GENE-031116-71]	2.9743	1.0109e-07	3.47648e-06
ENSDARG00000022295	hnf1bb	HNF1 homeobox Bb [Source:ZFIN;Acc:ZDB-GENE-030131-3003]	2.97187	1.2556e-07	4.22819e-06
ENSDARG00000026098	si:dkey-13a21.4	si:dkey-13a21.4 [Source:ZFIN;Acc:ZDB-GENE-040724-163]	2.97107	5.77809e-13	4.90445e-11
ENSDARG00000098745	tfec	transcription factor EC [Source:ZFIN;Acc:ZDB-GENE-041210-21]	2.97044	0.000375617	0.0048727
ENSDARG00000022767	apobb.1	apolipoprotein Bb, tandem duplicate 1 [Source:ZFIN;Acc:ZDB-GENE-030131-9732]	2.96586	8.98717e-06	0.000186859
ENSDARG00000057004	si:ch211-287a12.9	si:ch211-287a12.9 [Source:ZFIN;Acc:ZDB-GENE-130530-668]	2.96528	3.07233e-09	1.46278e-07
ENSDARG00000076644	kcnv2a	potassium channel, subfamily V, member 2a [Source:ZFIN;Acc:ZDB-GENE-091117-27]	2.96327	0.0043943	0.0366942
ENSDARG00000041117	wnt2	wingless-type MMTV integration site family member 2 [Source:ZFIN;Acc:ZDB-GENE-980526-416]	2.96143	2.09756e-06	5.17268e-05
ENSDARG00000058039	bhlhe22	basic helix-loop-helix family, member e22 [Source:ZFIN;Acc:ZDB-GENE-040426-1411]	2.96041	0.000963715	0.0107484
ENSDARG00000013834	arhgef3	Rho guanine nucleotide exchange factor (GEF) 3 [Source:ZFIN;Acc:ZDB-GENE-050208-773]	2.95972	0.000779736	0.00898401
ENSDARG00000055656	pdzd3b	PDZ domain containing 3b [Source:ZFIN;Acc:ZDB-GENE-081022-151]	2.9579	7.08481e-07	1.96306e-05
ENSDARG00000101176	ugt1b7	UDP glucuronosyltransferase 1 family, polypeptide B7 [Source:ZFIN;Acc:ZDB-GENE-080227-15]	2.94713	0.000409001	0.00521914
ENSDARG00000069031	plac8l1	PLAC8-like 1 [Source:ZFIN;Acc:ZDB-GENE-091204-165]	2.93118	0.000281143	0.00380164
ENSDARG00000012640	cideb	cell death-inducing DFFA-like effector b [Source:ZFIN;Acc:ZDB-GENE-080514-2]	2.92426	1.13518e-05	0.000230112
ENSDARG00000008637	mttp	microsomal triglyceride transfer protein [Source:ZFIN;Acc:ZDB-GENE-040419-2]	2.9231	3.18209e-09	1.5087e-07
ENSDARG00000035694	stm	starmaker [Source:ZFIN;Acc:ZDB-GENE-031112-4]	2.92204	2.11332e-07	6.71729e-06
ENSDARG00000044280	opn1mw2	opsin 1 (cone pigments), medium-wave-sensitive, 2 [Source:ZFIN;Acc:ZDB-GENE-030728-5]	2.92165	0.00408531	0.0345984
ENSDARG00000076487	haao	3-hydroxyanthranilate 3,4-dioxygenase [Source:ZFIN;Acc:ZDB-GENE-041114-89]	2.92003	1.22871e-09	6.32871e-08
ENSDARG00000013721	g6pca.2	glucose-6-phosphatase a, catalytic subunit, tandem duplicate 2 [Source:ZFIN;Acc:ZDB-GENE-050309-17]	2.91988	9.65366e-12	6.85834e-10
ENSDARG00000089485	tecrl2a	trans-2,3-enoyl-CoA reductase-like 2a [Source:ZFIN;Acc:ZDB-GENE-131121-138]	2.91591	0.00459362	0.0379531
ENSDARG00000103295	cyp3a65	cytochrome P450, family 3, subfamily A, polypeptide 65 [Source:ZFIN;Acc:ZDB-GENE-050604-1]	2.91416	6.90106e-05	0.00112436
ENSDARG00000019260	dhrs9	dehydrogenase/reductase (SDR family) member 9 [Source:ZFIN;Acc:ZDB-GENE-030131-1249]	2.90298	3.50481e-09	1.64111e-07
ENSDARG00000100719	uraha	urate (5-hydroxyiso-) hydrolase a [Source:ZFIN;Acc:ZDB-GENE-060825-253]	2.9021	9.28949e-07	2.47971e-05
ENSDARG00000093156	si:ch73-21g5.7	si:ch73-21g5.7 [Source:ZFIN;Acc:ZDB-GENE-081104-260]	2.89607	0.00185966	0.0185208
ENSDARG00000013430	bhmt	betaine-homocysteine methyltransferase [Source:ZFIN;Acc:ZDB-GENE-030131-947]	2.89583	2.34316e-15	2.7949e-13
ENSDARG00000030872	cetp	cholesteryl ester transfer protein, plasma [Source:ZFIN;Acc:ZDB-GENE-041114-54]	2.89135	2.69303e-12	2.07592e-10
ENSDARG00000100919	slc5a2	solute carrier family 5 (sodium/glucose cotransporter), member 2 [Source:ZFIN;Acc:ZDB-GENE-040426-2498]	2.88523	0.00154544	0.0158481
ENSDARG00000058996	jam2a	junctional adhesion molecule 2a [Source:ZFIN;Acc:ZDB-GENE-031204-3]	2.88389	7.89766e-14	7.74826e-12
ENSDARG00000104325	plek	pleckstrin [Source:ZFIN;Acc:ZDB-GENE-040426-1506]	2.88279	0.0025928	0.0242112
ENSDARG00000090352	CR855311.1	uncharacterized LOC101883708 [Source:NCBI gene;Acc:101883708]	2.88228	4.56407e-09	2.09384e-07
ENSDARG00000053666	myb	v-myb avian myeloblastosis viral oncogene homolog [Source:ZFIN;Acc:ZDB-GENE-991110-14]	2.87734	3.39617e-12	2.5828e-10
ENSDARG00000110427	CABZ01057488.1		2.87583	0.00234322	0.0223975
ENSDARG00000057598	s100b	S100 calcium binding protein, beta (neural) [Source:ZFIN;Acc:ZDB-GENE-040718-290]	2.87571	5.97208e-08	2.17947e-06
ENSDARG00000005176	zgc:101040	zgc:101040 [Source:ZFIN;Acc:ZDB-GENE-040801-107]	2.8756	9.94829e-06	0.000205148
ENSDARG00000035875	tmem54b	transmembrane protein 54b [Source:ZFIN;Acc:ZDB-GENE-060503-898]	2.87363	1.07616e-05	0.000219721
ENSDARG00000096242	si:ch211-76l23.4	si:ch211-76l23.4 [Source:ZFIN;Acc:ZDB-GENE-030131-8310]	2.87363	4.59993e-05	0.000793366
ENSDARG00000068709	fam174b	family with sequence similarity 174, member B [Source:ZFIN;Acc:ZDB-GENE-050419-78]	2.87249	9.58495e-18	1.56276e-15
ENSDARG00000088366	zgc:77938	zgc:77938 [Source:ZFIN;Acc:ZDB-GENE-040426-1910]	2.87236	5.92997e-10	3.25402e-08
ENSDARG00000092071	si:ch211-117n7.6	si:ch211-117n7.6 [Source:ZFIN;Acc:ZDB-GENE-060503-474]	2.86291	0.0001715	0.00249628
ENSDARG00000036776	aldh8a1	aldehyde dehydrogenase 8 family, member A1 [Source:ZFIN;Acc:ZDB-GENE-040912-3]	2.85907	2.76347e-07	8.59101e-06
ENSDARG00000055290	mpeg1.1	macrophage expressed 1, tandem duplicate 1 [Source:ZFIN;Acc:ZDB-GENE-030131-7347]	2.85485	0.00167733	0.0169627
ENSDARG00000058638	si:ch211-71m22.1	si:ch211-71m22.1 [Source:ZFIN;Acc:ZDB-GENE-070705-193]	2.85394	1.08357e-29	5.45712e-27
ENSDARG00000104742	hnf4b	hepatic nuclear factor 4, beta [Source:ZFIN;Acc:ZDB-GENE-030131-2730]	2.8474	4.99417e-06	0.000112844
ENSDARG00000045224	glipr1a	GLI pathogenesis-related 1a [Source:ZFIN;Acc:ZDB-GENE-110309-2]	2.84286	0.00555183	0.0440088
ENSDARG00000088933	golt1a	golgi transport 1A [Source:ZFIN;Acc:ZDB-GENE-141212-320]	2.8288	0.0012879	0.0136758
ENSDARG00000068680	ctrl	chymotrypsin-like [Source:ZFIN;Acc:ZDB-GENE-040912-147]	2.82155	2.61943e-05	0.000479904
ENSDARG00000071095	abi3bpb	ABI family, member 3 (NESH) binding protein b [Source:ZFIN;Acc:ZDB-GENE-030131-6041]	2.80667	8.1694e-27	3.0645e-24
ENSDARG00000031761	dab2	Dab, mitogen-responsive phosphoprotein, homolog 2 (Drosophila) [Source:ZFIN;Acc:ZDB-GENE-040303-1]	2.80653	0.00010378	0.00161758
ENSDARG00000070735	rnd2	Rho family GTPase 2 [Source:ZFIN;Acc:ZDB-GENE-030616-177]	2.80424	4.69015e-07	1.35291e-05
ENSDARG00000092916	mlnl	motilin-like [Source:ZFIN;Acc:ZDB-GENE-091204-289]	2.80337	0.000598231	0.00715447
ENSDARG00000015110	slc18a2	solute carrier family 18 (vesicular monoamine transporter), member 2 [Source:ZFIN;Acc:ZDB-GENE-080514-1]	2.79951	5.66609e-05	0.000950486
ENSDARG00000057787	itgae.2	integrin, alpha E, tandem duplicate 2 [Source:ZFIN;Acc:ZDB-GENE-130530-671]	2.79804	0.00269525	0.0249336
ENSDARG00000101645	myrfl	myelin regulatory factor like [Source:ZFIN;Acc:ZDB-GENE-180312-1]	2.7849	3.41108e-06	8.05698e-05
ENSDARG00000062549	acmsd	aminocarboxymuconate semialdehyde decarboxylase [Source:ZFIN;Acc:ZDB-GENE-070410-103]	2.78316	1.5827e-12	1.25415e-10
ENSDARG00000086057	plxnd1	plexin D1 [Source:ZFIN;Acc:ZDB-GENE-040426-1828]	2.78121	1.45421e-05	0.000285094
ENSDARG00000101479	BX908782.2	CD59 glycoprotein-like [Source:NCBI gene;Acc:103910140]	2.77876	0.000542382	0.00661572
ENSDARG00000098408	stbd1	starch binding domain 1 [Source:ZFIN;Acc:ZDB-GENE-120817-2]	2.77806	0.00319727	0.0285099
ENSDARG00000038703	hkdc1	hexokinase domain containing 1 [Source:ZFIN;Acc:ZDB-GENE-030131-9801]	2.77772	3.60932e-16	4.64762e-14
ENSDARG00000033380	gyg2	glycogenin 2 [Source:ZFIN;Acc:ZDB-GENE-080723-74]	2.77342	6.93112e-05	0.00112764
ENSDARG00000078859	g0s2	G0/G1 switch 2 [Source:ZFIN;Acc:ZDB-GENE-081022-103]	2.76128	0.000147847	0.00219571
ENSDARG00000021336	pax4	paired box 4 [Source:ZFIN;Acc:ZDB-GENE-041210-244]	2.76112	8.15029e-08	2.86817e-06
ENSDARG00000076789	cx32.2	connexin 32.2 [Source:ZFIN;Acc:ZDB-GENE-050303-1]	2.75888	0.00541602	0.0432195
ENSDARG00000097968	BX942813.1		2.75588	2.07136e-05	0.000387641
ENSDARG00000005320	nipsnap1	nipsnap homolog 1 (C. elegans) [Source:ZFIN;Acc:ZDB-GENE-991008-17]	2.75582	6.81395e-08	2.4473e-06
ENSDARG00000093619	sult3st2	sulfotransferase family 3, cytosolic sulfotransferase 2 [Source:ZFIN;Acc:ZDB-GENE-030131-1135]	2.75367	7.12898e-07	1.9702e-05
ENSDARG00000063054	shank3b	SH3 and multiple ankyrin repeat domains 3b [Source:ZFIN;Acc:ZDB-GENE-041210-74]	2.75009	5.9443e-05	0.000988376
ENSDARG00000090834	epor	erythropoietin receptor [Source:ZFIN;Acc:ZDB-GENE-071116-1]	2.75007	1.96062e-05	0.000371208
ENSDARG00000102442	FOLR2	folate receptor beta [Source:HGNC Symbol;Acc:HGNC:3793]	2.74919	6.74672e-11	4.28294e-09
ENSDARG00000074719	rab38c	RAB38c, member of RAS oncogene family [Source:ZFIN;Acc:ZDB-GENE-091118-91]	2.74854	0.00100384	0.011141
ENSDARG00000094215	BX005417.1	uncharacterized LOC108183423 [Source:NCBI gene;Acc:108183423]	2.74777	0.000244914	0.00338032
ENSDARG00000110341	hsd11b1lb	hydroxysteroid (11-beta) dehydrogenase 1-like b [Source:ZFIN;Acc:ZDB-GENE-101130-4]	2.7471	1.95739e-06	4.85012e-05
ENSDARG00000079560	ptprh	protein tyrosine phosphatase, receptor type, h [Source:ZFIN;Acc:ZDB-GENE-091118-90]	2.73979	4.90802e-05	0.000839475
ENSDARG00000096722	si:dkey-16i5.8	si:dkey-16i5.8 [Source:ZFIN;Acc:ZDB-GENE-030131-1207]	2.73003	0.000112402	0.00173408
ENSDARG00000040747	tm4sf4	transmembrane 4 L six family member 4 [Source:ZFIN;Acc:ZDB-GENE-040801-231]	2.71863	1.6743e-15	2.04003e-13
ENSDARG00000105187	gcshb	glycine cleavage system protein H (aminomethyl carrier), b [Source:ZFIN;Acc:ZDB-GENE-040718-319]	2.71827	1.02223e-16	1.38724e-14
ENSDARG00000092155	apoc2	apolipoprotein C-II [Source:ZFIN;Acc:ZDB-GENE-030131-2168]	2.71189	2.92196e-10	1.69362e-08
ENSDARG00000007366	AMDHD1	amidohydrolase domain containing 1 [Source:HGNC Symbol;Acc:HGNC:28577]	2.71175	1.65542e-08	6.8838e-07
ENSDARG00000056144	zgc:123244	zgc:123244 [Source:ZFIN;Acc:ZDB-GENE-051113-144]	2.70976	0.000315041	0.00419001
ENSDARG00000074809	zgc:194392	zgc:194392 [Source:ZFIN;Acc:ZDB-GENE-030131-4774]	2.70633	2.18753e-06	5.36536e-05
ENSDARG00000020143	pah	phenylalanine hydroxylase [Source:ZFIN;Acc:ZDB-GENE-031006-2]	2.70559	4.77266e-05	0.000818794
ENSDARG00000105208	zgc:85843	zgc:85843 [Source:ZFIN;Acc:ZDB-GENE-040426-2362]	2.70512	7.52528e-09	3.3506e-07
ENSDARG00000086055	si:dkey-7e14.3	si:dkey-7e14.3 [Source:ZFIN;Acc:ZDB-GENE-121214-362]	2.70114	0.00568668	0.0447025
ENSDARG00000098686	tmprss2	transmembrane serine protease 2 [Source:ZFIN;Acc:ZDB-GENE-041212-48]	2.69827	1.91372e-07	6.13448e-06
ENSDARG00000104108	slco1d1	solute carrier organic anion transporter family, member 1D1 [Source:ZFIN;Acc:ZDB-GENE-030131-5044]	2.69335	2.39733e-08	9.56527e-07
ENSDARG00000041797	cx28.9	connexin 28.9 [Source:ZFIN;Acc:ZDB-GENE-041114-200]	2.69153	3.59807e-06	8.44132e-05
ENSDARG00000015662	pla2g12b	phospholipase A2, group XIIB [Source:ZFIN;Acc:ZDB-GENE-040426-2771]	2.6914	3.6268e-06	8.48237e-05
ENSDARG00000058631	CABZ01030107.1		2.68843	4.8713e-07	1.39922e-05
ENSDARG00000096505	si:ch73-103l1.2	si:ch73-103l1.2 [Source:ZFIN;Acc:ZDB-GENE-121214-226]	2.68738	0.000710063	0.00830349
ENSDARG00000088900	si:dkey-21o19.2	si:dkey-21o19.2 [Source:ZFIN;Acc:ZDB-GENE-090313-241]	2.68655	0.000132647	0.00200413
ENSDARG00000105230	fgf4	fibroblast growth factor 4 [Source:ZFIN;Acc:ZDB-GENE-001006-1]	2.68508	0.000432863	0.00545604
ENSDARG00000105153	ifitm5	interferon induced transmembrane protein 5 [Source:ZFIN;Acc:ZDB-GENE-030131-8970]	2.68431	0.0011907	0.012834
ENSDARG00000015065	c4	complement component 4 [Source:ZFIN;Acc:ZDB-GENE-030131-5697]	2.67727	8.53303e-06	0.000178916
ENSDARG00000098918	mcoln2	mucolipin 2 [Source:ZFIN;Acc:ZDB-GENE-040426-692]	2.67589	0.00276873	0.0254658
ENSDARG00000024503	c6ast3	six-cysteine containing astacin protease 3 [Source:ZFIN;Acc:ZDB-GENE-050320-99]	2.67109	4.97675e-06	0.000112563
ENSDARG00000116628	BX908782.3	CD59 glycoprotein-like [Source:NCBI gene;Acc:100329375]	2.6694	3.47933e-07	1.05136e-05
ENSDARG00000006944	gdpd3b	glycerophosphodiester phosphodiesterase domain containing 3b [Source:ZFIN;Acc:ZDB-GENE-121210-2]	2.66694	0.000212567	0.00299776
ENSDARG00000016854	neurod2	neurogenic differentiation 2 [Source:ZFIN;Acc:ZDB-GENE-010608-3]	2.66387	0.00111094	0.0121511
ENSDARG00000100865	si:dkey-269o24.1	si:dkey-269o24.1 [Source:ZFIN;Acc:ZDB-GENE-041210-347]	2.6624	0.000582732	0.00698755
ENSDARG00000018944	hoga1	4-hydroxy-2-oxoglutarate aldolase 1 [Source:ZFIN;Acc:ZDB-GENE-040426-2242]	2.66113	1.72759e-12	1.35946e-10
ENSDARG00000015955	cldnc	claudin c [Source:ZFIN;Acc:ZDB-GENE-010328-3]	2.66075	4.35265e-11	2.87592e-09
ENSDARG00000060263	pecam1	platelet/endothelial cell adhesion molecule 1 [Source:ZFIN;Acc:ZDB-GENE-130530-689]	2.6597	4.04191e-10	2.27865e-08
ENSDARG00000058145	atp7b	ATPase copper transporting beta [Source:ZFIN;Acc:ZDB-GENE-061220-5]	2.65829	0.000332932	0.00439699
ENSDARG00000056045	si:ch73-139e5.4	si:ch73-139e5.4 [Source:ZFIN;Acc:ZDB-GENE-130531-31]	2.65673	3.24309e-06	7.69613e-05
ENSDARG00000002194	rhd	Rh blood group, D antigen [Source:ZFIN;Acc:ZDB-GENE-051213-1]	2.65371	3.96049e-06	9.19636e-05
ENSDARG00000055240	xdh	xanthine dehydrogenase [Source:ZFIN;Acc:ZDB-GENE-070719-9]	2.64892	5.47861e-06	0.000121847
ENSDARG00000013856	amy2a	amylase, alpha 2A (pancreatic) [Source:ZFIN;Acc:ZDB-GENE-040426-2393]	2.6459	0.00208997	0.0204424
ENSDARG00000054363	si:zfos-464b6.2	si:zfos-464b6.2 [Source:ZFIN;Acc:ZDB-GENE-030131-5337]	2.63793	1.23281e-05	0.000247468
ENSDARG00000018687	itga2b	integrin, alpha 2b [Source:ZFIN;Acc:ZDB-GENE-051031-1]	2.63763	0.0059183	0.0461391
ENSDARG00000073850	hdac7b	histone deacetylase 7b [Source:ZFIN;Acc:ZDB-GENE-131127-113]	2.63407	1.37708e-08	5.83341e-07
ENSDARG00000017400	klf1	Kruppel-like factor 1 (erythroid) [Source:ZFIN;Acc:ZDB-GENE-980526-55]	2.63212	3.50722e-06	8.25381e-05
ENSDARG00000011371	zgc:64106	zgc:64106 [Source:ZFIN;Acc:ZDB-GENE-040426-1370]	2.62782	1.14858e-14	1.276e-12
ENSDARG00000088390	nme4	NME/NM23 nucleoside diphosphate kinase 4 [Source:ZFIN;Acc:ZDB-GENE-040426-1043]	2.6224	2.90192e-10	1.68631e-08
ENSDARG00000059931	hyal2a	hyaluronoglucosaminidase 2a [Source:ZFIN;Acc:ZDB-GENE-131121-41]	2.61999	0.000287069	0.00387022
ENSDARG00000063078	abcg5	ATP-binding cassette, sub-family G (WHITE), member 5 [Source:ZFIN;Acc:ZDB-GENE-050517-40]	2.61883	0.000154764	0.00227902
ENSDARG00000045141	aqp8a.1	aquaporin 8a, tandem duplicate 1 [Source:ZFIN;Acc:ZDB-GENE-040912-106]	2.61883	2.40409e-05	0.000444042
ENSDARG00000116369	BX537120.3		2.61418	0.00652753	0.0496588
ENSDARG00000078527	lingo4b	leucine rich repeat and Ig domain containing 4b [Source:ZFIN;Acc:ZDB-GENE-091214-3]	2.61306	0.000337734	0.00443714
ENSDARG00000100312	hoxa13a	homeobox A13a [Source:ZFIN;Acc:ZDB-GENE-990415-5]	2.61264	0.000129794	0.00196494
ENSDARG00000044862	opn1lw1	opsin 1 (cone pigments), long-wave-sensitive, 1 [Source:ZFIN;Acc:ZDB-GENE-990604-41]	2.6103	0.000851032	0.00968706
ENSDARG00000067711	parvg	parvin, gamma [Source:ZFIN;Acc:ZDB-GENE-070410-67]	2.6066	3.98698e-05	0.000697199
ENSDARG00000058839	susd1	sushi domain containing 1 [Source:ZFIN;Acc:ZDB-GENE-060526-169]	2.59771	6.35343e-05	0.00104238
ENSDARG00000041858	ren	renin [Source:ZFIN;Acc:ZDB-GENE-040630-3]	2.5906	0.0062467	0.0481487
ENSDARG00000109648	si:ch211-147m6.1	si:ch211-147m6.1 [Source:ZFIN;Acc:ZDB-GENE-131120-57]	2.5896	0.00106552	0.0117109
ENSDARG00000055245	zmp:0000000650	zmp:0000000650 [Source:ZFIN;Acc:ZDB-GENE-130530-653]	2.58951	0.00547412	0.0436236
ENSDARG00000005578	ugp2a	UDP-glucose pyrophosphorylase 2a [Source:ZFIN;Acc:ZDB-GENE-090311-46]	2.57998	5.65208e-07	1.60317e-05
ENSDARG00000102138	foxa1	forkhead box A1 [Source:ZFIN;Acc:ZDB-GENE-990415-78]	2.5776	7.74707e-10	4.20028e-08
ENSDARG00000093068	c3b.1	complement component c3b, tandem duplicate 1 [Source:ZFIN;Acc:ZDB-GENE-030131-2211]	2.57428	3.38923e-05	0.000604805
ENSDARG00000102888	gpr39	G protein-coupled receptor 39 [Source:ZFIN;Acc:ZDB-GENE-040426-1395]	2.57223	1.76883e-09	8.81035e-08
ENSDARG00000078701	prdm13	PR domain containing 13 [Source:ZFIN;Acc:ZDB-GENE-080616-1]	2.56852	0.00146822	0.0152745
ENSDARG00000100075	abcg2a	ATP-binding cassette, sub-family G (WHITE), member 2a [Source:ZFIN;Acc:ZDB-GENE-050517-35]	2.56676	1.47961e-09	7.46823e-08
ENSDARG00000017785	zgc:158689	zgc:158689 [Source:ZFIN;Acc:ZDB-GENE-070112-1902]	2.55355	3.87378e-10	2.20029e-08
ENSDARG00000013477	gata1a	GATA binding protein 1a [Source:ZFIN;Acc:ZDB-GENE-980526-268]	2.55073	8.47251e-08	2.97233e-06
ENSDARG00000004447	aplnr2	apelin receptor 2 [Source:ZFIN;Acc:ZDB-GENE-030131-4347]	2.54675	0.0014909	0.0154637
ENSDARG00000040528	lgals3bpb	lectin, galactoside-binding, soluble, 3 binding protein b [Source:ZFIN;Acc:ZDB-GENE-040426-2262]	2.54617	0.00120448	0.0129431
ENSDARG00000092269	si:dkeyp-41f9.4	si:dkeyp-41f9.4 [Source:ZFIN;Acc:ZDB-GENE-091204-320]	2.54609	0.000791402	0.00909511
ENSDARG00000059700	agmat	agmatine ureohydrolase (agmatinase) [Source:ZFIN;Acc:ZDB-GENE-060929-696]	2.54539	1.04407e-06	2.74817e-05
ENSDARG00000042920	sult3st3	sulfotransferase family 3, cytosolic sulfotransferase 3 [Source:ZFIN;Acc:ZDB-GENE-060503-628]	2.54323	1.02493e-06	2.70092e-05
ENSDARG00000061196	emilin2a	elastin microfibril interfacer 2a [Source:ZFIN;Acc:ZDB-GENE-060503-247]	2.54251	5.50405e-18	9.30883e-16
ENSDARG00000092858	si:ch1073-126c3.2	si:ch1073-126c3.2 [Source:ZFIN;Acc:ZDB-GENE-030131-4602]	2.5412	0.00561192	0.0442838
ENSDARG00000091560	slc6a19a.2	solute carrier family 6 (neutral amino acid transporter), member 19a, tandem duplicate 2 [Source:ZFIN;Acc:ZDB-GENE-141210-16]	2.54069	0.000199562	0.00284394
ENSDARG00000075285	MRAS	muscle RAS oncogene homolog [Source:HGNC Symbol;Acc:HGNC:7227]	2.54035	4.85229e-08	1.82367e-06
ENSDARG00000036171	rnasel3	ribonuclease like 3 [Source:ZFIN;Acc:ZDB-GENE-050809-5]	2.53996	1.55477e-08	6.47715e-07
ENSDARG00000104450	CR855996.2	ATPase phospholipid transporting 8B5b [Source:NCBI gene;Acc:563450]	2.53927	2.00264e-09	9.888e-08
ENSDARG00000002394	ugt5d1	UDP glucuronosyltransferase 5 family, polypeptide D1 [Source:ZFIN;Acc:ZDB-GENE-091118-36]	2.53728	0.000843858	0.00961506
ENSDARG00000078824	si:ch211-66e2.3	si:ch211-66e2.3 [Source:ZFIN;Acc:ZDB-GENE-080226-7]	2.53546	0.000149204	0.00220863
ENSDARG00000101452	CABZ01088700.1	im:7156467 [Source:NCBI gene;Acc:793335]	2.53073	1.97374e-08	8.04512e-07
ENSDARG00000100709	agxt2	alanine--glyoxylate aminotransferase 2 [Source:ZFIN;Acc:ZDB-GENE-050913-100]	2.52592	4.35017e-08	1.64754e-06
ENSDARG00000076773	lrrc58a	leucine rich repeat containing 58a [Source:ZFIN;Acc:ZDB-GENE-090312-76]	2.51444	0.000181318	0.00262402
ENSDARG00000102858	sc:d189	sc:d189 [Source:ZFIN;Acc:ZDB-GENE-080303-11]	2.51258	7.60969e-08	2.70311e-06
ENSDARG00000023151	ucp1	uncoupling protein 1 [Source:ZFIN;Acc:ZDB-GENE-010503-1]	2.50911	0.000383765	0.00496703
ENSDARG00000042293	ca4b	carbonic anhydrase IV b [Source:ZFIN;Acc:ZDB-GENE-080815-5]	2.50869	2.55518e-05	0.000469652
ENSDARG00000029497	tfcp2l1	transcription factor CP2-like 1 [Source:ZFIN;Acc:ZDB-GENE-040704-58]	2.50453	7.13612e-07	1.9702e-05
ENSDARG00000058445	zgc:136472	zgc:136472 [Source:ZFIN;Acc:ZDB-GENE-060421-2552]	2.50397	8.79146e-05	0.00139329
ENSDARG00000087681	si:dkey-1c11.1	si:dkey-1c11.1 [Source:ZFIN;Acc:ZDB-GENE-081104-352]	2.50216	1.12453e-09	5.84524e-08
ENSDARG00000088593	chst1	carbohydrate (keratan sulfate Gal-6) sulfotransferase 1 [Source:ZFIN;Acc:ZDB-GENE-040801-21]	2.50135	0.00117278	0.0126909
ENSDARG00000032705	foxg1b	forkhead box G1b [Source:ZFIN;Acc:ZDB-GENE-040426-2437]	2.49943	0.000473897	0.00589458
ENSDARG00000038894	tmx3a	thioredoxin related transmembrane protein 3a [Source:ZFIN;Acc:ZDB-GENE-050522-396]	2.4974	0.000391423	0.00504783
ENSDARG00000015554	zic2a	zic family member 2 (odd-paired homolog, Drosophila), a [Source:ZFIN;Acc:ZDB-GENE-000710-4]	2.49579	7.29789e-16	9.13768e-14
ENSDARG00000099819	sb:cb1058	sb:cb1058 [Source:ZFIN;Acc:ZDB-GENE-040108-9]	2.49412	9.47558e-14	9.13809e-12
ENSDARG00000040253	onecutl	one cut domain, family member, like [Source:ZFIN;Acc:ZDB-GENE-020531-1]	2.49382	3.00268e-08	1.1753e-06
ENSDARG00000016483	baiap2l2a	BAI1-associated protein 2-like 2a [Source:ZFIN;Acc:ZDB-GENE-040108-10]	2.49156	5.99223e-05	0.000994158
ENSDARG00000095633	si:ch211-133l5.7	si:ch211-133l5.7 [Source:ZFIN;Acc:ZDB-GENE-081104-117]	2.48954	0.000259726	0.00355233
ENSDARG00000095048	si:dkey-250k15.7	si:dkey-250k15.7 [Source:ZFIN;Acc:ZDB-GENE-100921-33]	2.4894	0.00130495	0.0138068
ENSDARG00000055185	tm4sf5	transmembrane 4 L six family member 5 [Source:ZFIN;Acc:ZDB-GENE-040718-65]	2.4875	6.9683e-07	1.9377e-05
ENSDARG00000032862	ugt5g1	UDP glucuronosyltransferase 5 family, polypeptide G1 [Source:ZFIN;Acc:ZDB-GENE-080305-10]	2.48695	2.01334e-09	9.91447e-08
ENSDARG00000040898	gpa33b	glycoprotein A33 (transmembrane), paralog b [Source:ZFIN;Acc:ZDB-GENE-070912-194]	2.48537	1.37174e-07	4.58521e-06
ENSDARG00000016213	zmp:0000001048	zmp:0000001048 [Source:ZFIN;Acc:ZDB-GENE-140106-8]	2.47595	2.60656e-05	0.000477932
ENSDARG00000053500	cbsa	cystathionine-beta-synthase a [Source:ZFIN;Acc:ZDB-GENE-050417-367]	2.47465	1.19281e-05	0.000240077
ENSDARG00000012903	slc34a2a	solute carrier family 34 (type II sodium/phosphate cotransporter), member 2a [Source:ZFIN;Acc:ZDB-GENE-000524-1]	2.47387	0.00100943	0.0111921
ENSDARG00000042379	zgc:103681	zgc:103681 [Source:ZFIN;Acc:ZDB-GENE-041010-17]	2.4667	8.59338e-05	0.00136764
ENSDARG00000056196	slc2a2	solute carrier family 2 (facilitated glucose transporter), member 2 [Source:ZFIN;Acc:ZDB-GENE-030131-1213]	2.46374	7.6918e-05	0.00123783
ENSDARG00000104077	fcer1gl	Fc receptor, IgE, high affinity I, gamma polypeptide like [Source:ZFIN;Acc:ZDB-GENE-070502-4]	2.45685	0.00373313	0.0322268
ENSDARG00000039423	AL831745.1	si:ch211-217g15.3 [Source:NCBI gene;Acc:368914]	2.45614	5.92115e-07	1.66904e-05
ENSDARG00000012194	scp2a	sterol carrier protein 2a [Source:ZFIN;Acc:ZDB-GENE-040426-1846]	2.45559	9.93935e-11	6.15452e-09
ENSDARG00000098374	CABZ01030862.1		2.45236	6.08317e-09	2.75726e-07
ENSDARG00000007302	sh3gl3b	SH3-domain GRB2-like 3b [Source:ZFIN;Acc:ZDB-GENE-040121-4]	2.4495	5.00594e-19	1.01272e-16
ENSDARG00000061858	zgc:153968	zgc:153968 [Source:ZFIN;Acc:ZDB-GENE-061027-211]	2.4483	0.000193928	0.00277461
ENSDARG00000056226	creb3l3a	cAMP responsive element binding protein 3-like 3a [Source:ZFIN;Acc:ZDB-GENE-030131-4298]	2.44765	1.34118e-07	4.48967e-06
ENSDARG00000026350	wasb	Wiskott-Aldrich syndrome (eczema-thrombocytopenia) b [Source:ZFIN;Acc:ZDB-GENE-030131-7098]	2.44669	0.000888894	0.0100624
ENSDARG00000056587	cyp2r1	cytochrome P450, family 2, subfamily R, polypeptide 1 [Source:ZFIN;Acc:ZDB-GENE-110114-1]	2.44649	8.65778e-13	7.1091e-11
ENSDARG00000069828	si:ch211-117n7.7	si:ch211-117n7.7 [Source:ZFIN;Acc:ZDB-GENE-060503-569]	2.44597	0.000100574	0.00157715
ENSDARG00000056203	si:ch211-201h21.5	si:ch211-201h21.5 [Source:ZFIN;Acc:ZDB-GENE-030131-9599]	2.44522	4.94442e-08	1.85215e-06
ENSDARG00000044039	stx11a	syntaxin 11a [Source:ZFIN;Acc:ZDB-GENE-040426-2564]	2.44388	0.00154238	0.0158454
ENSDARG00000005112	cdh17	cadherin 17, LI cadherin (liver-intestine) [Source:ZFIN;Acc:ZDB-GENE-030910-3]	2.43942	4.06229e-06	9.40385e-05
ENSDARG00000070578	edn2	endothelin 2 [Source:ZFIN;Acc:ZDB-GENE-060503-774]	2.43533	9.20122e-10	4.90653e-08
ENSDARG00000071565	hnf4g	hepatocyte nuclear factor 4, gamma [Source:ZFIN;Acc:ZDB-GENE-060929-100]	2.43474	3.63317e-12	2.72644e-10
ENSDARG00000086159	si:ch73-206d17.1	si:ch73-206d17.1 [Source:ZFIN;Acc:ZDB-GENE-090313-143]	2.43374	7.22882e-05	0.00117019
ENSDARG00000070038	rbp2a	retinol binding protein 2a, cellular [Source:ZFIN;Acc:ZDB-GENE-020320-2]	2.42632	2.96229e-08	1.16149e-06
ENSDARG00000021004	c5	complement component 5 [Source:ZFIN;Acc:ZDB-GENE-120510-2]	2.42603	3.84256e-09	1.78451e-07
ENSDARG00000052578	c6ast4	six-cysteine containing astacin protease 4 [Source:ZFIN;Acc:ZDB-GENE-050626-100]	2.42545	8.02687e-06	0.000170971
ENSDARG00000006427	fabp2	fatty acid binding protein 2, intestinal [Source:ZFIN;Acc:ZDB-GENE-991019-5]	2.42517	1.89234e-10	1.12268e-08
ENSDARG00000054202	hbl4	hexose-binding lectin 4 [Source:ZFIN;Acc:ZDB-GENE-070912-287]	2.42134	0.00628293	0.0483169
ENSDARG00000002219	si:dkey-103j14.5	si:dkey-103j14.5 [Source:ZFIN;Acc:ZDB-GENE-090313-170]	2.41994	5.65311e-05	0.000949714
ENSDARG00000058579	si:ch211-274f20.2	si:ch211-274f20.2 [Source:ZFIN;Acc:ZDB-GENE-091204-91]	2.41758	2.90602e-05	0.000528564
ENSDARG00000097680	si:ch211-241f5.3	si:ch211-241f5.3 [Source:ZFIN;Acc:ZDB-GENE-131127-563]	2.41304	0.000110759	0.00171223
ENSDARG00000096908	si:ch73-185c24.2	si:ch73-185c24.2 [Source:ZFIN;Acc:ZDB-GENE-131121-189]	2.41248	0.000400917	0.00514204
ENSDARG00000017884	bgna	biglycan a [Source:ZFIN;Acc:ZDB-GENE-040704-74]	2.41055	6.54115e-09	2.95303e-07
ENSDARG00000015149	wasa	Wiskott-Aldrich syndrome (eczema-thrombocytopenia) a [Source:ZFIN;Acc:ZDB-GENE-081104-419]	2.40778	4.67482e-05	0.000804445
ENSDARG00000015592	c1ql2	complement component 1, q subcomponent-like 2 [Source:ZFIN;Acc:ZDB-GENE-081105-160]	2.40752	0.00484661	0.039622
ENSDARG00000090444	ponzr1	plac8 onzin related protein 1 [Source:ZFIN;Acc:ZDB-GENE-070727-1]	2.40654	8.40126e-17	1.16096e-14
ENSDARG00000078770	si:ch73-21k16.5	si:ch73-21k16.5 [Source:ZFIN;Acc:ZDB-GENE-030131-8374]	2.40613	2.62164e-07	8.18904e-06
ENSDARG00000070404	inka1b	inka box actin regulator 1b [Source:ZFIN;Acc:ZDB-GENE-030131-5539]	2.40601	2.35235e-08	9.41895e-07
ENSDARG00000013789	sim1b	SIM bHLH transcription factor 1b [Source:ZFIN;Acc:ZDB-GENE-041210-5]	2.40494	0.000562185	0.0067943
ENSDARG00000076135	mmrn2a	multimerin 2a [Source:ZFIN;Acc:ZDB-GENE-080424-3]	2.40236	2.96445e-05	0.000537037
ENSDARG00000077040	si:ch211-85n16.4	si:ch211-85n16.4 [Source:ZFIN;Acc:ZDB-GENE-030131-7043]	2.40069	5.76688e-08	2.1148e-06
ENSDARG00000040466	vil1	villin 1 [Source:ZFIN;Acc:ZDB-GENE-040426-799]	2.39988	8.90071e-07	2.37874e-05
ENSDARG00000101485	si:ch1073-469d17.2	si:ch1073-469d17.2 [Source:ZFIN;Acc:ZDB-GENE-141216-487]	2.39701	0.00557308	0.0441038
ENSDARG00000007370	dysf	dysferlin, limb girdle muscular dystrophy 2B (autosomal recessive) [Source:ZFIN;Acc:ZDB-GENE-070501-1]	2.39618	1.13262e-05	0.000229954
ENSDARG00000069478	slc13a3	solute carrier family 13 (sodium-dependent dicarboxylate transporter), member 3 [Source:ZFIN;Acc:ZDB-GENE-040426-2486]	2.39308	4.7507e-10	2.65185e-08
ENSDARG00000079858	tmem163a	transmembrane protein 163a [Source:ZFIN;Acc:ZDB-GENE-081104-429]	2.39013	0.000303362	0.00407051
ENSDARG00000042329	si:dkey-91m11.5	si:dkey-91m11.5 [Source:ZFIN;Acc:ZDB-GENE-060503-932]	2.38995	3.98074e-10	2.24976e-08
ENSDARG00000076768	reps2	RALBP1 associated Eps domain containing 2 [Source:ZFIN;Acc:ZDB-GENE-130415-3]	2.38986	1.82657e-09	9.07797e-08
ENSDARG00000097209	cox8b	cytochrome c oxidase subunit 8B [Source:ZFIN;Acc:ZDB-GENE-110620-4]	2.38142	3.99798e-08	1.5331e-06
ENSDARG00000002779	pdx1	pancreatic and duodenal homeobox 1 [Source:ZFIN;Acc:ZDB-GENE-990415-122]	2.37821	7.79107e-07	2.12222e-05
ENSDARG00000116986	zgc:172315	zgc:172315 [Source:ZFIN;Acc:ZDB-GENE-080220-7]	2.37719	6.90891e-05	0.00112483
ENSDARG00000028148	pax2a	paired box 2a [Source:ZFIN;Acc:ZDB-GENE-990415-8]	2.37607	5.38204e-08	1.99303e-06
ENSDARG00000006220	ugt1a2	UDP glucuronosyltransferase 1 family, polypeptide A2 [Source:ZFIN;Acc:ZDB-GENE-071004-5]	2.37586	3.95234e-11	2.61906e-09
ENSDARG00000103785	sult2st2	sulfotransferase family 2, cytosolic sulfotransferase 2 [Source:ZFIN;Acc:ZDB-GENE-061117-5]	2.37418	1.41539e-13	1.29866e-11
ENSDARG00000029308	prr15lb	proline rich 15-like b [Source:ZFIN;Acc:ZDB-GENE-050417-201]	2.3732	1.16317e-06	3.04399e-05
ENSDARG00000043342	gpx3	glutathione peroxidase 3 [Source:ZFIN;Acc:ZDB-GENE-070222-3]	2.36981	0.000162267	0.00237103
ENSDARG00000070873	ccl25b	chemokine (C-C motif) ligand 25b [Source:ZFIN;Acc:ZDB-GENE-110222-2]	2.3675	1.63524e-10	9.90896e-09
ENSDARG00000113474	CABZ01067151.1		2.36586	0.00236825	0.0225643
ENSDARG00000068263	csf1b	colony stimulating factor 1b (macrophage) [Source:ZFIN;Acc:ZDB-GENE-061215-106]	2.36281	0.00198737	0.0195401
ENSDARG00000089399	tmem176l.2	transmembrane protein 176l.2 [Source:ZFIN;Acc:ZDB-GENE-080829-12]	2.36231	9.80635e-06	0.000202405
ENSDARG00000107086	CU179656.1		2.35614	0.00375731	0.0323895
ENSDARG00000001354	slc6a22.2	solute carrier family 6 member 22, tandem duplicate 2 [Source:ZFIN;Acc:ZDB-GENE-030616-628]	2.34837	3.39986e-06	8.04291e-05
ENSDARG00000022261	pdzk1	PDZ domain containing 1 [Source:ZFIN;Acc:ZDB-GENE-031222-1]	2.34599	1.16479e-06	3.0447e-05
ENSDARG00000017882	rdh1	retinol dehydrogenase 1 [Source:ZFIN;Acc:ZDB-GENE-030912-15]	2.34291	3.49891e-08	1.35548e-06
ENSDARG00000008861	tfap2e	transcription factor AP-2 epsilon [Source:ZFIN;Acc:ZDB-GENE-040426-1455]	2.34022	2.09699e-05	0.000392112
ENSDARG00000099870	tnni4a	troponin I4a [Source:ZFIN;Acc:ZDB-GENE-041010-75]	2.33591	0.00120323	0.0129358
ENSDARG00000012366	fbp2	fructose-1,6-bisphosphatase 2 [Source:ZFIN;Acc:ZDB-GENE-040822-23]	2.33511	3.01193e-07	9.23673e-06
ENSDARG00000014866	hprt1l	hypoxanthine phosphoribosyltransferase 1, like [Source:ZFIN;Acc:ZDB-GENE-040625-17]	2.33104	6.86197e-06	0.000148816
ENSDARG00000079946	sqlea	squalene epoxidase a [Source:ZFIN;Acc:ZDB-GENE-071004-98]	2.32657	1.01549e-06	2.67916e-05
ENSDARG00000022372	kng1	kininogen 1 [Source:ZFIN;Acc:ZDB-GENE-041010-56]	2.32526	1.76087e-11	1.20681e-09
ENSDARG00000097193	si:dkey-28n18.9	si:dkey-28n18.9 [Source:ZFIN;Acc:ZDB-GENE-131127-205]	2.3231	5.21056e-06	0.000116881
ENSDARG00000076339	cln5	CLN5, intracellular trafficking protein [Source:ZFIN;Acc:ZDB-GENE-060908-1]	2.31951	1.03109e-05	0.000211471
ENSDARG00000111959	si:dkeyp-44b5.4	si:dkeyp-44b5.4 [Source:ZFIN;Acc:ZDB-GENE-120709-63]	2.31744	0.00031415	0.00418498
ENSDARG00000116197	si:dkeyp-4c4.2	si:dkeyp-4c4.2 [Source:ZFIN;Acc:ZDB-GENE-130530-1]	2.31544	0.000243504	0.0033629
ENSDARG00000104418	BX248318.1		2.31342	7.95933e-05	0.0012775
ENSDARG00000073978	crabp2a	cellular retinoic acid binding protein 2, a [Source:ZFIN;Acc:ZDB-GENE-020320-4]	2.31159	4.71145e-07	1.35674e-05
ENSDARG00000113274	AL929536.3		2.31149	0.00291924	0.0265378
ENSDARG00000007407	barx1	BARX homeobox 1 [Source:ZFIN;Acc:ZDB-GENE-050522-28]	2.30954	5.88548e-12	4.30267e-10
ENSDARG00000061120	slc43a2b	solute carrier family 43 (amino acid system L transporter), member 2b [Source:ZFIN;Acc:ZDB-GENE-041212-6]	2.30061	0.000309791	0.00413718
ENSDARG00000103554	notch1a	notch 1a [Source:ZFIN;Acc:ZDB-GENE-990415-173]	2.29873	5.21408e-06	0.000116881
ENSDARG00000091503	FADS6	fatty acid desaturase 6 [Source:HGNC Symbol;Acc:HGNC:30459]	2.29864	8.58275e-08	3.00635e-06
ENSDARG00000039064	st3gal7	ST3 beta-galactoside alpha-2,3-sialyltransferase 7 [Source:ZFIN;Acc:ZDB-GENE-060322-2]	2.2965	9.37618e-06	0.00019459
ENSDARG00000061798	arhgap27l	Rho GTPase activating protein 27, like [Source:ZFIN;Acc:ZDB-GENE-120406-11]	2.29283	3.32224e-05	0.000594722
ENSDARG00000097993	si:ch211-191c10.1	si:ch211-191c10.1 [Source:ZFIN;Acc:ZDB-GENE-131127-387]	2.28952	0.000743423	0.00864009
ENSDARG00000101629	CABZ01079192.1	sucrase-isomaltase (alpha-glucosidase) [Source:NCBI gene;Acc:100148922]	2.28564	0.000215928	0.00303948
ENSDARG00000113391	si:dkey-265e15.2	si:dkey-265e15.2 [Source:ZFIN;Acc:ZDB-GENE-081103-3]	2.28164	0.000760399	0.00881029
ENSDARG00000012076	apoa1a	apolipoprotein A-Ia [Source:ZFIN;Acc:ZDB-GENE-990415-14]	2.28132	3.64745e-06	8.50433e-05
ENSDARG00000032746	tnfsf10l3	tumor necrosis factor (ligand) superfamily, member 10 like 3 [Source:ZFIN;Acc:ZDB-GENE-070606-1]	2.28114	7.02889e-07	1.95215e-05
ENSDARG00000055589	s100t	S100 calcium binding protein T [Source:ZFIN;Acc:ZDB-GENE-050320-61]	2.28077	0.00651468	0.0495942
ENSDARG00000042577	batf3	basic leucine zipper transcription factor, ATF-like 3 [Source:ZFIN;Acc:ZDB-GENE-041014-356]	2.28016	0.00398076	0.0339285
ENSDARG00000101169	grap2b	GRB2 related adaptor protein 2b [Source:ZFIN;Acc:ZDB-GENE-040426-1485]	2.27893	0.000421254	0.00533942
ENSDARG00000105644	zgc:172079	zgc:172079 [Source:ZFIN;Acc:ZDB-GENE-080204-103]	2.27568	3.22169e-06	7.66139e-05
ENSDARG00000102176	pla1a	phospholipase A1 member A [Source:ZFIN;Acc:ZDB-GENE-030131-5949]	2.2736	3.51512e-06	8.26381e-05
ENSDARG00000077872	CR626907.1	alpha-2-macroglobulin-like [Source:NCBI gene;Acc:100006895]	2.2734	4.06919e-07	1.21024e-05
ENSDARG00000103736	gramd2aa	GRAM domain containing 2Aa [Source:ZFIN;Acc:ZDB-GENE-040724-9]	2.27299	4.76703e-05	0.000818448
ENSDARG00000012788	foxa3	forkhead box A3 [Source:ZFIN;Acc:ZDB-GENE-980526-423]	2.26833	2.73224e-14	2.8667e-12
ENSDARG00000071592	aqp8a.2	aquaporin 8a, tandem duplicate 2 [Source:ZFIN;Acc:ZDB-GENE-070112-1802]	2.26784	0.000509151	0.00626433
ENSDARG00000068168	hes2.2	hes family bHLH transcription factor 2, tandem duplicate 2 [Source:ZFIN;Acc:ZDB-GENE-060825-55]	2.26679	0.00378632	0.0325776
ENSDARG00000075468	vwa1	von Willebrand factor A domain containing 1 [Source:ZFIN;Acc:ZDB-GENE-030131-5921]	2.26416	5.39486e-08	1.99451e-06
ENSDARG00000012667	tfap2b	transcription factor AP-2 beta [Source:ZFIN;Acc:ZDB-GENE-050417-394]	2.26318	0.000353674	0.00463045
ENSDARG00000057437	apodb	apolipoprotein Db [Source:ZFIN;Acc:ZDB-GENE-051023-8]	2.26244	8.61713e-06	0.000180157
ENSDARG00000110178	CABZ01066694.1		2.26227	0.00121548	0.0130243
ENSDARG00000069018	cyp7a1	cytochrome P450, family 7, subfamily A, polypeptide 1 [Source:ZFIN;Acc:ZDB-GENE-040426-1296]	2.25996	0.00511579	0.0413478
ENSDARG00000038868	en2b	engrailed homeobox 2b [Source:ZFIN;Acc:ZDB-GENE-980526-40]	2.25804	0.000155935	0.00229328
ENSDARG00000051876	ush1c	Usher syndrome 1C [Source:ZFIN;Acc:ZDB-GENE-060312-41]	2.25317	1.66488e-05	0.00032139
ENSDARG00000045748	stab2	stabilin 2 [Source:ZFIN;Acc:ZDB-GENE-041210-336]	2.25081	0.000356965	0.00466815
ENSDARG00000090185	si:dkeyp-73b11.8	si:dkeyp-73b11.8 [Source:ZFIN;Acc:ZDB-GENE-131120-176]	2.24945	6.12216e-08	2.22707e-06
ENSDARG00000042982	cyp2p8	cytochrome P450, family 2, subfamily P, polypeptide 8 [Source:ZFIN;Acc:ZDB-GENE-061030-1]	2.24704	0.00603699	0.046887
ENSDARG00000030494	hjv	hemojuvelin BMP co-receptor [Source:ZFIN;Acc:ZDB-GENE-030131-651]	2.24581	0.00033461	0.00440933
ENSDARG00000018342	ggt1b	gamma-glutamyltransferase 1b [Source:ZFIN;Acc:ZDB-GENE-110408-13]	2.24433	1.90381e-06	4.74654e-05
ENSDARG00000018441	heg1	heart development protein with EGF-like domains 1 [Source:ZFIN;Acc:ZDB-GENE-040714-1]	2.24367	6.33447e-05	0.00104103
ENSDARG00000002494	itgb6	integrin, beta 6 [Source:ZFIN;Acc:ZDB-GENE-100812-2]	2.24313	4.31251e-05	0.000748922
ENSDARG00000003181	sult1st4	sulfotransferase family 1, cytosolic sulfotransferase 4 [Source:ZFIN;Acc:ZDB-GENE-040426-2054]	2.24188	0.000199652	0.00284394
ENSDARG00000079647	muc13b	mucin 13b, cell surface associated [Source:ZFIN;Acc:ZDB-GENE-080220-61]	2.23629	1.86434e-08	7.69608e-07
ENSDARG00000012137	cyp46a1.1	cytochrome P450, family 46, subfamily A, polypeptide 1, tandem duplicate 1 [Source:ZFIN;Acc:ZDB-GENE-050522-464]	2.23534	3.98494e-05	0.000697199
ENSDARG00000020811	efemp2b	EGF containing fibulin extracellular matrix protein 2b [Source:ZFIN;Acc:ZDB-GENE-030219-125]	2.23349	2.63814e-11	1.78472e-09
ENSDARG00000022254	prkcbb	protein kinase C, beta b [Source:ZFIN;Acc:ZDB-GENE-040426-1178]	2.23293	4.34037e-07	1.27318e-05
ENSDARG00000074613	si:ch211-240l19.6	si:ch211-240l19.6 [Source:ZFIN;Acc:ZDB-GENE-041210-328]	2.23239	0.00295517	0.0268214
ENSDARG00000069095	gls2a	glutaminase 2a (liver, mitochondrial) [Source:ZFIN;Acc:ZDB-GENE-081105-57]	2.22968	9.36285e-06	0.000194491
ENSDARG00000100503	sos1	son of sevenless homolog 1 (Drosophila) [Source:ZFIN;Acc:ZDB-GENE-070209-128]	2.22723	1.04518e-05	0.000214168
ENSDARG00000058462	zgc:158846	zgc:158846 [Source:ZFIN;Acc:ZDB-GENE-070209-50]	2.22387	1.95793e-05	0.000371008
ENSDARG00000033706	adora2aa	adenosine A2a receptor a [Source:ZFIN;Acc:ZDB-GENE-080723-28]	2.21959	2.35684e-10	1.37662e-08
ENSDARG00000060120	glyctk	glycerate kinase [Source:ZFIN;Acc:ZDB-GENE-061013-308]	2.21298	7.16847e-09	3.22339e-07
ENSDARG00000019228	mogat2	monoacylglycerol O-acyltransferase 2 [Source:ZFIN;Acc:ZDB-GENE-041010-186]	2.21043	0.000555511	0.00673959
ENSDARG00000076189	ccdc88b	coiled-coil domain containing 88B [Source:ZFIN;Acc:ZDB-GENE-080303-31]	2.20879	0.000294933	0.00397388
ENSDARG00000016022	zic5	zic family member 5 (odd-paired homolog, Drosophila) [Source:ZFIN;Acc:ZDB-GENE-040622-1]	2.20095	1.49702e-05	0.000292978
ENSDARG00000008457	faah2a	fatty acid amide hydrolase 2a [Source:ZFIN;Acc:ZDB-GENE-040718-453]	2.19803	1.4838e-09	7.47275e-08
ENSDARG00000020944	ezra	ezrin a [Source:ZFIN;Acc:ZDB-GENE-050522-18]	2.19699	5.66845e-08	2.08582e-06
ENSDARG00000100248	c1r	complement component 1, r subcomponent [Source:ZFIN;Acc:ZDB-GENE-050913-24]	2.19551	0.00218715	0.021228
ENSDARG00000103476	trpm1b	transient receptor potential cation channel, subfamily M, member 1b [Source:ZFIN;Acc:ZDB-GENE-070424-31]	2.19404	2.49647e-09	1.21151e-07
ENSDARG00000010029	spon1a	spondin 1a [Source:ZFIN;Acc:ZDB-GENE-000427-9]	2.18761	6.22708e-07	1.74659e-05
ENSDARG00000020655	INSM2	INSM transcriptional repressor 2 [Source:HGNC Symbol;Acc:HGNC:17539]	2.18449	0.00360669	0.0313775
ENSDARG00000031981	pcbd1	pterin-4 alpha-carbinolamine dehydratase/dimerization cofactor of hepatocyte nuclear factor 1 alpha [Source:ZFIN;Acc:ZDB-GENE-040426-1787]	2.18044	1.08243e-07	3.68888e-06
ENSDARG00000097040	CT025745.1		2.1735	0.000199959	0.00284653
ENSDARG00000003219	bin2a	bridging integrator 2a [Source:ZFIN;Acc:ZDB-GENE-041114-126]	2.17285	2.19585e-05	0.000408912
ENSDARG00000008553	zgc:136872	zgc:136872 [Source:ZFIN;Acc:ZDB-GENE-060421-5204]	2.16866	0.000177935	0.00257941
ENSDARG00000016725	gadd45gb.1	growth arrest and DNA-damage-inducible, gamma b, tandem duplicate 1 [Source:ZFIN;Acc:ZDB-GENE-040426-2321]	2.16386	0.00650958	0.0495721
ENSDARG00000055518	pygma	phosphorylase, glycogen, muscle A [Source:ZFIN;Acc:ZDB-GENE-050522-482]	2.16132	0.00556167	0.0440559
ENSDARG00000004282	zgc:77375	zgc:77375 [Source:ZFIN;Acc:ZDB-GENE-040426-1827]	2.15627	0.00375669	0.0323895
ENSDARG00000057035	stoml3b	stomatin (EPB72)-like 3b [Source:ZFIN;Acc:ZDB-GENE-050417-366]	2.15624	1.00494e-07	3.46123e-06
ENSDARG00000070726	cnga3a	cyclic nucleotide gated channel alpha 3a [Source:ZFIN;Acc:ZDB-GENE-090611-2]	2.15357	0.00134513	0.0141658
ENSDARG00000077881	chl1a	cell adhesion molecule L1-like a [Source:ZFIN;Acc:ZDB-GENE-090313-201]	2.14994	4.0224e-08	1.53986e-06
ENSDARG00000013050	abcc12	ATP-binding cassette, sub-family C (CFTR/MRP), member 12 [Source:ZFIN;Acc:ZDB-GENE-050517-25]	2.14858	3.22046e-06	7.66139e-05
ENSDARG00000087863	cd44a	CD44 molecule (Indian blood group) a [Source:ZFIN;Acc:ZDB-GENE-110429-1]	2.1472	0.00536699	0.0429048
ENSDARG00000034572	gpr143	G protein-coupled receptor 143 [Source:ZFIN;Acc:ZDB-GENE-040426-1476]	2.14693	0.00386833	0.0331448
ENSDARG00000104818	si:ch211-93f2.1	si:ch211-93f2.1 [Source:ZFIN;Acc:ZDB-GENE-041014-96]	2.14597	2.1381e-05	0.00039947
ENSDARG00000087152	sowahd	sosondowah ankyrin repeat domain family d [Source:ZFIN;Acc:ZDB-GENE-120215-42]	2.14546	5.20659e-06	0.000116881
ENSDARG00000078624	arhgef9b	Cdc42 guanine nucleotide exchange factor (GEF) 9b [Source:ZFIN;Acc:ZDB-GENE-030131-7745]	2.14436	4.1515e-07	1.22827e-05
ENSDARG00000041645	sb:cb37	sb:cb37 [Source:ZFIN;Acc:ZDB-GENE-030131-9800]	2.14249	5.60098e-05	0.000945161
ENSDARG00000011571	calcrlb	calcitonin receptor-like b [Source:ZFIN;Acc:ZDB-GENE-080924-1]	2.14196	8.53407e-06	0.000178916
ENSDARG00000011376	dnase1l4.2	deoxyribonuclease 1 like 4, tandem duplicate 2 [Source:ZFIN;Acc:ZDB-GENE-040426-1884]	2.14084	5.32111e-10	2.94847e-08
ENSDARG00000022098	opn4a	opsin 4a (melanopsin) [Source:ZFIN;Acc:ZDB-GENE-070111-2]	2.14011	0.00016396	0.00239422
ENSDARG00000055539	epdl2	ependymin-like 2 [Source:ZFIN;Acc:ZDB-GENE-091204-250]	2.13385	0.000147279	0.00219015
ENSDARG00000076904	loxl5b	lysyl oxidase-like 5b [Source:ZFIN;Acc:ZDB-GENE-070818-3]	2.12934	9.07731e-09	3.9868e-07
ENSDARG00000055186	ccr9a	chemokine (C-C motif) receptor 9a [Source:ZFIN;Acc:ZDB-GENE-060130-125]	2.12612	0.000109678	0.00169899
ENSDARG00000008414	exoc3l2a	exocyst complex component 3-like 2a [Source:ZFIN;Acc:ZDB-GENE-060526-343]	2.12556	0.00019448	0.00278076
ENSDARG00000038106	slc37a4a	solute carrier family 37 (glucose-6-phosphate transporter), member 4a [Source:ZFIN;Acc:ZDB-GENE-040426-2230]	2.12538	3.11033e-16	4.02797e-14
ENSDARG00000010181	asap2a	ArfGAP with SH3 domain, ankyrin repeat and PH domain 2a [Source:ZFIN;Acc:ZDB-GENE-041210-256]	2.12432	3.02266e-07	9.2571e-06
ENSDARG00000116608	pitx1	paired-like homeodomain 1 [Source:ZFIN;Acc:ZDB-GENE-060421-3623]	2.11957	1.76991e-05	0.000339352
ENSDARG00000094708	sftpba	surfactant protein Ba [Source:ZFIN;Acc:ZDB-GENE-091204-378]	2.11919	1.84544e-09	9.15171e-08
ENSDARG00000042953	cyp2n13	cytochrome P450, family 2, subfamily N, polypeptide 13 [Source:ZFIN;Acc:ZDB-GENE-041001-158]	2.11658	4.76495e-05	0.000818448
ENSDARG00000070844	gamt	guanidinoacetate N-methyltransferase [Source:ZFIN;Acc:ZDB-GENE-051030-97]	2.11639	5.72502e-15	6.55283e-13
ENSDARG00000016081	cldn15la	claudin 15-like a [Source:ZFIN;Acc:ZDB-GENE-010328-12]	2.11112	1.80254e-05	0.000344733
ENSDARG00000002013	grb10a	growth factor receptor-bound protein 10a [Source:ZFIN;Acc:ZDB-GENE-040822-32]	2.10935	1.36089e-09	6.96207e-08
ENSDARG00000099558	NPC1L1	NPC1 like intracellular cholesterol transporter 1 [Source:HGNC Symbol;Acc:HGNC:7898]	2.10882	0.000363402	0.00473866
ENSDARG00000004015	adcyap1a	adenylate cyclase activating polypeptide 1a [Source:ZFIN;Acc:ZDB-GENE-020809-4]	2.1082	0.000304751	0.00408431
ENSDARG00000099546	kynu	kynureninase [Source:ZFIN;Acc:ZDB-GENE-120215-204]	2.10359	6.36979e-06	0.000139747
ENSDARG00000015134	camkk1b	calcium/calmodulin-dependent protein kinase kinase 1, alpha b [Source:ZFIN;Acc:ZDB-GENE-080722-13]	2.10318	0.00238687	0.0226913
ENSDARG00000063089	ccm2l	CCM2 like scaffold protein [Source:ZFIN;Acc:ZDB-GENE-090313-248]	2.10207	1.99248e-07	6.36892e-06
ENSDARG00000003615	slc26a3.2	solute carrier family 26 (anion exchanger), member 3, tandem duplicate 2 [Source:ZFIN;Acc:ZDB-GENE-041210-179]	2.09936	0.000202698	0.00288009
ENSDARG00000098162	zgc:77748	zgc:77748 [Source:ZFIN;Acc:ZDB-GENE-040426-1864]	2.09653	8.17833e-06	0.000173544
ENSDARG00000086647	chrng	cholinergic receptor, nicotinic, gamma [Source:ZFIN;Acc:ZDB-GENE-030131-3805]	2.09399	0.000581672	0.00698033
ENSDARG00000043093	mpeg1.2	macrophage expressed 1, tandem duplicate 2 [Source:ZFIN;Acc:ZDB-GENE-050522-305]	2.09063	7.90839e-07	2.14644e-05
ENSDARG00000097693	si:ch211-248a14.8	si:ch211-248a14.8 [Source:ZFIN;Acc:ZDB-GENE-131126-33]	2.08891	9.29929e-05	0.00147119
ENSDARG00000020114	slc20a1a	solute carrier family 20, member 1a [Source:ZFIN;Acc:ZDB-GENE-040426-2217]	2.08858	2.77318e-07	8.60939e-06
ENSDARG00000103774	limch1b	LIM and calponin homology domains 1b [Source:ZFIN;Acc:ZDB-GENE-030131-9210]	2.0875	1.92079e-08	7.87176e-07
ENSDARG00000070484	zgc:195001	zgc:195001 [Source:ZFIN;Acc:ZDB-GENE-081022-173]	2.08313	2.28474e-06	5.56764e-05
ENSDARG00000096829	blvrb	biliverdin reductase B [Source:ZFIN;Acc:ZDB-GENE-030131-1516]	2.08211	2.44542e-13	2.17336e-11
ENSDARG00000016649	akr7a3	aldo-keto reductase family 7, member A3 (aflatoxin aldehyde reductase) [Source:ZFIN;Acc:ZDB-GENE-040718-62]	2.07711	5.1428e-13	4.42415e-11
ENSDARG00000020219	dld	deltaD [Source:ZFIN;Acc:ZDB-GENE-990415-47]	2.07595	3.64328e-06	8.50433e-05
ENSDARG00000020387	nipsnap3a	nipsnap homolog 3A (C. elegans) [Source:ZFIN;Acc:ZDB-GENE-040426-1037]	2.07428	1.75064e-08	7.26645e-07
ENSDARG00000097513	CT573383.1	annexin A2-A-like [Source:NCBI gene;Acc:100006250]	2.07222	0.00119149	0.012834
ENSDARG00000094112	slc22a21	solute carrier family 22 (organic cation transporter), member 21 [Source:ZFIN;Acc:ZDB-GENE-091118-62]	2.07146	0.00645296	0.0492594
ENSDARG00000053973	fetub	fetuin B [Source:ZFIN;Acc:ZDB-GENE-050208-4]	2.0709	1.79265e-05	0.000343284
ENSDARG00000038153	lgals2b	lectin, galactoside-binding, soluble, 2b [Source:ZFIN;Acc:ZDB-GENE-040426-1590]	2.07067	1.06997e-07	3.65742e-06
ENSDARG00000028000	pfkpa	phosphofructokinase, platelet a [Source:ZFIN;Acc:ZDB-GENE-091112-22]	2.06797	8.2798e-10	4.45713e-08
ENSDARG00000091916	ugt5b4	UDP glucuronosyltransferase 5 family, polypeptide B4 [Source:ZFIN;Acc:ZDB-GENE-070112-2332]	2.06633	4.12368e-06	9.49745e-05
ENSDARG00000103443	vwde	von Willebrand factor D and EGF domains [Source:ZFIN;Acc:ZDB-GENE-060929-1226]	2.06534	6.66935e-06	0.000145194
ENSDARG00000029905	phyhd1	phytanoyl-CoA dioxygenase domain containing 1 [Source:ZFIN;Acc:ZDB-GENE-041114-159]	2.06264	2.13693e-12	1.66997e-10
ENSDARG00000095832	CU682777.2	si:ch73-269m23.4 [Source:NCBI gene;Acc:100331574]	2.06077	3.0543e-06	7.30165e-05
ENSDARG00000075163	cxcl20	chemokine (C-X-C motif) ligand 20 [Source:ZFIN;Acc:ZDB-GENE-111004-2]	2.05821	5.1034e-06	0.000114968
ENSDARG00000042041	tal2	T-cell acute lymphocytic leukemia 2 [Source:ZFIN;Acc:ZDB-GENE-040115-1]	2.0574	0.00518425	0.0417374
ENSDARG00000037256	si:ch211-145b13.5	si:ch211-145b13.5 [Source:ZFIN;Acc:ZDB-GENE-090313-35]	2.05708	0.00150677	0.0155927
ENSDARG00000059805	slc25a38a	solute carrier family 25, member 38a [Source:ZFIN;Acc:ZDB-GENE-060929-320]	2.05515	0.000328803	0.00435516
ENSDARG00000054632	fli1a	Fli-1 proto-oncogene, ETS transcription factor a [Source:ZFIN;Acc:ZDB-GENE-980526-426]	2.05493	2.10468e-10	1.23571e-08
ENSDARG00000090783	mfap4	microfibril associated protein 4 [Source:ZFIN;Acc:ZDB-GENE-040426-2246]	2.05105	0.00296623	0.0269003
ENSDARG00000099351	igfbp1a	insulin-like growth factor binding protein 1a [Source:ZFIN;Acc:ZDB-GENE-021231-1]	2.05074	1.06038e-13	1.00972e-11
ENSDARG00000042899	si:ch211-163l21.8	si:ch211-163l21.8 [Source:ZFIN;Acc:ZDB-GENE-041008-93]	2.04725	3.1811e-05	0.000573079
ENSDARG00000099891	si:ch211-57n23.1	si:ch211-57n23.1 [Source:ZFIN;Acc:ZDB-GENE-141219-29]	2.0456	8.55382e-06	0.000179164
ENSDARG00000101206	zgc:113363	zgc:113363 [Source:ZFIN;Acc:ZDB-GENE-050327-7]	2.04347	4.5364e-06	0.000103325
ENSDARG00000036245	sb:cb649	sb:cb649 [Source:ZFIN;Acc:ZDB-GENE-030804-15]	2.04175	4.27689e-06	9.79063e-05
ENSDARG00000098315	cyp1a	cytochrome P450, family 1, subfamily A [Source:ZFIN;Acc:ZDB-GENE-011219-1]	2.03456	0.00144804	0.015113
ENSDARG00000057064	enpep	glutamyl aminopeptidase [Source:ZFIN;Acc:ZDB-GENE-050309-218]	2.03445	4.13709e-06	9.50902e-05
ENSDARG00000078901	anks1ab	ankyrin repeat and sterile alpha motif domain containing 1Ab [Source:ZFIN;Acc:ZDB-GENE-110107-1]	2.03126	1.27385e-05	0.000254803
ENSDARG00000039752	si:dkey-167k11.5	si:dkey-167k11.5 [Source:ZFIN;Acc:ZDB-GENE-091204-218]	2.03034	4.16167e-07	1.22967e-05
ENSDARG00000006840	gnmt	glycine N-methyltransferase [Source:ZFIN;Acc:ZDB-GENE-040227-1]	2.03012	1.98099e-10	1.16611e-08
ENSDARG00000044295	pip5k1ba	phosphatidylinositol-4-phosphate 5-kinase, type I, beta a [Source:ZFIN;Acc:ZDB-GENE-041010-81]	2.0291	0.000242468	0.00335065
ENSDARG00000006615	hnf1ba	HNF1 homeobox Ba [Source:ZFIN;Acc:ZDB-GENE-020104-1]	2.02558	2.59672e-05	0.000476513
ENSDARG00000052277	cabp2b	calcium binding protein 2b [Source:ZFIN;Acc:ZDB-GENE-081028-55]	2.02494	0.000150866	0.00223178
ENSDARG00000037679	zgc:103678	zgc:103678 [Source:ZFIN;Acc:ZDB-GENE-040912-107]	2.02318	1.31153e-06	3.37381e-05
ENSDARG00000102241	zgc:136410	zgc:136410 [Source:ZFIN;Acc:ZDB-GENE-060421-6071]	2.02298	4.16388e-06	9.55121e-05
ENSDARG00000044199	gnat1	guanine nucleotide binding protein (G protein), alpha transducing activity polypeptide 1 [Source:ZFIN;Acc:ZDB-GENE-011128-11]	2.02257	0.0013122	0.0138705
ENSDARG00000080018	kif16bb	kinesin family member 16Bb [Source:ZFIN;Acc:ZDB-GENE-070424-241]	2.02205	0.00290041	0.026409
ENSDARG00000060153	h6pd	hexose-6-phosphate dehydrogenase (glucose 1-dehydrogenase) [Source:ZFIN;Acc:ZDB-GENE-110408-60]	2.02152	0.000155455	0.00228771
ENSDARG00000009470	hnf1a	HNF1 homeobox a [Source:ZFIN;Acc:ZDB-GENE-021206-12]	2.01923	0.00166783	0.0168816
ENSDARG00000053625	anxa2b	annexin A2b [Source:ZFIN;Acc:ZDB-GENE-030131-1089]	2.01817	1.87838e-06	4.68829e-05
ENSDARG00000043394	si:dkey-71h2.2	si:dkey-71h2.2 [Source:ZFIN;Acc:ZDB-GENE-041014-145]	2.01552	6.41506e-07	1.79266e-05
ENSDARG00000034300	sema3c	sema domain, immunoglobulin domain (Ig), short basic domain, secreted, (semaphorin) 3C [Source:ZFIN;Acc:ZDB-GENE-050513-5]	2.01496	6.7818e-07	1.88816e-05
ENSDARG00000101089	gart	phosphoribosylglycinamide formyltransferase [Source:ZFIN;Acc:ZDB-GENE-000616-14]	2.01421	1.9429e-10	1.14966e-08
ENSDARG00000079068	adam12	ADAM metallopeptidase domain 12 [Source:ZFIN;Acc:ZDB-GENE-070809-1]	2.01411	1.07918e-05	0.00022014
ENSDARG00000042014	cyp11c1	cytochrome P450, family 11, subfamily C, polypeptide 1 [Source:ZFIN;Acc:ZDB-GENE-070828-1]	2.01291	0.00249746	0.0234757
ENSDARG00000041960	si:ch211-173a9.6	si:ch211-173a9.6 [Source:ZFIN;Acc:ZDB-GENE-030131-4623]	2.01265	0.00448186	0.037288
ENSDARG00000034559	srpx2	sushi-repeat containing protein X-linked 2 [Source:ZFIN;Acc:ZDB-GENE-110411-231]	2.01074	0.00397754	0.0339266
ENSDARG00000105301	sox8a	SRY (sex determining region Y)-box 8a [Source:ZFIN;Acc:ZDB-GENE-130530-719]	2.00907	0.000330069	0.00436936
ENSDARG00000017757	pik3cg	phosphatidylinositol-4,5-bisphosphate 3-kinase, catalytic subunit gamma [Source:ZFIN;Acc:ZDB-GENE-040426-2532]	2.00507	0.000337305	0.00443408
ENSDARG00000053068	cyp8b1	cytochrome P450, family 8, subfamily B, polypeptide 1 [Source:ZFIN;Acc:ZDB-GENE-040808-53]	2.00147	4.00783e-09	1.85745e-07
ENSDARG00000060010	iqgap2	IQ motif containing GTPase activating protein 2 [Source:ZFIN;Acc:ZDB-GENE-030131-2878]	2.00031	7.86613e-07	2.13753e-05
ENSDARG00000037425	s100a10a	S100 calcium binding protein A10a [Source:ZFIN;Acc:ZDB-GENE-041010-35]	2.00004	0.000938826	0.010507
ENSDARG00000074697	npdc1a	neural proliferation, differentiation and control, 1a [Source:ZFIN;Acc:ZDB-GENE-031204-31]	1.99949	4.23491e-09	1.9547e-07
ENSDARG00000101762	fah	fumarylacetoacetate hydrolase (fumarylacetoacetase) [Source:ZFIN;Acc:ZDB-GENE-030131-1091]	1.99935	1.22914e-11	8.6509e-10
ENSDARG00000103311	fbln1	fibulin 1 [Source:NCBI gene;Acc:30240]	1.99919	9.62055e-07	2.55904e-05
ENSDARG00000079584	zgc:194930	zgc:194930 [Source:ZFIN;Acc:ZDB-GENE-081022-166]	1.99585	8.09226e-08	2.85218e-06
ENSDARG00000043729	plac8.1	placenta-specific 8, tandem duplicate 1 [Source:ZFIN;Acc:ZDB-GENE-050809-124]	1.99575	5.34576e-05	0.00090886
ENSDARG00000039272	pls1	plastin 1 (I isoform) [Source:ZFIN;Acc:ZDB-GENE-030131-6205]	1.99558	0.000875966	0.00994091
ENSDARG00000027495	elovl4b	ELOVL fatty acid elongase 4b [Source:ZFIN;Acc:ZDB-GENE-030131-7672]	1.99494	0.000369878	0.00480926
ENSDARG00000040432	klf2b	Kruppel-like factor 2b [Source:ZFIN;Acc:ZDB-GENE-011109-2]	1.99386	6.34574e-08	2.29684e-06
ENSDARG00000036940	ctss1	cathepsin S, ortholog 1 [Source:ZFIN;Acc:ZDB-GENE-040426-1583]	1.98923	0.00318517	0.0284531
ENSDARG00000053853	slc13a2	solute carrier family 13 (sodium-dependent dicarboxylate transporter), member 2 [Source:ZFIN;Acc:ZDB-GENE-040426-2389]	1.98294	0.000225697	0.00315739
ENSDARG00000059956	ptk6b	PTK6 protein tyrosine kinase 6b [Source:ZFIN;Acc:ZDB-GENE-060929-1150]	1.97977	0.00281263	0.0257858
ENSDARG00000037917	itga3a	integrin, alpha 3a [Source:ZFIN;Acc:ZDB-GENE-090805-3]	1.97933	3.40775e-05	0.000607631
ENSDARG00000019902	rcvrn2	recoverin 2 [Source:ZFIN;Acc:ZDB-GENE-030131-7590]	1.97417	0.00103897	0.0114915
ENSDARG00000033999	cyp26a1	cytochrome P450, family 26, subfamily A, polypeptide 1 [Source:ZFIN;Acc:ZDB-GENE-990415-44]	1.97299	0.000357933	0.0046781
ENSDARG00000100307	adamts5	ADAM metallopeptidase with thrombospondin type 1 motif 5 [Source:NCBI gene;Acc:565053]	1.96974	0.00452631	0.0375402
ENSDARG00000104470	syngr2b	synaptogyrin 2b [Source:ZFIN;Acc:ZDB-GENE-070424-19]	1.96746	1.08675e-05	0.000221485
ENSDARG00000074235	CR376783.1	V-set domain-containing T-cell activation inhibitor 1-like [Source:NCBI gene;Acc:797620]	1.96149	9.93765e-07	2.62797e-05
ENSDARG00000068516	hapln1b	hyaluronan and proteoglycan link protein 1b [Source:ZFIN;Acc:ZDB-GENE-050920-1]	1.96122	9.29508e-08	3.24084e-06
ENSDARG00000100482	pmt	phosphoethanolamine methyltransferase [Source:ZFIN;Acc:ZDB-GENE-060929-740]	1.95838	4.56175e-09	2.09384e-07
ENSDARG00000099812	si:dkey-31f5.11	si:dkey-31f5.11 [Source:ZFIN;Acc:ZDB-GENE-030131-7826]	1.9583	8.32926e-07	2.24721e-05
ENSDARG00000059348	rxfp3.3b	relaxin family peptide receptor 3.3b [Source:ZFIN;Acc:ZDB-GENE-121030-6]	1.95778	0.00230722	0.0220889
ENSDARG00000061769	bmp10	bone morphogenetic protein 10 [Source:ZFIN;Acc:ZDB-GENE-060526-211]	1.9508	0.000776448	0.00896625
ENSDARG00000086569	zgc:172051	zgc:172051 [Source:ZFIN;Acc:ZDB-GENE-080219-23]	1.94385	0.00246687	0.0232751
ENSDARG00000018643	igf2a	insulin-like growth factor 2a [Source:ZFIN;Acc:ZDB-GENE-991111-3]	1.94366	6.23624e-09	2.821e-07
ENSDARG00000103639	si:dkey-36i7.3	si:dkey-36i7.3 [Source:ZFIN;Acc:ZDB-GENE-131127-316]	1.94027	0.000272647	0.00370222
ENSDARG00000100139	si:ch211-113d22.2	si:ch211-113d22.2 [Source:ZFIN;Acc:ZDB-GENE-141222-39]	1.93833	0.000298786	0.00401862
ENSDARG00000016074	cryz	crystallin, zeta (quinone reductase) [Source:ZFIN;Acc:ZDB-GENE-050306-24]	1.93799	1.9582e-06	4.85012e-05
ENSDARG00000068220	mbl2	mannose binding lectin 2 [Source:ZFIN;Acc:ZDB-GENE-000427-2]	1.93696	7.28801e-05	0.00117893
ENSDARG00000070346	hoxc8a	homeobox C8a [Source:ZFIN;Acc:ZDB-GENE-990415-114]	1.93464	7.25537e-09	3.24957e-07
ENSDARG00000036670	aplnrb	apelin receptor b [Source:ZFIN;Acc:ZDB-GENE-050913-90]	1.93119	0.00261684	0.0243454
ENSDARG00000090052	si:dkey-165a24.9	si:dkey-165a24.9 [Source:ZFIN;Acc:ZDB-GENE-141209-1]	1.92917	9.56141e-05	0.00150899
ENSDARG00000111188	cdaa	cytidine deaminase a [Source:ZFIN;Acc:ZDB-GENE-170609-2]	1.92811	0.00630915	0.0484693
ENSDARG00000068738	cox5b2	cytochrome c oxidase subunit 5B2 [Source:ZFIN;Acc:ZDB-GENE-060825-71]	1.92675	0.000721516	0.00841571
ENSDARG00000020956	pck2	phosphoenolpyruvate carboxykinase 2 (mitochondrial) [Source:ZFIN;Acc:ZDB-GENE-040426-2266]	1.92046	6.69443e-06	0.000145601
ENSDARG00000018621	slc6a19a.1	solute carrier family 6 (neutral amino acid transporter), member 19a, tandem duplicate 1 [Source:ZFIN;Acc:ZDB-GENE-070620-2]	1.91685	0.00169209	0.0170704
ENSDARG00000004687	acaa1	acetyl-CoA acyltransferase 1 [Source:ZFIN;Acc:ZDB-GENE-040704-48]	1.9144	2.89492e-09	1.38999e-07
ENSDARG00000056247	bricd5	BRICHOS domain containing 5 [Source:ZFIN;Acc:ZDB-GENE-050208-85]	1.91428	0.00281777	0.0258211
ENSDARG00000078844	BX571839.1		1.91373	0.00254165	0.0238416
ENSDARG00000068478	gpx4a	glutathione peroxidase 4a [Source:ZFIN;Acc:ZDB-GENE-030410-2]	1.91359	1.01774e-14	1.13621e-12
ENSDARG00000039007	eno3	enolase 3, (beta, muscle) [Source:ZFIN;Acc:ZDB-GENE-031006-5]	1.90811	3.69197e-09	1.72163e-07
ENSDARG00000089361	wu:fb59d01	wu:fb59d01 [Source:ZFIN;Acc:ZDB-GENE-030131-1098]	1.90734	1.97618e-05	0.000373842
ENSDARG00000041546	gypc	glycophorin C (Gerbich blood group) [Source:ZFIN;Acc:ZDB-GENE-030131-7930]	1.90722	5.32253e-08	1.97531e-06
ENSDARG00000061664	zgc:162707	zgc:162707 [Source:ZFIN;Acc:ZDB-GENE-070424-37]	1.90523	3.17708e-07	9.64329e-06
ENSDARG00000051925	cyb5r2	cytochrome b5 reductase 2 [Source:ZFIN;Acc:ZDB-GENE-060825-83]	1.89997	3.37454e-09	1.58996e-07
ENSDARG00000102555	si:dkey-33i11.9	si:dkey-33i11.9 [Source:ZFIN;Acc:ZDB-GENE-060503-262]	1.89797	6.69831e-09	3.01797e-07
ENSDARG00000052470	igfbp2a	insulin-like growth factor binding protein 2a [Source:ZFIN;Acc:ZDB-GENE-000125-12]	1.89272	0.000774438	0.00895464
ENSDARG00000045936	pax6b	paired box 6b [Source:ZFIN;Acc:ZDB-GENE-001031-1]	1.88656	0.00125392	0.0133667
ENSDARG00000003750	pfas	phosphoribosylformylglycinamidine synthase [Source:ZFIN;Acc:ZDB-GENE-030131-4420]	1.88619	8.37052e-10	4.48466e-08
ENSDARG00000015567	zic1	zic family member 1 (odd-paired homolog, Drosophila) [Source:ZFIN;Acc:ZDB-GENE-000208-4]	1.88615	0.00270706	0.025
ENSDARG00000062297	soat1	sterol O-acyltransferase 1 [Source:ZFIN;Acc:ZDB-GENE-081105-177]	1.88259	0.00235612	0.0224984
ENSDARG00000104654	leap2	liver-expressed antimicrobial peptide 2 [Source:ZFIN;Acc:ZDB-GENE-081022-131]	1.88145	0.000359401	0.00469187
ENSDARG00000059227	fabp1b.1	fatty acid binding protein 1b, tandem duplicate 1 [Source:ZFIN;Acc:ZDB-GENE-050522-96]	1.88107	0.000231457	0.00322609
ENSDARG00000016918	ace2	angiotensin I converting enzyme 2 [Source:ZFIN;Acc:ZDB-GENE-041114-6]	1.88029	0.00286854	0.026203
ENSDARG00000104172	diabloa	diablo, IAP-binding mitochondrial protein a [Source:ZFIN;Acc:ZDB-GENE-040426-1303]	1.88007	2.81174e-07	8.66972e-06
ENSDARG00000037140	pfkfb1	6-phosphofructo-2-kinase/fructose-2,6-biphosphatase 1 [Source:ZFIN;Acc:ZDB-GENE-030131-5664]	1.87932	2.51367e-05	0.000462396
ENSDARG00000006215	akr1b1	aldo-keto reductase family 1, member B1 (aldose reductase) [Source:ZFIN;Acc:ZDB-GENE-040625-7]	1.877	2.86679e-09	1.37941e-07
ENSDARG00000095802	si:ch1073-155h21.2	si:ch1073-155h21.2 [Source:ZFIN;Acc:ZDB-GENE-110411-72]	1.87531	0.00494262	0.0402063
ENSDARG00000062756	pllp	plasmolipin [Source:ZFIN;Acc:ZDB-GENE-050419-195]	1.87262	6.14836e-07	1.72664e-05
ENSDARG00000019566	neurod1	neuronal differentiation 1 [Source:ZFIN;Acc:ZDB-GENE-990415-172]	1.86889	0.000990554	0.0110044
ENSDARG00000019861	fgl2a	fibrinogen-like 2a [Source:ZFIN;Acc:ZDB-GENE-030131-9506]	1.86553	0.000171646	0.00249679
ENSDARG00000057575	pnp4a	purine nucleoside phosphorylase 4a [Source:ZFIN;Acc:ZDB-GENE-040625-83]	1.86543	0.000410412	0.0052324
ENSDARG00000051939	pcxb	pyruvate carboxylase b [Source:ZFIN;Acc:ZDB-GENE-000831-1]	1.86463	0.00128047	0.0136049
ENSDARG00000101726	si:ch211-93f2.1	si:ch211-93f2.1 [Source:ZFIN;Acc:ZDB-GENE-041014-96]	1.86404	0.000623016	0.00740788
ENSDARG00000057262	si:dkey-91i10.3	si:dkey-91i10.3 [Source:ZFIN;Acc:ZDB-GENE-081105-124]	1.86162	0.00347014	0.0304349
ENSDARG00000055158	prox1a	prospero homeobox 1a [Source:ZFIN;Acc:ZDB-GENE-980526-397]	1.85778	1.78829e-07	5.78973e-06
ENSDARG00000019702	aldocb	aldolase C, fructose-bisphosphate, b [Source:ZFIN;Acc:ZDB-GENE-030821-1]	1.85592	1.44378e-09	7.35288e-08
ENSDARG00000057743	si:dkey-10f21.4	si:dkey-10f21.4 [Source:ZFIN;Acc:ZDB-GENE-070912-350]	1.85495	0.00356472	0.031072
ENSDARG00000006811	sult1st6	sulfotransferase family 1, cytosolic sulfotransferase 6 [Source:ZFIN;Acc:ZDB-GENE-040718-343]	1.85424	1.60682e-05	0.00031151
ENSDARG00000061800	si:dkey-208k22.6	si:dkey-208k22.6 [Source:ZFIN;Acc:ZDB-GENE-070912-433]	1.85351	0.000117094	0.00180034
ENSDARG00000033182	arl4ab	ADP-ribosylation factor-like 4ab [Source:ZFIN;Acc:ZDB-GENE-030219-167]	1.85155	0.000203308	0.00288695
ENSDARG00000006052	malt2	MALT paracaspase 2 [Source:ZFIN;Acc:ZDB-GENE-020801-2]	1.85065	0.0025497	0.0239073
ENSDARG00000025436	msrb1a	methionine sulfoxide reductase B1a [Source:ZFIN;Acc:ZDB-GENE-030411-3]	1.8497	1.60894e-05	0.000311654
ENSDARG00000054211	st8sia7.1	ST8 alpha-N-acetyl-neuraminide alpha-2,8-sialyltransferase 7.1 [Source:ZFIN;Acc:ZDB-GENE-090504-4]	1.84923	0.00447868	0.037288
ENSDARG00000099336	mvda	mevalonate (diphospho) decarboxylase a [Source:ZFIN;Acc:ZDB-GENE-041114-127]	1.84756	1.03103e-05	0.000211471
ENSDARG00000059327	gata2a	GATA binding protein 2a [Source:ZFIN;Acc:ZDB-GENE-980526-260]	1.84701	5.80351e-08	2.1248e-06
ENSDARG00000070343	hoxc6a	homeobox C6a [Source:ZFIN;Acc:ZDB-GENE-990415-113]	1.84668	2.94244e-05	0.000534331
ENSDARG00000000588	grasp	GRP1 (general receptor for phosphoinositides 1)-associated scaffold protein [Source:ZFIN;Acc:ZDB-GENE-060312-30]	1.84644	5.23692e-10	2.90893e-08
ENSDARG00000103978	sh3bp5b	SH3-domain binding protein 5b (BTK-associated) [Source:ZFIN;Acc:ZDB-GENE-040426-2813]	1.84601	1.30872e-07	4.394e-06
ENSDARG00000062479	vcam1b	vascular cell adhesion molecule 1b [Source:ZFIN;Acc:ZDB-GENE-070209-238]	1.84139	9.7687e-06	0.000201812
ENSDARG00000014599	slc5a6b	solute carrier family 5 (sodium/multivitamin and iodide cotransporter), member 6 [Source:ZFIN;Acc:ZDB-GENE-050913-86]	1.83958	1.71935e-05	0.000331058
ENSDARG00000025703	dmgdh	dimethylglycine dehydrogenase [Source:ZFIN;Acc:ZDB-GENE-080227-8]	1.8391	7.4607e-09	3.33361e-07
ENSDARG00000001781	tspan11	tetraspanin 11 [Source:ZFIN;Acc:ZDB-GENE-041210-93]	1.83887	0.000247661	0.00340993
ENSDARG00000061549	foxo1b	forkhead box O1 b [Source:ZFIN;Acc:ZDB-GENE-080425-3]	1.83747	0.00583841	0.0456109
ENSDARG00000035132	rgs3b	regulator of G protein signaling 3b [Source:ZFIN;Acc:ZDB-GENE-060531-24]	1.83723	2.61479e-07	8.18493e-06
ENSDARG00000036834	krt92	keratin 92 [Source:ZFIN;Acc:ZDB-GENE-050417-363]	1.83458	4.98926e-07	1.42767e-05
ENSDARG00000099871	myo7aa	myosin VIIAa [Source:ZFIN;Acc:ZDB-GENE-020709-1]	1.8334	0.000145875	0.00217498
ENSDARG00000097799	zgc:194207	zgc:194207 [Source:ZFIN;Acc:ZDB-GENE-081022-74]	1.83212	4.58561e-07	1.33065e-05
ENSDARG00000036864	slc34a2b	solute carrier family 34 (type II sodium/phosphate cotransporter), member 2b [Source:ZFIN;Acc:ZDB-GENE-030709-1]	1.82735	1.22124e-08	5.22205e-07
ENSDARG00000030782	exoc3l2b	exocyst complex component 3-like 2b [Source:ZFIN;Acc:ZDB-GENE-100728-5]	1.82638	0.000358631	0.00468453
ENSDARG00000054786	faah2b	fatty acid amide hydrolase 2b [Source:ZFIN;Acc:ZDB-GENE-061027-358]	1.82526	0.00240005	0.0227869
ENSDARG00000010408	igsf9b	immunoglobulin superfamily, member 9b [Source:ZFIN;Acc:ZDB-GENE-060810-28]	1.82389	0.00188767	0.0187329
ENSDARG00000110439	ap1s3a	adaptor related protein complex 1 subunit sigma 3a [Source:ZFIN;Acc:ZDB-GENE-050417-222]	1.82044	5.39386e-06	0.000120434
ENSDARG00000076381	slc25a1b	slc25a1 solute carrier family 25 (mitochondrial carrier; citrate transporter), member 1b [Source:ZFIN;Acc:ZDB-GENE-130114-1]	1.81837	0.00120065	0.0129142
ENSDARG00000042428	gstt1a	glutathione S-transferase theta 1a [Source:ZFIN;Acc:ZDB-GENE-031001-13]	1.81237	8.52108e-10	4.55456e-08
ENSDARG00000030125	sox7	SRY (sex determining region Y)-box 7 [Source:ZFIN;Acc:ZDB-GENE-040109-4]	1.8111	1.94237e-06	4.82676e-05
ENSDARG00000053684	aldob	aldolase b, fructose-bisphosphate [Source:ZFIN;Acc:ZDB-GENE-030131-383]	1.81	3.48706e-05	0.000619822
ENSDARG00000030743	sptlc3	serine palmitoyltransferase, long chain base subunit 3 [Source:ZFIN;Acc:ZDB-GENE-041210-281]	1.80957	9.61853e-08	3.3382e-06
ENSDARG00000016706	atic	5-aminoimidazole-4-carboxamide ribonucleotide formyltransferase/IMP cyclohydrolase [Source:ZFIN;Acc:ZDB-GENE-011212-4]	1.80759	7.29087e-10	3.96242e-08
ENSDARG00000003411	foxa2	forkhead box A2 [Source:ZFIN;Acc:ZDB-GENE-980526-404]	1.80647	0.000531041	0.00649837
ENSDARG00000061941	trpv4	transient receptor potential cation channel, subfamily V, member 4 [Source:ZFIN;Acc:ZDB-GENE-030912-7]	1.80521	1.20021e-06	3.13369e-05
ENSDARG00000040492	mthfd1b	methylenetetrahydrofolate dehydrogenase (NADP+ dependent) 1b [Source:ZFIN;Acc:ZDB-GENE-020905-4]	1.80235	1.11275e-09	5.80452e-08
ENSDARG00000074319	sall1a	spalt-like transcription factor 1a [Source:ZFIN;Acc:ZDB-GENE-020228-2]	1.79893	2.37172e-07	7.46533e-06
ENSDARG00000005525	acy3.2	aspartoacylase (aminocyclase) 3, tandem duplicate 2 [Source:ZFIN;Acc:ZDB-GENE-040718-37]	1.79149	1.45208e-05	0.000284921
ENSDARG00000070266	spock3	SPARC (osteonectin), cwcv and kazal like domains proteoglycan 3 [Source:ZFIN;Acc:ZDB-GENE-090311-24]	1.79134	4.1227e-07	1.22294e-05
ENSDARG00000099839	si:ch211-9d9.1	si:ch211-9d9.1 [Source:ZFIN;Acc:ZDB-GENE-030131-2657]	1.78733	0.00235178	0.0224698
ENSDARG00000036155	gla	galactosidase, alpha [Source:ZFIN;Acc:ZDB-GENE-041010-207]	1.78643	0.00151098	0.0156219
ENSDARG00000013607	sema3gb	sema domain, immunoglobulin domain (Ig), short basic domain, secreted, (semaphorin) 3Gb [Source:ZFIN;Acc:ZDB-GENE-050513-4]	1.7836	0.000159614	0.00234283
ENSDARG00000042510	acot20	acyl-CoA thioesterase 20 [Source:ZFIN;Acc:ZDB-GENE-041001-182]	1.77392	3.05181e-06	7.30165e-05
ENSDARG00000096338	CR792438.1		1.77377	0.00230077	0.0220475
ENSDARG00000051940	ugt2a4	UDP glucuronosyltransferase 2 family, polypeptide A4 [Source:ZFIN;Acc:ZDB-GENE-080721-23]	1.77296	1.0266e-07	3.51979e-06
ENSDARG00000059682	slc43a3a	solute carrier family 43, member 3a [Source:ZFIN;Acc:ZDB-GENE-110208-8]	1.77125	0.00379853	0.0326702
ENSDARG00000100548	tefm	transcription elongation factor, mitochondrial [Source:ZFIN;Acc:ZDB-GENE-060825-345]	1.76763	0.000251106	0.00345107
ENSDARG00000038569	fzd8b	frizzled class receptor 8b [Source:ZFIN;Acc:ZDB-GENE-000328-4]	1.76651	6.54978e-06	0.00014276
ENSDARG00000036987	has2	hyaluronan synthase 2 [Source:ZFIN;Acc:ZDB-GENE-020828-1]	1.76606	2.37271e-06	5.75726e-05
ENSDARG00000092660	cyp27c1	cytochrome P450, family 27, subfamily C, polypeptide 1 [Source:ZFIN;Acc:ZDB-GENE-080204-68]	1.76505	2.24668e-06	5.48669e-05
ENSDARG00000062357	fam19a1a	family with sequence similarity 19 (chemokine (C-C motif)-like), member A1a [Source:ZFIN;Acc:ZDB-GENE-090313-124]	1.76356	0.00371329	0.0321322
ENSDARG00000099518	si:ch211-119e14.1	si:ch211-119e14.1 [Source:ZFIN;Acc:ZDB-GENE-141216-162]	1.75964	0.000183061	0.00264248
ENSDARG00000003217	urb2	URB2 ribosome biogenesis 2 homolog (S. cerevisiae) [Source:ZFIN;Acc:ZDB-GENE-030131-2621]	1.75782	6.39552e-06	0.000140176
ENSDARG00000041609	adarb1a	adenosine deaminase, RNA-specific, B1a [Source:ZFIN;Acc:ZDB-GENE-000627-2]	1.75754	3.16348e-08	1.23398e-06
ENSDARG00000101979	eps8l3a	EPS8-like 3a [Source:ZFIN;Acc:ZDB-GENE-091204-460]	1.75652	0.00174187	0.017506
ENSDARG00000075870	triobpa	TRIO and F-actin binding protein a [Source:ZFIN;Acc:ZDB-GENE-110411-40]	1.75589	0.000385898	0.00498718
ENSDARG00000102981	cyp2k16	cytochrome P450, family 2, subfamily K, polypeptide16 [Source:ZFIN;Acc:ZDB-GENE-041010-37]	1.75582	4.78517e-05	0.000820319
ENSDARG00000032849	ndrg1a	N-myc downstream regulated 1a [Source:ZFIN;Acc:ZDB-GENE-030826-34]	1.74828	2.27183e-06	5.54215e-05
ENSDARG00000038258	proca	protein C (inactivator of coagulation factors Va and VIIIa), a [Source:ZFIN;Acc:ZDB-GENE-060824-5]	1.74417	0.00107348	0.0117869
ENSDARG00000037307	gnpda1	glucosamine-6-phosphate deaminase 1 [Source:ZFIN;Acc:ZDB-GENE-050417-417]	1.7441	1.41917e-06	3.61378e-05
ENSDARG00000058102	sardh	sarcosine dehydrogenase [Source:ZFIN;Acc:ZDB-GENE-040426-996]	1.74107	5.08964e-06	0.000114773
ENSDARG00000061610	ufsp1	UFM1-specific peptidase 1 (non-functional) [Source:ZFIN;Acc:ZDB-GENE-070410-124]	1.74028	0.00154159	0.0158454
ENSDARG00000006468	grap2a	GRB2 related adaptor protein 2a [Source:ZFIN;Acc:ZDB-GENE-050417-275]	1.73785	0.00471648	0.038817
ENSDARG00000103025	hmgcs1	3-hydroxy-3-methylglutaryl-CoA synthase 1 (soluble) [Source:ZFIN;Acc:ZDB-GENE-040426-1042]	1.7374	1.73992e-06	4.35795e-05
ENSDARG00000042620	gstr	glutathione S-transferase rho [Source:ZFIN;Acc:ZDB-GENE-090507-1]	1.73637	3.17435e-11	2.11858e-09
ENSDARG00000069048	serpinf1	serpin peptidase inhibitor, clade F (alpha-2 antiplasmin, pigment epithelium derived factor), member 1 [Source:ZFIN;Acc:ZDB-GENE-040912-2]	1.73411	3.24622e-05	0.000582956
ENSDARG00000076306	loxl3a	lysyl oxidase-like 3a [Source:ZFIN;Acc:ZDB-GENE-070818-2]	1.73278	0.0024304	0.0229788
ENSDARG00000103543	gngt2b	guanine nucleotide binding protein (G protein), gamma transducing activity polypeptide 2b [Source:ZFIN;Acc:ZDB-GENE-091020-4]	1.73114	0.00502082	0.0407254
ENSDARG00000052734	hmgcra	3-hydroxy-3-methylglutaryl-CoA reductase a [Source:ZFIN;Acc:ZDB-GENE-040401-2]	1.72699	2.21443e-07	7.00917e-06
ENSDARG00000058389	ccl19a.1	chemokine (C-C motif) ligand 19a, tandem duplicate 1 [Source:ZFIN;Acc:ZDB-GENE-060526-181]	1.72686	1.44524e-05	0.000283826
ENSDARG00000042873	slc25a27	solute carrier family 25, member 27 [Source:ZFIN;Acc:ZDB-GENE-040426-1290]	1.72682	3.21149e-05	0.000578094
ENSDARG00000036427	slc3a2a	solute carrier family 3 (amino acid transporter heavy chain), member 2a [Source:ZFIN;Acc:ZDB-GENE-000831-3]	1.7231	4.11212e-06	9.48141e-05
ENSDARG00000016141	slc6a2	solute carrier family 6 (neurotransmitter transporter), member 2 [Source:ZFIN;Acc:ZDB-GENE-110408-4]	1.7228	0.00233471	0.0223255
ENSDARG00000035873	fjx1	four jointed box 1 [Source:ZFIN;Acc:ZDB-GENE-100422-10]	1.72072	8.26696e-06	0.000174771
ENSDARG00000013561	pgm1	phosphoglucomutase 1 [Source:ZFIN;Acc:ZDB-GENE-040426-1245]	1.71657	1.90197e-08	7.82293e-07
ENSDARG00000046098	ebp	EBP, cholestenol delta-isomerase [Source:ZFIN;Acc:ZDB-GENE-040718-12]	1.71611	0.000111173	0.00171746
ENSDARG00000103092	grem2b	gremlin 2, DAN family BMP antagonist b [Source:ZFIN;Acc:ZDB-GENE-030911-9]	1.71579	0.000186415	0.00268066
ENSDARG00000089078	si:ch211-160j14.3	si:ch211-160j14.3 [Source:ZFIN;Acc:ZDB-GENE-091204-86]	1.71547	1.27212e-06	3.29109e-05
ENSDARG00000070425	dll4	delta-like 4 (Drosophila) [Source:ZFIN;Acc:ZDB-GENE-041014-73]	1.7145	1.94462e-05	0.000369103
ENSDARG00000054916	eif4ebp3	eukaryotic translation initiation factor 4E binding protein 3 [Source:ZFIN;Acc:ZDB-GENE-041114-44]	1.71397	1.48559e-08	6.22327e-07
ENSDARG00000099877	si:dkeyp-72e1.6	si:dkeyp-72e1.6 [Source:ZFIN;Acc:ZDB-GENE-120215-228]	1.70716	0.00463867	0.0382416
ENSDARG00000060123	ca16b	carbonic anhydrase XVI b [Source:ZFIN;Acc:ZDB-GENE-080818-1]	1.70317	0.00160325	0.0163595
ENSDARG00000020984	slc16a10	solute carrier family 16 (aromatic amino acid transporter), member 10 [Source:ZFIN;Acc:ZDB-GENE-040724-214]	1.70301	3.65625e-09	1.70849e-07
ENSDARG00000017127	pdzk1ip1	PDZK1 interacting protein 1 [Source:ZFIN;Acc:ZDB-GENE-030616-128]	1.69912	0.00161382	0.0164066
ENSDARG00000013871	slc5a1	solute carrier family 5 (sodium/glucose cotransporter), member 1 [Source:ZFIN;Acc:ZDB-GENE-040426-1524]	1.69883	0.000900947	0.0101735
ENSDARG00000091127	klf15	Kruppel-like factor 15 [Source:ZFIN;Acc:ZDB-GENE-030131-7844]	1.69684	9.76634e-08	3.37915e-06
ENSDARG00000002230	sypb	synaptophysin b [Source:ZFIN;Acc:ZDB-GENE-040718-205]	1.695	0.00308842	0.027797
ENSDARG00000041083	anpepa	alanyl (membrane) aminopeptidase a [Source:ZFIN;Acc:ZDB-GENE-030131-4781]	1.69075	0.00417371	0.0352155
ENSDARG00000055591	pipox	pipecolic acid oxidase [Source:ZFIN;Acc:ZDB-GENE-110627-2]	1.68657	0.00257067	0.0240541
ENSDARG00000087697	lpl	lipoprotein lipase [Source:ZFIN;Acc:ZDB-GENE-990415-139]	1.68625	1.35044e-08	5.73128e-07
ENSDARG00000074301	cth	cystathionase (cystathionine gamma-lyase) [Source:ZFIN;Acc:ZDB-GENE-030131-774]	1.6848	3.08981e-10	1.77727e-08
ENSDARG00000054543	samsn1a	SAM domain, SH3 domain and nuclear localisation signals 1a [Source:ZFIN;Acc:ZDB-GENE-030131-8639]	1.67958	0.0032544	0.0289688
ENSDARG00000098024	si:dkey-262k9.2	si:dkey-262k9.2 [Source:ZFIN;Acc:ZDB-GENE-131121-282]	1.67658	0.000126402	0.00192259
ENSDARG00000042529	gnat2	guanine nucleotide binding protein (G protein), alpha transducing activity polypeptide 2 [Source:ZFIN;Acc:ZDB-GENE-011128-10]	1.67168	0.00570404	0.0448234
ENSDARG00000068876	zgc:153031	zgc:153031 [Source:ZFIN;Acc:ZDB-GENE-060929-1190]	1.66979	0.000439896	0.00552932
ENSDARG00000096918	AL954322.1		1.66587	0.00324657	0.0289104
ENSDARG00000077330	SH3TC1	SH3 domain and tetratricopeptide repeats 1 [Source:HGNC Symbol;Acc:HGNC:26009]	1.66512	0.00420724	0.035446
ENSDARG00000075092	si:dkey-52l18.4	si:dkey-52l18.4 [Source:ZFIN;Acc:ZDB-GENE-080303-19]	1.66439	3.63166e-08	1.40212e-06
ENSDARG00000103484	si:ch211-215k15.5	si:ch211-215k15.5 [Source:ZFIN;Acc:ZDB-GENE-041111-115]	1.6642	0.00597956	0.0465332
ENSDARG00000027984	gstz1	glutathione S-transferase zeta 1 [Source:ZFIN;Acc:ZDB-GENE-040718-184]	1.66417	1.953e-08	7.97494e-07
ENSDARG00000009823	pou3f1	POU class 3 homeobox 1 [Source:ZFIN;Acc:ZDB-GENE-980526-372]	1.66315	0.000224511	0.00314468
ENSDARG00000025847	sox12	SRY (sex determining region Y)-box 12 [Source:ZFIN;Acc:ZDB-GENE-040724-33]	1.66224	0.00118549	0.0127998
ENSDARG00000037889	wnt9b	wingless-type MMTV integration site family, member 9B [Source:ZFIN;Acc:ZDB-GENE-080201-1]	1.65832	0.00524997	0.0421616
ENSDARG00000025902	plekhg5a	pleckstrin homology domain containing, family G (with RhoGef domain) member 5a [Source:ZFIN;Acc:ZDB-GENE-060503-766]	1.65688	9.83859e-05	0.00154734
ENSDARG00000031737	pthlha	parathyroid hormone-like hormone a [Source:ZFIN;Acc:ZDB-GENE-050119-9]	1.65616	0.000909225	0.0102602
ENSDARG00000056134	c1qtnf5	C1q and TNF related 5 [Source:ZFIN;Acc:ZDB-GENE-050706-101]	1.6557	0.000529439	0.00648577
ENSDARG00000097790	si:dkey-234i14.6	si:dkey-234i14.6 [Source:ZFIN;Acc:ZDB-GENE-131121-173]	1.6551	0.00108897	0.011938
ENSDARG00000071377	hsd11b1la	hydroxysteroid (11-beta) dehydrogenase 1-like a [Source:ZFIN;Acc:ZDB-GENE-040426-1002]	1.65373	7.69584e-05	0.00123783
ENSDARG00000057826	si:ch73-61d6.3	si:ch73-61d6.3 [Source:ZFIN;Acc:ZDB-GENE-091204-109]	1.6426	0.000402086	0.00515009
ENSDARG00000035544	etnppl	ethanolamine-phosphate phospho-lyase [Source:ZFIN;Acc:ZDB-GENE-040426-1133]	1.6383	0.000176896	0.00256658
ENSDARG00000042296	dlx5a	distal-less homeobox 5a [Source:ZFIN;Acc:ZDB-GENE-990415-49]	1.63695	0.000124423	0.00189629
ENSDARG00000094557	nupr1b	nuclear protein 1b [Source:ZFIN;Acc:ZDB-GENE-030131-4653]	1.63399	2.88499e-08	1.13511e-06
ENSDARG00000019038	sgsm3	small G protein signaling modulator 3 [Source:ZFIN;Acc:ZDB-GENE-040426-2635]	1.63242	5.64185e-05	0.00094963
ENSDARG00000055226	slc7a7	solute carrier family 7 (amino acid transporter light chain, y+L system), member 7 [Source:ZFIN;Acc:ZDB-GENE-051127-5]	1.6324	0.000225639	0.00315739
ENSDARG00000043457	gapdh	glyceraldehyde-3-phosphate dehydrogenase [Source:ZFIN;Acc:ZDB-GENE-030115-1]	1.63202	0.000516706	0.00634007
ENSDARG00000102206	stc2b	stanniocalcin 2b [Source:ZFIN;Acc:ZDB-GENE-120203-5]	1.62558	1.99906e-05	0.000377311
ENSDARG00000071052	si:dkey-150i13.2	si:dkey-150i13.2 [Source:ZFIN;Acc:ZDB-GENE-090312-157]	1.62359	0.00160663	0.016367
ENSDARG00000103515	vcana	versican a [Source:ZFIN;Acc:ZDB-GENE-011023-1]	1.62344	0.00146861	0.0152745
ENSDARG00000099003	cyp2aa1	cytochrome P450, family 2, subfamily AA, polypeptide 1 [Source:ZFIN;Acc:ZDB-GENE-070424-33]	1.62338	4.28131e-06	9.79085e-05
ENSDARG00000020072	thbs4b	thrombospondin 4b [Source:ZFIN;Acc:ZDB-GENE-020708-4]	1.62128	0.00302667	0.0273549
ENSDARG00000003635	mogat3b	monoacylglycerol O-acyltransferase 3b [Source:ZFIN;Acc:ZDB-GENE-110302-2]	1.62064	1.22489e-06	3.19076e-05
ENSDARG00000094874	si:dkey-258f14.2	si:dkey-258f14.2 [Source:ZFIN;Acc:ZDB-GENE-081104-395]	1.61904	0.000229914	0.00321044
ENSDARG00000100400	FO704610.1	family with sequence similarity 126 member B [Source:NCBI gene;Acc:100534965]	1.61856	0.000102111	0.00159596
ENSDARG00000098645	rgn	regucalcin [Source:ZFIN;Acc:ZDB-GENE-040718-68]	1.61759	5.89222e-05	0.000982601
ENSDARG00000040942	pnp6	purine nucleoside phosphorylase 6 [Source:ZFIN;Acc:ZDB-GENE-040426-1800]	1.61345	0.000465439	0.00581491
ENSDARG00000045677	opn1sw1	opsin 1 (cone pigments), short-wave-sensitive 1 [Source:ZFIN;Acc:ZDB-GENE-991109-25]	1.61324	0.00574213	0.0450759
ENSDARG00000038296	tmem86b	transmembrane protein 86B [Source:ZFIN;Acc:ZDB-GENE-060825-132]	1.61301	0.000804075	0.0092034
ENSDARG00000074760	ttc7a	tetratricopeptide repeat domain 7A [Source:ZFIN;Acc:ZDB-GENE-010319-27]	1.61283	0.000487542	0.0060345
ENSDARG00000054137	adgrg6	adhesion G protein-coupled receptor G6 [Source:ZFIN;Acc:ZDB-GENE-041014-357]	1.61243	1.52135e-05	0.00029697
ENSDARG00000086481	mogat3a	monoacylglycerol O-acyltransferase 3a [Source:ZFIN;Acc:ZDB-GENE-080305-11]	1.61063	2.00802e-05	0.000378378
ENSDARG00000033871	derl3	derlin 3 [Source:ZFIN;Acc:ZDB-GENE-040426-1324]	1.6098	2.07876e-07	6.61669e-06
ENSDARG00000044914	suclg2	succinate-CoA ligase, GDP-forming, beta subunit [Source:ZFIN;Acc:ZDB-GENE-030114-3]	1.6049	4.02289e-07	1.19962e-05
ENSDARG00000055991	hmbsb	hydroxymethylbilane synthase, b [Source:ZFIN;Acc:ZDB-GENE-050522-491]	1.59836	1.46919e-08	6.16597e-07
ENSDARG00000044752	p2rx4a	purinergic receptor P2X, ligand-gated ion channel, 4a [Source:ZFIN;Acc:ZDB-GENE-020806-2]	1.59568	0.00405865	0.0344499
ENSDARG00000052192	s1pr5b	sphingosine-1-phosphate receptor 5b [Source:ZFIN;Acc:ZDB-GENE-061201-27]	1.59526	0.00345305	0.0303319
ENSDARG00000093043	ugt2a7	UDP glucuronosyltransferase 2 family, polypeptide A7 [Source:ZFIN;Acc:ZDB-GENE-141215-33]	1.59467	0.00533889	0.0427848
ENSDARG00000071692	prex2	phosphatidylinositol-3,4,5-trisphosphate-dependent Rac exchange factor 2 [Source:ZFIN;Acc:ZDB-GENE-091113-37]	1.59386	8.49053e-06	0.000178333
ENSDARG00000078803	gas2l1	growth arrest-specific 2 like 1 [Source:ZFIN;Acc:ZDB-GENE-070705-38]	1.59367	2.16517e-06	5.32205e-05
ENSDARG00000038139	pdgfbb	platelet-derived growth factor beta polypeptide b [Source:ZFIN;Acc:ZDB-GENE-131121-332]	1.59348	0.000297565	0.00400457
ENSDARG00000016695	p2rx1	purinergic receptor P2X, ligand-gated ion channel, 1 [Source:ZFIN;Acc:ZDB-GENE-030319-1]	1.58925	0.00114853	0.0124899
ENSDARG00000075592	tnfaip8l2a	tumor necrosis factor, alpha-induced protein 8-like 2a [Source:ZFIN;Acc:ZDB-GENE-060616-38]	1.58007	0.00425787	0.0358056
ENSDARG00000061274	lss	lanosterol synthase (2,3-oxidosqualene-lanosterol cyclase) [Source:ZFIN;Acc:ZDB-GENE-050119-7]	1.57993	0.000855933	0.00972819
ENSDARG00000071062	hps5	Hermansky-Pudlak syndrome 5 [Source:ZFIN;Acc:ZDB-GENE-070410-80]	1.57877	3.50132e-06	8.24847e-05
ENSDARG00000037879	lfng	LFNG O-fucosylpeptide 3-beta-N-acetylglucosaminyltransferase [Source:ZFIN;Acc:ZDB-GENE-980605-16]	1.57331	0.000265984	0.00363132
ENSDARG00000070339	hoxc3a	homeobox C3a [Source:ZFIN;Acc:ZDB-GENE-980526-532]	1.57088	2.95696e-05	0.000536108
ENSDARG00000029479	zgc:86609	zgc:86609 [Source:ZFIN;Acc:ZDB-GENE-050102-7]	1.56988	5.31861e-05	0.000904922
ENSDARG00000104949	slc27a1b	solute carrier family 27 (fatty acid transporter), member 1b [Source:ZFIN;Acc:ZDB-GENE-061013-672]	1.56968	0.00161219	0.016399
ENSDARG00000057107	si:ch73-383g2.1	si:ch73-383g2.1 [Source:ZFIN;Acc:ZDB-GENE-131121-54]	1.55961	0.00152207	0.0157102
ENSDARG00000003462	fech	ferrochelatase [Source:ZFIN;Acc:ZDB-GENE-000928-1]	1.55654	0.00219884	0.0213232
ENSDARG00000077769	cited1	Cbp/p300-interacting transactivator, with Glu/Asp-rich carboxy-terminal domain, 1 [Source:ZFIN;Acc:ZDB-GENE-030131-5596]	1.55219	5.04133e-06	0.000113796
ENSDARG00000099985	cyr61l2	cysteine-rich, angiogenic inducer, 61 like 2 [Source:ZFIN;Acc:ZDB-GENE-060404-5]	1.55151	0.00366128	0.031767
ENSDARG00000042737	slc52a3	solute carrier family 52 (riboflavin transporter), member 3 [Source:ZFIN;Acc:ZDB-GENE-060421-4490]	1.54985	0.00222185	0.021482
ENSDARG00000052154	lix1	limb and CNS expressed 1 [Source:ZFIN;Acc:ZDB-GENE-060526-123]	1.54578	0.000551062	0.00669637
ENSDARG00000034181	esr2b	estrogen receptor 2b [Source:ZFIN;Acc:ZDB-GENE-030116-1]	1.54545	0.000600804	0.0071701
ENSDARG00000040707	chchd4b	coiled-coil-helix-coiled-coil-helix domain containing 4b [Source:ZFIN;Acc:ZDB-GENE-041010-149]	1.54084	0.000172109	0.00250033
ENSDARG00000010717	chchd10	coiled-coil-helix-coiled-coil-helix domain containing 10 [Source:ZFIN;Acc:ZDB-GENE-040426-1753]	1.54021	9.41595e-08	3.27291e-06
ENSDARG00000004023	isl1	ISL LIM homeobox 1 [Source:ZFIN;Acc:ZDB-GENE-980526-112]	1.5366	0.00603678	0.046887
ENSDARG00000094719	CR318588.3	uncharacterized LOC101884954 [Source:NCBI gene;Acc:101884954]	1.53567	0.000824829	0.00942668
ENSDARG00000099517	adssl1	adenylosuccinate synthase like 1 [Source:ZFIN;Acc:ZDB-GENE-040516-18]	1.52652	0.0037116	0.0321299
ENSDARG00000039429	adka	adenosine kinase a [Source:ZFIN;Acc:ZDB-GENE-030425-3]	1.52643	5.44225e-06	0.000121276
ENSDARG00000004377	ppp1r13ba	protein phosphatase 1, regulatory subunit 13Ba [Source:ZFIN;Acc:ZDB-GENE-030131-9805]	1.52609	8.24254e-06	0.000174417
ENSDARG00000027966	ap1s3b	adaptor related protein complex 1 subunit sigma 3b [Source:ZFIN;Acc:ZDB-GENE-040912-62]	1.52528	1.79875e-06	4.49449e-05
ENSDARG00000101251	ldha	lactate dehydrogenase A4 [Source:ZFIN;Acc:ZDB-GENE-991026-5]	1.52167	1.57683e-06	3.97947e-05
ENSDARG00000005350	dip2ba	disco-interacting protein 2 homolog Ba [Source:ZFIN;Acc:ZDB-GENE-040426-2305]	1.52162	2.12273e-06	5.22907e-05
ENSDARG00000030166	hyi	hydroxypyruvate isomerase [Source:ZFIN;Acc:ZDB-GENE-040426-1273]	1.51833	2.79426e-07	8.62756e-06
ENSDARG00000098766	pcxa	pyruvate carboxylase a [Source:ZFIN;Acc:ZDB-GENE-090908-3]	1.51768	3.72216e-10	2.12482e-08
ENSDARG00000099730	pkma	pyruvate kinase M1/2a [Source:ZFIN;Acc:ZDB-GENE-031201-4]	1.51681	9.55221e-09	4.16311e-07
ENSDARG00000062970	fam129ba	family with sequence similarity 129, member Ba [Source:ZFIN;Acc:ZDB-GENE-070112-1222]	1.51645	4.82793e-06	0.000109525
ENSDARG00000029544	id2b	inhibitor of DNA binding 2b [Source:ZFIN;Acc:ZDB-GENE-030131-15]	1.51172	0.000997857	0.0110801
ENSDARG00000044441	si:ch73-194h10.2	si:ch73-194h10.2 [Source:ZFIN;Acc:ZDB-GENE-100921-21]	1.50894	0.00115057	0.0125013
ENSDARG00000017168	nr2f1b	nuclear receptor subfamily 2, group F, member 1b [Source:ZFIN;Acc:ZDB-GENE-040426-1438]	1.5067	0.00230802	0.0220889
Un altered
ENSDARG00000021433	asmtl	acetylserotonin O-methyltransferase-like [Source:ZFIN;Acc:ZDB-GENE-030131-2854]	1.49945	1.0213e-07	3.50692e-06
ENSDARG00000045568	bcat1	branched chain amino-acid transaminase 1, cytosolic [Source:ZFIN;Acc:ZDB-GENE-030131-9358]	1.49723	3.71626e-08	1.43234e-06
ENSDARG00000054218	si:ch73-269m23.5	si:ch73-269m23.5 [Source:ZFIN;Acc:ZDB-GENE-110411-68]	1.49372	0.00595686	0.0463911
ENSDARG00000104629	FP885542.2	monocarboxylate transporter 7-like [Source:NCBI gene;Acc:103911912]	1.49303	8.41168e-05	0.00134249
ENSDARG00000013252	tmc5	transmembrane channel like 5 [Source:ZFIN;Acc:ZDB-GENE-120411-6]	1.49185	0.000221999	0.00311527
ENSDARG00000061017	spns2	spinster homolog 2 (Drosophila) [Source:ZFIN;Acc:ZDB-GENE-030131-5843]	1.48953	8.85393e-06	0.000184427
ENSDARG00000086996	si:ch73-234b20.5	si:ch73-234b20.5 [Source:ZFIN;Acc:ZDB-GENE-041008-183]	1.48908	6.14118e-06	0.000134993
ENSDARG00000070479	tspan13b	tetraspanin 13b [Source:ZFIN;Acc:ZDB-GENE-041010-45]	1.48426	0.000211543	0.00298703
ENSDARG00000088972	si:dkey-238d18.4	si:dkey-238d18.4 [Source:ZFIN;Acc:ZDB-GENE-131121-307]	1.48371	0.00236826	0.0225643
ENSDARG00000027572	as3mt	arsenite methyltransferase [Source:ZFIN;Acc:ZDB-GENE-060312-15]	1.48099	2.02318e-06	5.00014e-05
ENSDARG00000096454	ap1m2	adaptor related protein complex 1 subunit mu 2 [Source:ZFIN;Acc:ZDB-GENE-041114-20]	1.47902	6.25472e-06	0.000137355
ENSDARG00000031657	fahd1	fumarylacetoacetate hydrolase domain containing 1 [Source:ZFIN;Acc:ZDB-GENE-050522-448]	1.47895	3.54624e-07	1.06731e-05
ENSDARG00000043587	srd5a2a	steroid-5-alpha-reductase, alpha polypeptide 2a [Source:ZFIN;Acc:ZDB-GENE-050417-199]	1.4745	0.000332019	0.00439006
ENSDARG00000059472	arhgap31	Rho GTPase activating protein 31 [Source:ZFIN;Acc:ZDB-GENE-100922-256]	1.47421	6.19486e-05	0.00102328
ENSDARG00000070601	RASSF5	Ras association domain family member 5 [Source:HGNC Symbol;Acc:HGNC:17609]	1.47336	5.44245e-05	0.00092322
ENSDARG00000045230	cox6b1	cytochrome c oxidase subunit 6B1 [Source:ZFIN;Acc:ZDB-GENE-040718-448]	1.47157	1.22143e-07	4.11922e-06
ENSDARG00000031246	hbegfb	heparin-binding EGF-like growth factor b [Source:ZFIN;Acc:ZDB-GENE-070820-6]	1.46894	0.000123044	0.00187781
ENSDARG00000040133	ackr4b	atypical chemokine receptor 4b [Source:ZFIN;Acc:ZDB-GENE-051107-10]	1.46378	0.00582952	0.0455882
ENSDARG00000030656	37865	septin 3 [Source:ZFIN;Acc:ZDB-GENE-050522-375]	1.46182	3.24597e-05	0.000582956
ENSDARG00000016543	mrm3a	mitochondrial rRNA methyltransferase 3a [Source:ZFIN;Acc:ZDB-GENE-050417-184]	1.4616	0.00242084	0.0229171
ENSDARG00000029259	zgc:136493	zgc:136493 [Source:ZFIN;Acc:ZDB-GENE-060512-216]	1.45748	0.000393764	0.00507038
ENSDARG00000032639	cd36	CD36 molecule (thrombospondin receptor) [Source:ZFIN;Acc:ZDB-GENE-040718-55]	1.45432	0.00185335	0.018487
ENSDARG00000061256	si:dkey-44g23.5	si:dkey-44g23.5 [Source:ZFIN;Acc:ZDB-GENE-041008-233]	1.45243	5.59462e-06	0.00012394
ENSDARG00000052094	notch1b	notch 1b [Source:ZFIN;Acc:ZDB-GENE-990415-183]	1.45147	7.31675e-05	0.00118189
ENSDARG00000103130	BX571960.1		1.4506	0.000203489	0.00288771
ENSDARG00000077121	cyp26b1	cytochrome P450, family 26, subfamily b, polypeptide 1 [Source:ZFIN;Acc:ZDB-GENE-030131-2908]	1.44748	7.73434e-07	2.11185e-05
ENSDARG00000026787	aqp7	aquaporin 7 [Source:ZFIN;Acc:ZDB-GENE-030131-6461]	1.44683	0.000104116	0.00162171
ENSDARG00000041006	st3gal4	ST3 beta-galactoside alpha-2,3-sialyltransferase 4 [Source:ZFIN;Acc:ZDB-GENE-050309-174]	1.44542	6.83166e-05	0.00111466
ENSDARG00000039373	epha3	eph receptor A3 [Source:ZFIN;Acc:ZDB-GENE-010724-10]	1.44406	3.79768e-05	0.000668741
ENSDARG00000068275	ptx3a	pentraxin 3, long a [Source:ZFIN;Acc:ZDB-GENE-030131-8720]	1.44243	0.000120765	0.001848
ENSDARG00000062948	wasf3b	WAS protein family, member 3b [Source:ZFIN;Acc:ZDB-GENE-070112-1512]	1.44162	2.18741e-06	5.36536e-05
ENSDARG00000059123	plcd1a	phospholipase C, delta 1a [Source:ZFIN;Acc:ZDB-GENE-071004-78]	1.4408	0.000565841	0.00681775
ENSDARG00000102167	ppox	protoporphyrinogen oxidase [Source:ZFIN;Acc:ZDB-GENE-051120-90]	1.43663	0.00187515	0.0186386
ENSDARG00000035652	sat1a.1	spermidine/spermine N1-acetyltransferase 1a, duplicate 1 [Source:ZFIN;Acc:ZDB-GENE-050913-41]	1.43479	1.43299e-05	0.000281665
ENSDARG00000070337	hoxc1a	homeobox C1a [Source:ZFIN;Acc:ZDB-GENE-000822-2]	1.43162	0.00246238	0.0232424
ENSDARG00000055504	si:ch211-212k18.7	si:ch211-212k18.7 [Source:ZFIN;Acc:ZDB-GENE-030131-1312]	1.42766	0.00315623	0.0282614
ENSDARG00000045411	acad11	acyl-CoA dehydrogenase family, member 11 [Source:ZFIN;Acc:ZDB-GENE-040426-814]	1.42482	0.0001381	0.00207543
ENSDARG00000099425	CABZ01073265.1	complement factor I [Source:NCBI gene;Acc:557557]	1.42223	0.000475744	0.0059143
ENSDARG00000034883	acbd5a	acyl-CoA binding domain containing 5a [Source:ZFIN;Acc:ZDB-GENE-050522-268]	1.42182	0.00208018	0.0203642
ENSDARG00000062699	nkain4	sodium/potassium transporting ATPase interacting 4 [Source:ZFIN;Acc:ZDB-GENE-080204-60]	1.42045	4.55634e-06	0.000103675
ENSDARG00000073845	zgc:110843	zgc:110843 [Source:ZFIN;Acc:ZDB-GENE-050327-15]	1.41936	4.39281e-06	0.000100357
ENSDARG00000071235	si:ch211-117c9.5	si:ch211-117c9.5 [Source:ZFIN;Acc:ZDB-GENE-110408-2]	1.41496	0.00021566	0.0030376
ENSDARG00000063370	sgk2a	serum/glucocorticoid regulated kinase 2a [Source:ZFIN;Acc:ZDB-GENE-030131-9632]	1.4064	0.0034966	0.0305999
ENSDARG00000038876	zgc:101569	zgc:101569 [Source:ZFIN;Acc:ZDB-GENE-041010-72]	1.40217	1.2809e-06	3.31004e-05
ENSDARG00000076484	stab1	stabilin 1 [Source:ZFIN;Acc:ZDB-GENE-050208-554]	1.40063	0.00216696	0.0210862
ENSDARG00000088709	tnfaip8l3	tumor necrosis factor, alpha-induced protein 8-like 3 [Source:ZFIN;Acc:ZDB-GENE-040426-1313]	1.39928	0.000361363	0.00471478
ENSDARG00000111106	arl3l1	ADP-ribosylation factor-like 3, like 1 [Source:ZFIN;Acc:ZDB-GENE-040426-1649]	1.39897	0.00478144	0.0392615
ENSDARG00000042644	sod2	superoxide dismutase 2, mitochondrial [Source:ZFIN;Acc:ZDB-GENE-030131-7742]	1.39708	4.52371e-08	1.70868e-06
ENSDARG00000019752	rom1a	retinal outer segment membrane protein 1a [Source:ZFIN;Acc:ZDB-GENE-040426-1765]	1.3969	0.00384879	0.0330273
ENSDARG00000062997	hyal2b	hyaluronoglucosaminidase 2b [Source:ZFIN;Acc:ZDB-GENE-050208-414]	1.39349	5.49864e-05	0.000929275
ENSDARG00000073909	ppip5k1b	diphosphoinositol pentakisphosphate kinase 1b [Source:ZFIN;Acc:ZDB-GENE-100426-5]	1.39202	0.00044907	0.00563213
ENSDARG00000004307	lypd6	LY6/PLAUR domain containing 6 [Source:ZFIN;Acc:ZDB-GENE-040912-117]	1.38871	0.000620394	0.00738057
ENSDARG00000014806	hacd2	3-hydroxyacyl-CoA dehydratase 2 [Source:ZFIN;Acc:ZDB-GENE-030131-6053]	1.38736	2.74989e-05	0.000502182
ENSDARG00000101901	zgc:193711	zgc:193711 [Source:ZFIN;Acc:ZDB-GENE-081022-34]	1.3865	0.000118977	0.00182187
ENSDARG00000022456	eno1a	enolase 1a, (alpha) [Source:ZFIN;Acc:ZDB-GENE-030131-6048]	1.3861	0.000147968	0.00219606
ENSDARG00000103220	slc10a3	solute carrier family 10, member 3 [Source:ZFIN;Acc:ZDB-GENE-040426-2347]	1.38592	0.00484117	0.0395942
ENSDARG00000006029	lta4h	leukotriene A4 hydrolase [Source:ZFIN;Acc:ZDB-GENE-040426-2477]	1.383	1.70892e-06	4.28896e-05
ENSDARG00000097523	si:ch73-364h19.1	si:ch73-364h19.1 [Source:ZFIN;Acc:ZDB-GENE-031010-45]	1.3816	0.00500696	0.0406337
ENSDARG00000077082	agtrap	angiotensin II receptor-associated protein [Source:ZFIN;Acc:ZDB-GENE-050309-11]	1.37732	0.00221424	0.0214176
ENSDARG00000037935	aldh16a1	aldehyde dehydrogenase 16 family, member A1 [Source:ZFIN;Acc:ZDB-GENE-070112-2062]	1.37147	1.53573e-06	3.8844e-05
ENSDARG00000008491	si:ch211-107o10.3	si:ch211-107o10.3 [Source:ZFIN;Acc:ZDB-GENE-030131-4716]	1.36897	0.00160763	0.016367
ENSDARG00000033539	paics	phosphoribosylaminoimidazole carboxylase, phosphoribosylaminoimidazole succinocarboxamide synthetase [Source:ZFIN;Acc:ZDB-GENE-030131-9762]	1.36844	1.33085e-06	3.41782e-05
ENSDARG00000002336	dlc	deltaC [Source:ZFIN;Acc:ZDB-GENE-000125-4]	1.36621	0.0022855	0.0219383
ENSDARG00000054537	nhsl1a	NHS-like 1a [Source:ZFIN;Acc:ZDB-GENE-050411-25]	1.36499	0.000608002	0.00724837
ENSDARG00000003519	aprt	adenine phosphoribosyltransferase [Source:ZFIN;Acc:ZDB-GENE-040426-1492]	1.36288	1.90791e-05	0.000363048
ENSDARG00000033413	acot18	acyl-CoA thioesterase 18 [Source:ZFIN;Acc:ZDB-GENE-041210-254]	1.36154	0.00407372	0.034539
ENSDARG00000004517	ppat	phosphoribosyl pyrophosphate amidotransferase [Source:ZFIN;Acc:ZDB-GENE-041210-323]	1.36135	8.67829e-06	0.000181268
ENSDARG00000101074	glud1b	glutamate dehydrogenase 1b [Source:ZFIN;Acc:ZDB-GENE-030828-1]	1.36086	1.46766e-09	7.42447e-08
ENSDARG00000011999	ybey	ybeY metalloendoribonuclease [Source:ZFIN;Acc:ZDB-GENE-030131-437]	1.36044	0.000140295	0.00210563
ENSDARG00000062817	crym	crystallin, mu [Source:ZFIN;Acc:ZDB-GENE-070112-1782]	1.35609	6.19054e-05	0.00102328
ENSDARG00000110069	pdgfaa	platelet-derived growth factor alpha polypeptide a [Source:ZFIN;Acc:ZDB-GENE-030918-2]	1.35391	0.00214644	0.0209225
ENSDARG00000104213	si:dkey-283b1.6	si:dkey-283b1.6 [Source:ZFIN;Acc:ZDB-GENE-120215-112]	1.35313	0.00145571	0.0151612
ENSDARG00000004130	mvk	mevalonate kinase [Source:ZFIN;Acc:ZDB-GENE-041114-37]	1.34777	0.00361929	0.031475
ENSDARG00000025559	pex11g	peroxisomal biogenesis factor 11 gamma [Source:ZFIN;Acc:ZDB-GENE-050913-79]	1.3473	0.000159893	0.00234389
ENSDARG00000070606	ikbke	inhibitor of kappa light polypeptide gene enhancer in B-cells, kinase epsilon [Source:ZFIN;Acc:ZDB-GENE-040718-251]	1.34634	0.00611925	0.0473636
ENSDARG00000016415	dhtkd1	dehydrogenase E1 and transketolase domain containing 1 [Source:ZFIN;Acc:ZDB-GENE-041212-44]	1.34623	1.34459e-05	0.000267067
ENSDARG00000077839	dhx30	DEAH (Asp-Glu-Ala-His) box helicase 30 [Source:ZFIN;Acc:ZDB-GENE-130530-833]	1.34145	0.00325788	0.0289884
ENSDARG00000090228	gsta.1	glutathione S-transferase, alpha tandem duplicate 1 [Source:ZFIN;Acc:ZDB-GENE-040426-2720]	1.33822	0.00164702	0.0167009
ENSDARG00000005423	pgam1a	phosphoglycerate mutase 1a [Source:ZFIN;Acc:ZDB-GENE-030131-1827]	1.33594	2.22085e-07	7.01967e-06
ENSDARG00000034424	atp1b2b	ATPase Na+/K+ transporting subunit beta 2b [Source:ZFIN;Acc:ZDB-GENE-010718-1]	1.33401	0.00576745	0.0451963
ENSDARG00000039914	gapdhs	glyceraldehyde-3-phosphate dehydrogenase, spermatogenic [Source:ZFIN;Acc:ZDB-GENE-020913-1]	1.33294	1.92297e-05	0.000365606
ENSDARG00000098386	ctps1b	CTP synthase 1b [Source:ZFIN;Acc:ZDB-GENE-040801-160]	1.32845	0.00314596	0.0281935
ENSDARG00000060012	f2r	coagulation factor II (thrombin) receptor [Source:ZFIN;Acc:ZDB-GENE-060526-30]	1.32603	0.000282509	0.00381555
ENSDARG00000007727	rgl2	ral guanine nucleotide dissociation stimulator-like 2 [Source:ZFIN;Acc:ZDB-GENE-010131-1]	1.32574	0.00511137	0.0413268
ENSDARG00000038618	cpt2	carnitine palmitoyltransferase 2 [Source:ZFIN;Acc:ZDB-GENE-030131-6719]	1.32342	2.73088e-06	6.59104e-05
ENSDARG00000056640	rpia	ribose 5-phosphate isomerase A (ribose 5-phosphate epimerase) [Source:ZFIN;Acc:ZDB-GENE-041114-24]	1.32328	3.35953e-05	0.000599977
ENSDARG00000055876	msmo1	methylsterol monooxygenase 1 [Source:ZFIN;Acc:ZDB-GENE-040426-2670]	1.32262	8.14186e-05	0.00130402
ENSDARG00000036966	hsd3b7	hydroxy-delta-5-steroid dehydrogenase, 3 beta- and steroid delta-isomerase [Source:ZFIN;Acc:ZDB-GENE-030131-5673]	1.3211	0.00114648	0.0124737
ENSDARG00000015869	slc22a16	solute carrier family 22 (organic cation/carnitine transporter), member 16 [Source:ZFIN;Acc:ZDB-GENE-041001-166]	1.31919	0.000880978	0.00998779
ENSDARG00000037378	qdprb1	quinoid dihydropteridine reductase b1 [Source:ZFIN;Acc:ZDB-GENE-050522-320]	1.31893	0.00159499	0.0162826
ENSDARG00000057427	sv2ba	synaptic vesicle glycoprotein 2Ba [Source:ZFIN;Acc:ZDB-GENE-070209-134]	1.31396	0.00471703	0.038817
ENSDARG00000102114	ptdss1b	phosphatidylserine synthase 1b [Source:ZFIN;Acc:ZDB-GENE-081031-18]	1.31128	0.00642356	0.0490986
ENSDARG00000033735	ncf1	neutrophil cytosolic factor 1 [Source:ZFIN;Acc:ZDB-GENE-031006-6]	1.30939	0.000546882	0.00665985
ENSDARG00000040280	zgc:110182	zgc:110182 [Source:ZFIN;Acc:ZDB-GENE-050417-381]	1.30484	3.53634e-06	8.30507e-05
ENSDARG00000099385	CT030188.1	si: ch211-223l2.4 [Source:NCBI gene;Acc:100002400]	1.30321	0.00365358	0.0317367
ENSDARG00000043877	mmachc	methylmalonic aciduria (cobalamin deficiency) cblC type, with homocystinuria [Source:ZFIN;Acc:ZDB-GENE-030131-3167]	1.29887	0.00263572	0.0244809
ENSDARG00000006019	tktb	transketolase b [Source:ZFIN;Acc:ZDB-GENE-030909-13]	1.29675	4.28878e-07	1.26066e-05
ENSDARG00000099412	bcan	brevican [Source:ZFIN;Acc:ZDB-GENE-030131-6045]	1.29552	0.00353402	0.0308637
ENSDARG00000053480	aqp9b	aquaporin 9b [Source:ZFIN;Acc:ZDB-GENE-070911-1]	1.29528	0.00118133	0.0127671
ENSDARG00000014588	adcy2b	adenylate cyclase 2b (brain) [Source:ZFIN;Acc:ZDB-GENE-060503-69]	1.29383	6.95115e-05	0.00113009
ENSDARG00000040186	fam210ab	family with sequence similarity 210, member Ab [Source:ZFIN;Acc:ZDB-GENE-050306-43]	1.29176	0.00105764	0.0116582
ENSDARG00000105179	hdac7a	histone deacetylase 7a [Source:ZFIN;Acc:ZDB-GENE-150129-1]	1.28993	0.00400743	0.034125
ENSDARG00000103277	cyp24a1	cytochrome P450, family 24, subfamily A, polypeptide 1 [Source:ZFIN;Acc:ZDB-GENE-060825-1]	1.28533	0.0056804	0.0446686
ENSDARG00000029874	khk	ketohexokinase [Source:ZFIN;Acc:ZDB-GENE-040718-381]	1.28519	0.00216226	0.0210495
ENSDARG00000060526	bmp3	bone morphogenetic protein 3 [Source:ZFIN;Acc:ZDB-GENE-030131-7192]	1.28139	0.000300061	0.0040286
ENSDARG00000077004	aldh1l1	aldehyde dehydrogenase 1 family, member L1 [Source:ZFIN;Acc:ZDB-GENE-100519-4]	1.27877	0.000870735	0.0098865
ENSDARG00000045524	lamb1b	laminin, beta 1b [Source:ZFIN;Acc:ZDB-GENE-041210-197]	1.27866	0.000447129	0.0056109
ENSDARG00000101350	arhgap28	Rho GTPase activating protein 28 [Source:ZFIN;Acc:ZDB-GENE-041114-147]	1.2751	0.000271322	0.00369307
ENSDARG00000103235	mfsd8	major facilitator superfamily domain containing 8 [Source:ZFIN;Acc:ZDB-GENE-060818-29]	1.27068	0.000126672	0.00192539
ENSDARG00000017367	rhbdf1b	rhomboid 5 homolog 1b (Drosophila) [Source:ZFIN;Acc:ZDB-GENE-130531-6]	1.26972	0.00291851	0.0265378
ENSDARG00000104414	shmt2	serine hydroxymethyltransferase 2 (mitochondrial) [Source:ZFIN;Acc:ZDB-GENE-071213-1]	1.26899	0.000205324	0.00290829
ENSDARG00000032431	mpv17	MpV17 mitochondrial inner membrane protein [Source:ZFIN;Acc:ZDB-GENE-040426-1168]	1.26742	0.000135776	0.0020473
ENSDARG00000054606	mrpl1	mitochondrial ribosomal protein L1 [Source:ZFIN;Acc:ZDB-GENE-060526-311]	1.26599	6.47369e-05	0.00106007
ENSDARG00000036456	anxa4	annexin A4 [Source:ZFIN;Acc:ZDB-GENE-030707-1]	1.26376	3.17565e-09	1.5087e-07
ENSDARG00000061243	ubash3ba	ubiquitin associated and SH3 domain containing Ba [Source:ZFIN;Acc:ZDB-GENE-060526-172]	1.25782	0.00549662	0.0437244
ENSDARG00000056027	hoxb8a	homeobox B8a [Source:ZFIN;Acc:ZDB-GENE-990415-108]	1.25603	0.000278593	0.00377166
ENSDARG00000014796	wnt11r	wingless-type MMTV integration site family, member 11, related [Source:ZFIN;Acc:ZDB-GENE-980526-249]	1.25336	3.48394e-05	0.000619753
ENSDARG00000061515	tmtops2a	teleost multiple tissue opsin 2a [Source:ZFIN;Acc:ZDB-GENE-130129-3]	1.25332	0.00112887	0.0123087
ENSDARG00000040988	tpi1b	triosephosphate isomerase 1b [Source:ZFIN;Acc:ZDB-GENE-020416-4]	1.25209	8.47505e-06	0.000178333
ENSDARG00000010862	amt	aminomethyltransferase [Source:ZFIN;Acc:ZDB-GENE-041010-114]	1.24817	7.81589e-05	0.00125625
ENSDARG00000077237	rfx7a	regulatory factor X7a [Source:ZFIN;Acc:ZDB-GENE-100309-3]	1.24566	0.00513927	0.0414636
ENSDARG00000054191	pgk1	phosphoglycerate kinase 1 [Source:ZFIN;Acc:ZDB-GENE-040426-2711]	1.24215	1.26707e-06	3.28178e-05
ENSDARG00000062402	frem1b	Fras1 related extracellular matrix 1b [Source:ZFIN;Acc:ZDB-GENE-050208-783]	1.24008	0.00178575	0.0178994
ENSDARG00000077372	tfr1b	transferrin receptor 1b [Source:ZFIN;Acc:ZDB-GENE-041220-2]	1.24004	1.93865e-05	0.000368278
ENSDARG00000052712	suclg1	succinate-CoA ligase, alpha subunit [Source:ZFIN;Acc:ZDB-GENE-040912-101]	1.23957	1.17451e-07	3.98471e-06
ENSDARG00000093048	si:ch211-158d24.4	si:ch211-158d24.4 [Source:ZFIN;Acc:ZDB-GENE-081104-141]	1.23838	7.83952e-05	0.00125916
ENSDARG00000007127	acat2	acetyl-CoA acetyltransferase 2 [Source:ZFIN;Acc:ZDB-GENE-990714-22]	1.23667	7.45298e-06	0.000160558
ENSDARG00000099645	zgc:153184	zgc:153184 [Source:ZFIN;Acc:ZDB-GENE-060825-136]	1.23566	0.00344106	0.0302669
ENSDARG00000099315	nsdhl	NAD(P) dependent steroid dehydrogenase-like [Source:ZFIN;Acc:ZDB-GENE-050417-163]	1.23359	6.26841e-05	0.00103293
ENSDARG00000030573	nudt1	nudix (nucleoside diphosphate linked moiety X)-type motif 1 [Source:ZFIN;Acc:ZDB-GENE-040426-2757]	1.22931	0.00241822	0.0229115
ENSDARG00000028336	dhdhl	dihydrodiol dehydrogenase (dimeric), like [Source:ZFIN;Acc:ZDB-GENE-040426-2180]	1.22488	9.7639e-06	0.000201812
ENSDARG00000061737	ece1	endothelin converting enzyme 1 [Source:ZFIN;Acc:ZDB-GENE-061110-100]	1.22355	4.41685e-05	0.000764699
ENSDARG00000001169	hsd17b8	hydroxysteroid (17-beta) dehydrogenase 8 [Source:ZFIN;Acc:ZDB-GENE-010110-1]	1.22177	6.57028e-05	0.00107433
ENSDARG00000019541	gpt2l	glutamic pyruvate transaminase (alanine aminotransferase) 2, like [Source:ZFIN;Acc:ZDB-GENE-050302-11]	1.22142	2.95282e-05	0.000535788
ENSDARG00000104696	apooa	apolipoprotein O, a [Source:ZFIN;Acc:ZDB-GENE-031118-91]	1.22138	1.50518e-05	0.000294067
ENSDARG00000044691	ppp1r3b	protein phosphatase 1, regulatory subunit 3B [Source:ZFIN;Acc:ZDB-GENE-030131-5496]	1.2181	0.000611019	0.00728051
ENSDARG00000100167	CSDC2 (1 of many)	cold shock domain containing C2 [Source:HGNC Symbol;Acc:HGNC:30359]	1.21798	0.000127529	0.00193517
ENSDARG00000034718	tfpia	tissue factor pathway inhibitor a [Source:ZFIN;Acc:ZDB-GENE-030711-1]	1.21571	0.000684742	0.00803225
ENSDARG00000076919	igdcc4	immunoglobulin superfamily, DCC subclass, member 4 [Source:ZFIN;Acc:ZDB-GENE-080327-32]	1.21413	0.00493417	0.0401808
ENSDARG00000045051	slc16a3	solute carrier family 16 (monocarboxylate transporter), member 3 [Source:ZFIN;Acc:ZDB-GENE-030131-5487]	1.21298	0.0010694	0.0117479
ENSDARG00000078222	aatka	apoptosis-associated tyrosine kinase a [Source:ZFIN;Acc:ZDB-GENE-100812-4]	1.20964	0.00341248	0.0300338
ENSDARG00000031372	efna2a	ephrin-A2a [Source:ZFIN;Acc:ZDB-GENE-990415-66]	1.20436	0.000142986	0.00213612
ENSDARG00000000837	snx9a	sorting nexin 9a [Source:ZFIN;Acc:ZDB-GENE-030616-66]	1.20421	0.00160831	0.016367
ENSDARG00000102477	stard4	StAR-related lipid transfer (START) domain containing 4 [Source:ZFIN;Acc:ZDB-GENE-050417-168]	1.19771	0.000540316	0.00659407
ENSDARG00000079271	dcxr	dicarbonyl/L-xylulose reductase [Source:ZFIN;Acc:ZDB-GENE-030131-7002]	1.19611	0.0010844	0.0118954
ENSDARG00000069953	kcnq5b	potassium voltage-gated channel, KQT-like subfamily, member 5b [Source:ZFIN;Acc:ZDB-GENE-090312-178]	1.18862	0.00578166	0.045292
ENSDARG00000028259	aldh3a2a	aldehyde dehydrogenase 3 family, member A2a [Source:ZFIN;Acc:ZDB-GENE-040718-74]	1.18855	7.59748e-07	2.08452e-05
ENSDARG00000096792	BX004999.1	uncharacterized LOC103910262 [Source:NCBI gene;Acc:103910262]	1.18373	0.00184873	0.0184491
ENSDARG00000043010	camk2d1	calcium/calmodulin-dependent protein kinase (CaM kinase) II delta 1 [Source:ZFIN;Acc:ZDB-GENE-040801-121]	1.18365	0.00547313	0.0436236
ENSDARG00000040712	adprh	ADP-ribosylarginine hydrolase [Source:ZFIN;Acc:ZDB-GENE-040801-190]	1.18325	0.00559786	0.0442344
ENSDARG00000070670	crip2	cysteine-rich protein 2 [Source:ZFIN;Acc:ZDB-GENE-040426-2889]	1.16647	4.03325e-05	0.000704204
ENSDARG00000018146	gpx1a	glutathione peroxidase 1a [Source:ZFIN;Acc:ZDB-GENE-030410-1]	1.16617	2.30121e-06	5.60176e-05
ENSDARG00000096849	si:dkey-16p21.8	si:dkey-16p21.8 [Source:ZFIN;Acc:ZDB-GENE-131121-428]	1.1628	0.00015314	0.00225657
ENSDARG00000008186	syk	spleen tyrosine kinase [Source:ZFIN;Acc:ZDB-GENE-040702-3]	1.15535	0.00127303	0.0135386
ENSDARG00000040553	tmem97	transmembrane protein 97 [Source:ZFIN;Acc:ZDB-GENE-110627-1]	1.15137	0.00112915	0.0123087
ENSDARG00000052842	ppifb	peptidylprolyl isomerase Fb [Source:ZFIN;Acc:ZDB-GENE-051030-126]	1.15128	6.35476e-05	0.00104238
ENSDARG00000007184	zbtb16a	zinc finger and BTB domain containing 16a [Source:ZFIN;Acc:ZDB-GENE-030131-1989]	1.14913	0.0033798	0.0297693
ENSDARG00000003144	pxmp2	peroxisomal membrane protein 2 [Source:ZFIN;Acc:ZDB-GENE-040912-184]	1.14756	0.00576714	0.0451963
ENSDARG00000060962	btr04	bloodthirsty-related gene family, member 4 [Source:ZFIN;Acc:ZDB-GENE-060825-109]	1.14685	0.00478678	0.0392884
ENSDARG00000056367	mpv17l2	MPV17 mitochondrial membrane protein-like 2 [Source:ZFIN;Acc:ZDB-GENE-040718-306]	1.1458	0.000885456	0.0100335
ENSDARG00000092809	hoxc9a	homeobox C9a [Source:ZFIN;Acc:ZDB-GENE-000328-5]	1.14543	0.00196589	0.019354
ENSDARG00000091006	cobl	cordon-bleu WH2 repeat protein [Source:ZFIN;Acc:ZDB-GENE-091020-11]	1.14453	0.00125032	0.0133346
ENSDARG00000017590	nit2	nitrilase family, member 2 [Source:ZFIN;Acc:ZDB-GENE-050522-65]	1.14439	0.000269317	0.00367241
ENSDARG00000010630	hoxb6a	homeobox B6a [Source:ZFIN;Acc:ZDB-GENE-990415-106]	1.14308	0.00282599	0.025877
ENSDARG00000057630	galm	galactose mutarotase [Source:ZFIN;Acc:ZDB-GENE-040718-66]	1.14175	0.00108406	0.0118954
ENSDARG00000031108	lrba	LPS-responsive vesicle trafficking, beach and anchor containing [Source:ZFIN;Acc:ZDB-GENE-090311-19]	1.14051	4.42741e-05	0.000765942
ENSDARG00000056920	tmem88a	transmembrane protein 88 a [Source:ZFIN;Acc:ZDB-GENE-040426-1808]	1.14042	4.80037e-05	0.000822181
ENSDARG00000054400	si:ch211-198n5.11	si:ch211-198n5.11 [Source:ZFIN;Acc:ZDB-GENE-050411-52]	1.14034	0.000546278	0.00665878
ENSDARG00000035167	mrpl48	mitochondrial ribosomal protein L48 [Source:ZFIN;Acc:ZDB-GENE-041008-125]	1.14021	6.50937e-06	0.000142121
ENSDARG00000052696	bdh2	3-hydroxybutyrate dehydrogenase, type 2 [Source:ZFIN;Acc:ZDB-GENE-050417-343]	1.13633	1.10286e-05	0.000224565
ENSDARG00000030913	cluha	clustered mitochondria (cluA/CLU1) homolog a [Source:ZFIN;Acc:ZDB-GENE-061103-457]	1.13304	3.64666e-06	8.50433e-05
ENSDARG00000104538	tmem184a	transmembrane protein 184a [Source:ZFIN;Acc:ZDB-GENE-040426-2925]	1.12947	0.00603076	0.0468707
ENSDARG00000037455	ugt8	UDP glycosyltransferase 8 [Source:ZFIN;Acc:ZDB-GENE-060616-129]	1.12887	0.0033491	0.0295564
ENSDARG00000076566	kank3	KN motif and ankyrin repeat domains 3 [Source:ZFIN;Acc:ZDB-GENE-081105-185]	1.12852	0.000148811	0.00220439
ENSDARG00000075974	si:dkey-258f14.3	si:dkey-258f14.3 [Source:ZFIN;Acc:ZDB-GENE-050809-43]	1.12673	0.00430547	0.0361121
ENSDARG00000042141	myo6b	myosin VIb [Source:ZFIN;Acc:ZDB-GENE-030318-3]	1.12531	0.00188792	0.0187329
ENSDARG00000075343	csf1a	colony stimulating factor 1a (macrophage) [Source:ZFIN;Acc:ZDB-GENE-080204-107]	1.12516	0.00277319	0.0254965
ENSDARG00000011948	insra	insulin receptor a [Source:ZFIN;Acc:ZDB-GENE-020503-3]	1.12301	0.000216483	0.00304352
ENSDARG00000040190	qdpra	quinoid dihydropteridine reductase a [Source:ZFIN;Acc:ZDB-GENE-070705-197]	1.12148	0.00154494	0.0158481
ENSDARG00000062085	tkfc	triokinase/FMN cyclase [Source:ZFIN;Acc:ZDB-GENE-060929-652]	1.11986	0.000256547	0.00351944
ENSDARG00000105215	kdrl	kinase insert domain receptor like [Source:ZFIN;Acc:ZDB-GENE-000705-1]	1.11941	0.0049365	0.0401844
ENSDARG00000012987	gpia	glucose-6-phosphate isomerase a [Source:ZFIN;Acc:ZDB-GENE-020513-2]	1.11884	3.34682e-05	0.000598312
ENSDARG00000103135	stoml2	stomatin (EPB72)-like 2 [Source:ZFIN;Acc:ZDB-GENE-040426-1139]	1.11794	0.000728037	0.00847432
ENSDARG00000037883	prcp	prolylcarboxypeptidase (angiotensinase C) [Source:ZFIN;Acc:ZDB-GENE-040718-447]	1.11723	0.000108168	0.0016779
ENSDARG00000008884	hprt1	hypoxanthine phosphoribosyltransferase 1 [Source:ZFIN;Acc:ZDB-GENE-040426-1918]	1.1148	2.20534e-05	0.000410342
ENSDARG00000060500	l2hgdh	L-2-hydroxyglutarate dehydrogenase [Source:ZFIN;Acc:ZDB-GENE-090319-6]	1.11005	0.00106101	0.0116839
ENSDARG00000060751	taok3a	TAO kinase 3a [Source:ZFIN;Acc:ZDB-GENE-100921-50]	1.10596	0.00550437	0.0437244
ENSDARG00000038207	aldh4a1	aldehyde dehydrogenase 4 family, member A1 [Source:ZFIN;Acc:ZDB-GENE-040426-1179]	1.10358	0.00433755	0.036314
ENSDARG00000117145	notum1b	notum, palmitoleoyl-protein carboxylesterase b [Source:ZFIN;Acc:ZDB-GENE-040718-391]	1.10287	0.00322519	0.0287313
ENSDARG00000093569	bckdhbl	branched chain keto acid dehydrogenase E1, beta polypeptide, like [Source:ZFIN;Acc:ZDB-GENE-060830-1]	1.09643	3.43299e-05	0.00061165
ENSDARG00000053485	aldh6a1	aldehyde dehydrogenase 6 family, member A1 [Source:ZFIN;Acc:ZDB-GENE-030131-9192]	1.09493	4.46443e-06	0.000101891
ENSDARG00000057272	slc30a9	solute carrier family 30 (zinc transporter), member 9 [Source:ZFIN;Acc:ZDB-GENE-040724-254]	1.09098	0.000499522	0.00616931
ENSDARG00000045929	oaz2a	ornithine decarboxylase antizyme 2a [Source:ZFIN;Acc:ZDB-GENE-121005-1]	1.09006	0.000115839	0.00178347
ENSDARG00000070162	stox2a	storkhead box 2a [Source:ZFIN;Acc:ZDB-GENE-090313-101]	1.08924	0.00179744	0.0180086
ENSDARG00000045091	mrpl10	mitochondrial ribosomal protein L10 [Source:ZFIN;Acc:ZDB-GENE-050320-19]	1.08762	0.0011652	0.0126168
ENSDARG00000018178	pgm2	phosphoglucomutase 2 [Source:ZFIN;Acc:ZDB-GENE-040426-2218]	1.08614	0.00564612	0.0444607
ENSDARG00000003207	mterf3	mitochondrial transcription termination factor 3 [Source:ZFIN;Acc:ZDB-GENE-040718-359]	1.08525	0.00180062	0.0180325
ENSDARG00000017910	pdss1	prenyl (decaprenyl) diphosphate synthase, subunit 1 [Source:ZFIN;Acc:ZDB-GENE-030131-4430]	1.08249	0.000231633	0.00322649
ENSDARG00000068261	pros1	protein S [Source:ZFIN;Acc:ZDB-GENE-061013-657]	1.08212	0.00242772	0.022963
ENSDARG00000058088	aifm1	apoptosis-inducing factor, mitochondrion-associated 1 [Source:ZFIN;Acc:ZDB-GENE-030826-11]	1.08166	2.69705e-05	0.000493327
ENSDARG00000027465	rmnd1	required for meiotic nuclear division 1 homolog [Source:ZFIN;Acc:ZDB-GENE-050522-21]	1.08129	0.00269479	0.0249336
ENSDARG00000005191	ahcy	adenosylhomocysteinase [Source:ZFIN;Acc:ZDB-GENE-031219-6]	1.08051	7.56716e-06	0.000162554
ENSDARG00000062222	mxra8a	matrix-remodelling associated 8a [Source:ZFIN;Acc:ZDB-GENE-060503-671]	1.07586	0.000666028	0.00784531
ENSDARG00000045555	sco2	SCO2 cytochrome c oxidase assembly protein [Source:ZFIN;Acc:ZDB-GENE-041210-173]	1.07507	0.00536713	0.0429048
ENSDARG00000012671	inhbaa	inhibin subunit beta Aa [Source:ZFIN;Acc:ZDB-GENE-000210-21]	1.07412	0.00127665	0.0135707
ENSDARG00000051899	exoc3l1	exocyst complex component 3-like 1 [Source:ZFIN;Acc:ZDB-GENE-061207-36]	1.07388	0.00066011	0.00779171
ENSDARG00000104702	cat	catalase [Source:ZFIN;Acc:ZDB-GENE-000210-20]	1.07105	8.69029e-05	0.00138112
ENSDARG00000038865	acox3	acyl-CoA oxidase 3, pristanoyl [Source:ZFIN;Acc:ZDB-GENE-040426-2163]	1.06957	0.00557355	0.0441038
ENSDARG00000019392	stat5a	signal transducer and activator of transcription 5a [Source:ZFIN;Acc:ZDB-GENE-030820-2]	1.06955	0.00566793	0.0446015
ENSDARG00000009488	gipc2	GIPC PDZ domain containing family, member 2 [Source:ZFIN;Acc:ZDB-GENE-040426-921]	1.0684	0.000636806	0.00754808
ENSDARG00000052638	fam210b	family with sequence similarity 210, member B [Source:ZFIN;Acc:ZDB-GENE-050913-122]	1.06834	0.000231116	0.00322524
ENSDARG00000028173	slc4a2a	solute carrier family 4 (anion exchanger), member 2a [Source:ZFIN;Acc:ZDB-GENE-051101-2]	1.06797	0.00155631	0.0159379
ENSDARG00000104660	si:ch73-132f6.5	si:ch73-132f6.5 [Source:ZFIN;Acc:ZDB-GENE-030131-9581]	1.06752	0.00312998	0.0280818
ENSDARG00000100093	ppp2r2ca	protein phosphatase 2, regulatory subunit B, gamma a [Source:ZFIN;Acc:ZDB-GENE-051120-168]	1.06514	0.00647571	0.0493972
ENSDARG00000042821	agps	alkylglycerone phosphate synthase [Source:ZFIN;Acc:ZDB-GENE-031118-14]	1.06305	0.00102666	0.0113665
ENSDARG00000017772	mdh1aa	malate dehydrogenase 1Aa, NAD (soluble) [Source:ZFIN;Acc:ZDB-GENE-040204-1]	1.06075	5.61563e-06	0.000124284
ENSDARG00000019877	rbks	ribokinase [Source:ZFIN;Acc:ZDB-GENE-040625-112]	1.05939	0.00634697	0.0486608
ENSDARG00000029795	fam213b	family with sequence similarity 213, member B [Source:ZFIN;Acc:ZDB-GENE-040426-2556]	1.05716	0.000399143	0.00512509
ENSDARG00000093235	TST	thiosulfate sulfurtransferase [Source:HGNC Symbol;Acc:HGNC:12388]	1.05651	0.000339611	0.00445922
ENSDARG00000038938	itprid2	ITPR interacting domain containing 2 [Source:ZFIN;Acc:ZDB-GENE-090824-1]	1.05589	0.00513522	0.0414456
ENSDARG00000013371	isoc2	isochorismatase domain containing 2 [Source:ZFIN;Acc:ZDB-GENE-070518-1]	1.0527	5.45537e-05	0.000924028
ENSDARG00000054164	mrps17	mitochondrial ribosomal protein S17 [Source:ZFIN;Acc:ZDB-GENE-050522-390]	1.05229	0.00111648	0.0122058
ENSDARG00000099280	utp20	UTP20 small subunit (SSU) processome component [Source:ZFIN;Acc:ZDB-GENE-080225-38]	1.05141	0.00116168	0.0125847
ENSDARG00000040087	epb41l4a	erythrocyte membrane protein band 4.1 like 4A [Source:ZFIN;Acc:ZDB-GENE-990415-20]	1.04797	0.00261644	0.0243454
ENSDARG00000042641	cyp51	cytochrome P450, family 51 [Source:ZFIN;Acc:ZDB-GENE-040625-2]	1.04753	0.00261515	0.0243454
ENSDARG00000040910	ildr1b	immunoglobulin-like domain containing receptor 1b [Source:ZFIN;Acc:ZDB-GENE-040912-72]	1.04437	0.00281875	0.0258211
ENSDARG00000058297	timm13	translocase of inner mitochondrial membrane 13 homolog (yeast) [Source:ZFIN;Acc:ZDB-GENE-040718-167]	1.04273	3.65252e-06	8.50739e-05
ENSDARG00000079815	lyrm7	LYR motif containing 7 [Source:ZFIN;Acc:ZDB-GENE-070615-32]	1.04246	0.00133531	0.014082
ENSDARG00000045351	ccdc58	coiled-coil domain containing 58 [Source:ZFIN;Acc:ZDB-GENE-040426-1780]	1.03836	0.000121308	0.00185382
ENSDARG00000103226	dhcr7	7-dehydrocholesterol reductase [Source:ZFIN;Acc:ZDB-GENE-030912-9]	1.03616	0.0025018	0.0235067
ENSDARG00000020123	coq8a	coenzyme Q8A [Source:ZFIN;Acc:ZDB-GENE-040718-487]	1.03581	0.000105378	0.00163798
ENSDARG00000056167	hspe1	heat shock 10 protein 1 [Source:ZFIN;Acc:ZDB-GENE-000906-2]	1.03195	0.000134714	0.00203399
ENSDARG00000026170	hps1	Hermansky-Pudlak syndrome 1 [Source:ZFIN;Acc:ZDB-GENE-051113-152]	1.03066	0.00297022	0.0269257
ENSDARG00000016513	setd3	SET domain containing 3 [Source:ZFIN;Acc:ZDB-GENE-030131-9137]	1.02864	1.56321e-05	0.000304356
ENSDARG00000009074	cbr4	carbonyl reductase 4 [Source:ZFIN;Acc:ZDB-GENE-040426-1796]	1.02773	0.00312287	0.0280291
ENSDARG00000069250	uacaa	uveal autoantigen with coiled-coil domains and ankyrin repeats a [Source:ZFIN;Acc:ZDB-GENE-050419-37]	1.02683	0.00368138	0.031917
ENSDARG00000041799	cx43	connexin 43 [Source:ZFIN;Acc:ZDB-GENE-991105-4]	1.02301	0.000666568	0.0078475
ENSDARG00000007065	mrps18b	mitochondrial ribosomal protein S18B [Source:ZFIN;Acc:ZDB-GENE-050417-278]	1.02124	1.33274e-05	0.000265179
ENSDARG00000038881	acaa2	acetyl-CoA acyltransferase 2 [Source:ZFIN;Acc:ZDB-GENE-040426-1996]	1.01899	5.98531e-05	0.000993738
ENSDARG00000022763	hpcal1	hippocalcin-like 1 [Source:ZFIN;Acc:ZDB-GENE-040426-1242]	1.01859	0.00320929	0.0286009
ENSDARG00000023868	si:dkey-172h23.2	si:dkey-172h23.2 [Source:ZFIN;Acc:ZDB-GENE-141212-258]	1.01452	0.000697141	0.00816502
ENSDARG00000068305	mrps14	mitochondrial ribosomal protein S14 [Source:ZFIN;Acc:ZDB-GENE-060825-75]	1.01301	0.000419331	0.00532099
ENSDARG00000056410	fdx1	ferredoxin 1 [Source:ZFIN;Acc:ZDB-GENE-071015-2]	1.01246	3.88927e-05	0.000682218
ENSDARG00000060748	tsfm	Ts translation elongation factor, mitochondrial [Source:ZFIN;Acc:ZDB-GENE-061215-17]	1.01205	0.0015743	0.0161149
ENSDARG00000025904	tecrb	trans-2,3-enoyl-CoA reductase b [Source:ZFIN;Acc:ZDB-GENE-030131-5154]	1.01114	8.03115e-05	0.0012877
ENSDARG00000033134	ndufaf7	NADH:ubiquinone oxidoreductase complex assembly factor 7 [Source:ZFIN;Acc:ZDB-GENE-060929-628]	1.00677	0.00494962	0.0402487
ENSDARG00000074756	tfb2m	transcription factor B2, mitochondrial [Source:ZFIN;Acc:ZDB-GENE-070521-3]	1.00583	0.000420295	0.00533024
ENSDARG00000059391	gyg1b	glycogenin 1b [Source:ZFIN;Acc:ZDB-GENE-040625-30]	1.00566	0.00632327	0.0485189
ENSDARG00000035882	rida	reactive intermediate imine deaminase A homolog [Source:ZFIN;Acc:ZDB-GENE-040718-315]	1.00441	0.00163758	0.0166275
ENSDARG00000053456	GK3P	glycerol kinase 3 pseudogene [Source:HGNC Symbol;Acc:HGNC:4292]	1.00389	0.00133207	0.0140543
ENSDARG00000015747	aarsd1	alanyl-tRNA synthetase domain containing 1 [Source:ZFIN;Acc:ZDB-GENE-040801-91]	1.00364	0.00484807	0.039622
ENSDARG00000005861	ralgapa2	Ral GTPase activating protein, alpha subunit 2 (catalytic) [Source:ZFIN;Acc:ZDB-GENE-131122-56]	1.0017	0.00273227	0.0252021
ENSDARG00000077054	fam198b	family with sequence similarity 198, member B [Source:ZFIN;Acc:ZDB-GENE-100105-1]	0.996697	0.00227443	0.0218598
ENSDARG00000027222	adgrg1	adhesion G protein-coupled receptor G1 [Source:ZFIN;Acc:ZDB-GENE-030131-3671]	0.994767	0.000229762	0.00321044
ENSDARG00000040920	si:dkey-49n23.1	si:dkey-49n23.1 [Source:ZFIN;Acc:ZDB-GENE-050208-762]	0.993991	0.00186042	0.0185208
ENSDARG00000070416	zgc:162816	zgc:162816 [Source:ZFIN;Acc:ZDB-GENE-070410-94]	0.99168	0.000369624	0.00480871
ENSDARG00000076334	mrpl43	mitochondrial ribosomal protein L43 [Source:ZFIN;Acc:ZDB-GENE-040718-125]	0.989411	3.94296e-05	0.000691101
ENSDARG00000026531	alcama	activated leukocyte cell adhesion molecule a [Source:ZFIN;Acc:ZDB-GENE-990415-30]	0.988837	0.000129556	0.00196266
ENSDARG00000098588	gchfr	GTP cyclohydrolase I feedback regulator [Source:ZFIN;Acc:ZDB-GENE-040426-1731]	0.986398	0.00280845	0.0257684
ENSDARG00000010437	tent5c	terminal nucleotidyltransferase 5C [Source:ZFIN;Acc:ZDB-GENE-030131-5365]	0.98436	0.00389119	0.033328
ENSDARG00000044809	fpgs	folylpolyglutamate synthase [Source:ZFIN;Acc:ZDB-GENE-040426-2781]	0.983419	8.03428e-05	0.0012877
ENSDARG00000001880	stx3a	syntaxin 3A [Source:ZFIN;Acc:ZDB-GENE-040426-1489]	0.982659	0.00115915	0.0125633
ENSDARG00000079900	shroom4	shroom family member 4 [Source:ZFIN;Acc:ZDB-GENE-041111-246]	0.982586	0.00289554	0.0263965
ENSDARG00000027986	slc35d1b	solute carrier family 35 (UDP-GlcA/UDP-GalNAc transporter), member D1b [Source:ZFIN;Acc:ZDB-GENE-040426-1213]	0.982213	0.000756532	0.00877446
ENSDARG00000042975	auh	AU RNA binding protein/enoyl-CoA hydratase [Source:ZFIN;Acc:ZDB-GENE-040801-95]	0.978358	0.000233699	0.00324728
ENSDARG00000031044	lipg	lipase, endothelial [Source:ZFIN;Acc:ZDB-GENE-040426-699]	0.976959	0.00401285	0.034125
ENSDARG00000008133	foxl1	forkhead box L1 [Source:ZFIN;Acc:ZDB-GENE-040426-1181]	0.97664	0.00241433	0.0228841
ENSDARG00000036791	dnmt3bb.1	DNA (cytosine-5-)-methyltransferase 3 beta, duplicate b.1 [Source:ZFIN;Acc:ZDB-GENE-050314-1]	0.976463	0.000140388	0.00210563
ENSDARG00000076386	epdl1	ependymin-like 1 [Source:ZFIN;Acc:ZDB-GENE-090710-3]	0.976398	0.00350634	0.0306338
ENSDARG00000000069	dap	death-associated protein [Source:ZFIN;Acc:ZDB-GENE-000511-3]	0.975403	0.00373317	0.0322268
ENSDARG00000060199	mrpl18	mitochondrial ribosomal protein L18 [Source:ZFIN;Acc:ZDB-GENE-061013-632]	0.972185	0.000413349	0.00525686
ENSDARG00000075264	FAM124A	family with sequence similarity 124 member A [Source:HGNC Symbol;Acc:HGNC:26413]	0.970127	0.00401104	0.034125
ENSDARG00000009267	zgc:136439	zgc:136439 [Source:ZFIN;Acc:ZDB-GENE-060421-2858]	0.970102	0.00245862	0.0232263
ENSDARG00000071478	lnx2b	ligand of numb-protein X 2b [Source:ZFIN;Acc:ZDB-GENE-040426-2500]	0.967604	2.92579e-05	0.000531733
ENSDARG00000043734	trmu	tRNA 5-methylaminomethyl-2-thiouridylate methyltransferase [Source:ZFIN;Acc:ZDB-GENE-050522-540]	0.967147	0.00269546	0.0249336
ENSDARG00000042548	tpd52l1	tumor protein D52-like 1 [Source:ZFIN;Acc:ZDB-GENE-050522-121]	0.966292	0.00562923	0.044374
ENSDARG00000039136	cox16	cytochrome c oxidase assembly factor COX16 [Source:ZFIN;Acc:ZDB-GENE-050417-60]	0.964767	0.00153709	0.0158276
ENSDARG00000036645	rcbtb1	regulator of chromosome condensation (RCC1) and BTB (POZ) domain containing protein 1 [Source:ZFIN;Acc:ZDB-GENE-030131-7951]	0.96334	0.00539187	0.0430419
ENSDARG00000053652	ndufaf6	NADH:ubiquinone oxidoreductase complex assembly factor 6 [Source:ZFIN;Acc:ZDB-GENE-100112-1]	0.961617	0.00106447	0.011705
ENSDARG00000110147	zgc:85789	zgc:85789 [Source:ZFIN;Acc:ZDB-GENE-030131-1069]	0.961089	0.00313224	0.028091
ENSDARG00000032161	srgap2	SLIT-ROBO Rho GTPase activating protein 2 [Source:ZFIN;Acc:ZDB-GENE-060915-2]	0.961013	0.00134963	0.0142066
ENSDARG00000102372	col4a3bpb	collagen, type IV, alpha 3 (Goodpasture antigen) binding protein b [Source:ZFIN;Acc:ZDB-GENE-110125-5]	0.959013	0.00208872	0.020439
ENSDARG00000020053	nkd1	naked cuticle homolog 1 (Drosophila) [Source:ZFIN;Acc:ZDB-GENE-061108-3]	0.958509	0.000232702	0.00323702
ENSDARG00000039887	c1qbp	complement component 1, q subcomponent binding protein [Source:ZFIN;Acc:ZDB-GENE-050417-408]	0.955986	4.08477e-05	0.000711554
ENSDARG00000043848	sod1	superoxide dismutase 1, soluble [Source:ZFIN;Acc:ZDB-GENE-990415-258]	0.955822	0.00104138	0.0115069
ENSDARG00000036359	riox2	ribosomal oxygenase 2 [Source:ZFIN;Acc:ZDB-GENE-040426-1283]	0.951538	0.000370432	0.0048137
ENSDARG00000043970	lrpprc	leucine-rich pentatricopeptide repeat containing [Source:ZFIN;Acc:ZDB-GENE-030131-7887]	0.951396	0.0005465	0.00665878
ENSDARG00000036065	mgat1b	mannosyl (alpha-1,3-)-glycoprotein beta-1,2-N-acetylglucosaminyltransferase b [Source:ZFIN;Acc:ZDB-GENE-061103-589]	0.951014	0.00248071	0.0233667
ENSDARG00000019976	idi1	isopentenyl-diphosphate delta isomerase 1 [Source:ZFIN;Acc:ZDB-GENE-050913-44]	0.949879	0.00373418	0.0322268
ENSDARG00000052344	tbl3	transducin (beta)-like 3 [Source:ZFIN;Acc:ZDB-GENE-041114-104]	0.947069	0.00337768	0.0297622
ENSDARG00000093484	si:dkey-95p16.2	si:dkey-95p16.2 [Source:ZFIN;Acc:ZDB-GENE-081105-65]	0.941933	0.00239092	0.0227098
ENSDARG00000069157	tmem135	transmembrane protein 135 [Source:ZFIN;Acc:ZDB-GENE-070424-70]	0.940931	0.00121862	0.0130456
ENSDARG00000063249	mrpl9	mitochondrial ribosomal protein L9 [Source:ZFIN;Acc:ZDB-GENE-070717-4]	0.939874	0.000491453	0.00607627
ENSDARG00000102765	lonp1	lon peptidase 1, mitochondrial [Source:ZFIN;Acc:ZDB-GENE-030131-4006]	0.938426	0.000575708	0.00691796
ENSDARG00000013973	pex3	peroxisomal biogenesis factor 3 [Source:ZFIN;Acc:ZDB-GENE-040426-979]	0.933235	0.0020343	0.0199495
ENSDARG00000054540	imp4	IMP4, U3 small nucleolar ribonucleoprotein, homolog (yeast) [Source:ZFIN;Acc:ZDB-GENE-040718-474]	0.930673	0.000307643	0.00411334
ENSDARG00000045797	si:ch211-68a17.7	si:ch211-68a17.7 [Source:ZFIN;Acc:ZDB-GENE-100427-3]	0.930176	0.000400262	0.00513655
ENSDARG00000035618	coq5	coenzyme Q5, methyltransferase [Source:ZFIN;Acc:ZDB-GENE-040912-5]	0.928165	0.00562218	0.0443492
ENSDARG00000017299	fabp11a	fatty acid binding protein 11a [Source:ZFIN;Acc:ZDB-GENE-040912-132]	0.926649	0.00220468	0.0213519
ENSDARG00000001870	atp1a1a.4	ATPase Na+/K+ transporting subunit alpha 1a, tandem duplicate 4 [Source:ZFIN;Acc:ZDB-GENE-001212-4]	0.924783	0.00557853	0.0441279
ENSDARG00000053021	grsf1	G-rich RNA sequence binding factor 1 [Source:ZFIN;Acc:ZDB-GENE-060825-196]	0.923763	0.000899343	0.0101604
ENSDARG00000028661	cntfr	ciliary neurotrophic factor receptor [Source:ZFIN;Acc:ZDB-GENE-030616-82]	0.922609	0.000589938	0.00706648
ENSDARG00000052816	shmt1	serine hydroxymethyltransferase 1 (soluble) [Source:ZFIN;Acc:ZDB-GENE-040426-1558]	0.922317	0.000581823	0.00698033
ENSDARG00000040926	nr2f2	nuclear receptor subfamily 2, group F, member 2 [Source:ZFIN;Acc:ZDB-GENE-990415-252]	0.920719	0.00548214	0.0436549
ENSDARG00000032340	serhl	serine hydrolase-like [Source:ZFIN;Acc:ZDB-GENE-030131-1368]	0.919717	0.00493817	0.0401844
ENSDARG00000011934	gyg1a	glycogenin 1a [Source:ZFIN;Acc:ZDB-GENE-040426-2910]	0.918715	0.00547437	0.0436236
ENSDARG00000060542	lgr4	leucine-rich repeat containing G protein-coupled receptor 4 [Source:ZFIN;Acc:ZDB-GENE-111013-1]	0.915011	0.000102733	0.00160347
ENSDARG00000060594	hadhab	hydroxyacyl-CoA dehydrogenase trifunctional multienzyme complex subunit alpha b [Source:ZFIN;Acc:ZDB-GENE-041111-204]	0.912825	0.00121274	0.0130072
ENSDARG00000043663	faub	Finkel-Biskis-Reilly murine sarcoma virus (FBR-MuSV) ubiquitously expressed b [Source:ZFIN;Acc:ZDB-GENE-050417-416]	0.911796	0.000237792	0.00329808
ENSDARG00000055416	serpinb1	serpin peptidase inhibitor, clade B (ovalbumin), member 1 [Source:ZFIN;Acc:ZDB-GENE-040718-400]	0.908661	0.00184752	0.0184451
ENSDARG00000057128	hadhaa	hydroxyacyl-CoA dehydrogenase trifunctional multienzyme complex subunit alpha a [Source:ZFIN;Acc:ZDB-GENE-031222-5]	0.908612	0.000916	0.0103126
ENSDARG00000033376	chchd4a	coiled-coil-helix-coiled-coil-helix domain containing 4a [Source:ZFIN;Acc:ZDB-GENE-040801-46]	0.906078	0.000735388	0.00855549
ENSDARG00000095947	adkb	adenosine kinase b [Source:ZFIN;Acc:ZDB-GENE-030131-948]	0.906051	0.000312258	0.00416277
ENSDARG00000018426	aldh7a1	aldehyde dehydrogenase 7 family, member A1 [Source:ZFIN;Acc:ZDB-GENE-030131-6129]	0.899751	0.00104126	0.0115069
ENSDARG00000016368	zbtb8os	zinc finger and BTB domain containing 8 opposite strand [Source:ZFIN;Acc:ZDB-GENE-050417-176]	0.898687	0.00241021	0.0228642
ENSDARG00000099911	lrrc8c	leucine rich repeat containing 8 VRAC subunit C [Source:ZFIN;Acc:ZDB-GENE-030131-2965]	0.898191	0.00154477	0.0158481
ENSDARG00000024465	mrps18a	mitochondrial ribosomal protein S18A [Source:ZFIN;Acc:ZDB-GENE-041210-109]	0.895736	0.000142283	0.00212796
ENSDARG00000006062	akap1b	A kinase (PRKA) anchor protein 1b [Source:ZFIN;Acc:ZDB-GENE-030131-6844]	0.89406	0.00497842	0.0404539
ENSDARG00000034174	mrrf	mitochondrial ribosome recycling factor [Source:ZFIN;Acc:ZDB-GENE-040704-12]	0.890322	0.00222694	0.021522
ENSDARG00000035198	gcnt4a	glucosaminyl (N-acetyl) transferase 4, core 2, a [Source:ZFIN;Acc:ZDB-GENE-030131-3231]	0.887566	0.0048976	0.0399404
ENSDARG00000038768	mrpl12	mitochondrial ribosomal protein L12 [Source:ZFIN;Acc:ZDB-GENE-050417-187]	0.886466	0.000233929	0.00324849
ENSDARG00000003675	cryl1	crystallin, lambda 1 [Source:ZFIN;Acc:ZDB-GENE-060810-7]	0.885908	0.00523557	0.0420915
ENSDARG00000062372	nrd1b	nardilysin b (N-arginine dibasic convertase) [Source:ZFIN;Acc:ZDB-GENE-050208-422]	0.885796	0.00250293	0.0235077
ENSDARG00000028067	bnip3lb	BCL2 interacting protein 3 like b [Source:ZFIN;Acc:ZDB-GENE-040325-1]	0.882924	0.000161811	0.00236742
ENSDARG00000071871	glod5	glyoxalase domain containing 5 [Source:ZFIN;Acc:ZDB-GENE-050522-174]	0.88158	0.00263984	0.024509
ENSDARG00000069832	sfxn4	sideroflexin 4 [Source:ZFIN;Acc:ZDB-GENE-050309-187]	0.878464	0.00503154	0.0407832
ENSDARG00000044942	mrpl45	mitochondrial ribosomal protein L45 [Source:ZFIN;Acc:ZDB-GENE-040426-1041]	0.877472	0.000983032	0.0109353
ENSDARG00000025350	prdx2	peroxiredoxin 2 [Source:ZFIN;Acc:ZDB-GENE-030326-2]	0.876837	0.000649787	0.00768989
ENSDARG00000022845	lias	lipoic acid synthetase [Source:ZFIN;Acc:ZDB-GENE-040426-1528]	0.876475	0.00359153	0.0312697
ENSDARG00000069672	tyw5	tRNA-yW synthesizing protein 5 [Source:ZFIN;Acc:ZDB-GENE-060929-894]	0.87629	0.00203913	0.0199883
ENSDARG00000078748	si:ch211-137a8.4	si:ch211-137a8.4 [Source:ZFIN;Acc:ZDB-GENE-030131-3742]	0.876166	0.00575853	0.0451733
ENSDARG00000070914	dusp6	dual specificity phosphatase 6 [Source:ZFIN;Acc:ZDB-GENE-030613-1]	0.876139	0.00193976	0.0191467
ENSDARG00000043666	abt1	activator of basal transcription 1 [Source:ZFIN;Acc:ZDB-GENE-050522-127]	0.876024	0.00212378	0.0207283
ENSDARG00000040248	crata	carnitine O-acetyltransferase a [Source:ZFIN;Acc:ZDB-GENE-040927-17]	0.875695	0.00229025	0.0219653
ENSDARG00000011885	mrpl19	mitochondrial ribosomal protein L19 [Source:ZFIN;Acc:ZDB-GENE-040801-55]	0.871026	0.00027449	0.00372501
ENSDARG00000035872	hsd17b12b	hydroxysteroid (17-beta) dehydrogenase 12b [Source:ZFIN;Acc:ZDB-GENE-030131-1346]	0.870904	0.000435555	0.00548388
ENSDARG00000055708	timm8b	translocase of inner mitochondrial membrane 8 homolog B (yeast) [Source:ZFIN;Acc:ZDB-GENE-031019-1]	0.867306	0.002488	0.0234062
ENSDARG00000069681	pcgf6	polycomb group ring finger 6 [Source:ZFIN;Acc:ZDB-GENE-060526-178]	0.86707	0.0049686	0.0403886
ENSDARG00000044751	ddt	D-dopachrome tautomerase [Source:ZFIN;Acc:ZDB-GENE-040625-160]	0.865455	0.000599255	0.00715661
ENSDARG00000056160	hspd1	heat shock 60 protein 1 [Source:ZFIN;Acc:ZDB-GENE-021206-1]	0.864764	0.00206969	0.0202703
ENSDARG00000010132	dacha	dachshund a [Source:ZFIN;Acc:ZDB-GENE-020402-3]	0.862772	0.00619213	0.0478134
ENSDARG00000014303	vac14	vac14 homolog (S. cerevisiae) [Source:ZFIN;Acc:ZDB-GENE-040912-82]	0.861275	0.00112544	0.0122861
ENSDARG00000043986	setd6	SET domain containing 6 [Source:ZFIN;Acc:ZDB-GENE-030131-1067]	0.860588	0.00279177	0.0256465
ENSDARG00000059234	mrps27	mitochondrial ribosomal protein S27 [Source:ZFIN;Acc:ZDB-GENE-040808-39]	0.860545	0.000441702	0.00554894
ENSDARG00000018073	mrps22	mitochondrial ribosomal protein S22 [Source:ZFIN;Acc:ZDB-GENE-070615-31]	0.860081	0.00292296	0.026561
ENSDARG00000090524	f2rl2	coagulation factor II (thrombin) receptor-like 2 [Source:ZFIN;Acc:ZDB-GENE-110127-4]	0.860023	0.00639389	0.0489378
ENSDARG00000023672	timm8a	translocase of inner mitochondrial membrane 8 homolog A (yeast) [Source:ZFIN;Acc:ZDB-GENE-040801-158]	0.855876	0.000404165	0.00516907
ENSDARG00000102356	scp2b	sterol carrier protein 2b [Source:ZFIN;Acc:ZDB-GENE-041010-196]	0.855708	0.00391674	0.0334836
ENSDARG00000023820	faxdc2	fatty acid hydroxylase domain containing 2 [Source:ZFIN;Acc:ZDB-GENE-040426-2907]	0.855245	0.00220234	0.021348
ENSDARG00000103679	bmp16	bone morphogenetic protein 16 [Source:ZFIN;Acc:ZDB-GENE-100115-1]	0.855244	0.00461593	0.0381096
ENSDARG00000021135	dhrs4	dehydrogenase/reductase (SDR family) member 4 [Source:ZFIN;Acc:ZDB-GENE-040426-1498]	0.854232	0.00412503	0.0348567
ENSDARG00000041068	got2a	glutamic-oxaloacetic transaminase 2a, mitochondrial [Source:ZFIN;Acc:ZDB-GENE-040426-2703]	0.850671	0.000304292	0.00408057
ENSDARG00000014572	chpt1	choline phosphotransferase 1 [Source:ZFIN;Acc:ZDB-GENE-030131-1325]	0.8502	0.00474154	0.0389621
ENSDARG00000017794	sdr16c5b	short chain dehydrogenase/reductase family 16C, member 5b [Source:ZFIN;Acc:ZDB-GENE-040426-2861]	0.849055	0.00032451	0.00430836
ENSDARG00000027491	uros	uroporphyrinogen III synthase [Source:ZFIN;Acc:ZDB-GENE-040323-2]	0.847082	0.0065601	0.0498563
ENSDARG00000078882	slc22a31	solute carrier family 22, member 31 [Source:ZFIN;Acc:ZDB-GENE-130530-858]	0.847052	0.00450975	0.0374787
ENSDARG00000034313	ppp5c	protein phosphatase 5, catalytic subunit [Source:ZFIN;Acc:ZDB-GENE-050327-75]	0.846823	0.00305573	0.0275795
ENSDARG00000068572	slc16a1b	solute carrier family 16 (monocarboxylate transporter), member 1b [Source:ZFIN;Acc:ZDB-GENE-030515-5]	0.844738	0.00349364	0.0305937
ENSDARG00000023309	spryd4	SPRY domain containing 4 [Source:ZFIN;Acc:ZDB-GENE-040718-180]	0.844301	0.00165352	0.0167592
ENSDARG00000030781	acads	acyl-CoA dehydrogenase short chain [Source:ZFIN;Acc:ZDB-GENE-040808-64]	0.844201	0.00328328	0.02918
ENSDARG00000090568	mrpl52	mitochondrial ribosomal protein L52 [Source:ZFIN;Acc:ZDB-GENE-110325-1]	0.842469	0.0044681	0.0372419
ENSDARG00000023920	llgl2	lethal giant larvae homolog 2 (Drosophila) [Source:ZFIN;Acc:ZDB-GENE-030131-9877]	0.842047	0.00260199	0.0242571
ENSDARG00000100455	pnkp	polynucleotide kinase 3'-phosphatase [Source:ZFIN;Acc:ZDB-GENE-061013-433]	0.840398	0.00627571	0.0483169
ENSDARG00000017728	phb2b	prohibitin 2b [Source:ZFIN;Acc:ZDB-GENE-040718-430]	0.834984	0.000201062	0.00285864
ENSDARG00000078773	tmem70	transmembrane protein 70 [Source:ZFIN;Acc:ZDB-GENE-070912-593]	0.83095	0.003659	0.0317594
ENSDARG00000025074	slc25a10	solute carrier family 25 (mitochondrial carrier; dicarboxylate transporter), member 10 [Source:ZFIN;Acc:ZDB-GENE-040426-1095]	0.824496	0.00121775	0.0130425
ENSDARG00000052429	syngr2a	synaptogyrin 2a [Source:ZFIN;Acc:ZDB-GENE-070112-1292]	0.823311	0.00423214	0.0356421
ENSDARG00000038731	slc25a36a	solute carrier family 25 (pyrimidine nucleotide carrier ), member 36a [Source:ZFIN;Acc:ZDB-GENE-040718-415]	0.823284	0.00347205	0.0304399
ENSDARG00000094277	mrpl44	mitochondrial ribosomal protein L44 [Source:ZFIN;Acc:ZDB-GENE-050913-59]	0.812948	0.00268855	0.0249115
ENSDARG00000005840	got2b	glutamic-oxaloacetic transaminase 2b, mitochondrial [Source:ZFIN;Acc:ZDB-GENE-030131-7917]	0.812682	0.000242171	0.00334857
ENSDARG00000104771	timm44	translocase of inner mitochondrial membrane 44 homolog (yeast) [Source:ZFIN;Acc:ZDB-GENE-030131-145]	0.811	0.00141338	0.0148088
ENSDARG00000032816	tm7sf2	transmembrane 7 superfamily member 2 [Source:ZFIN;Acc:ZDB-GENE-041212-19]	0.808728	0.00481241	0.0394444
ENSDARG00000091937	BX927308.1		0.805485	0.00258318	0.0241413
ENSDARG00000069006	tle3b	transducin-like enhancer of split 3b [Source:ZFIN;Acc:ZDB-GENE-990415-85]	0.805279	0.0023903	0.0227098
ENSDARG00000000540	asdurf	asnsd1 upstream reading frame [Source:ZFIN;Acc:ZDB-GENE-170731-1]	0.799945	0.00464622	0.038276
ENSDARG00000096045	si:ch73-263o4.4	si:ch73-263o4.4 [Source:ZFIN;Acc:ZDB-GENE-110914-210]	0.798392	0.00404482	0.0343562
ENSDARG00000070029	ehhadh	enoyl-CoA, hydratase/3-hydroxyacyl CoA dehydrogenase [Source:ZFIN;Acc:ZDB-GENE-040426-2581]	0.798158	0.00621659	0.0479532
ENSDARG00000039098	ca8	carbonic anhydrase VIII [Source:ZFIN;Acc:ZDB-GENE-050417-26]	0.797794	0.00616949	0.0477036
ENSDARG00000021702	pdcd4a	programmed cell death 4a [Source:ZFIN;Acc:ZDB-GENE-040426-1920]	0.796613	0.00185717	0.018517
ENSDARG00000056914	emg1	EMG1 N1-specific pseudouridine methyltransferase [Source:ZFIN;Acc:ZDB-GENE-060421-2909]	0.791215	0.00194671	0.0191986
ENSDARG00000056369	ufsp2	ufm1-specific peptidase 2 [Source:ZFIN;Acc:ZDB-GENE-030131-8726]	0.789624	0.00429571	0.0360569
ENSDARG00000079388	agrn	agrin [Source:ZFIN;Acc:ZDB-GENE-030131-1033]	0.789008	0.0056097	0.0442816
ENSDARG00000086740	phyh	phytanoyl-CoA 2-hydroxylase [Source:ZFIN;Acc:ZDB-GENE-050417-361]	0.787951	0.00449302	0.0373611
ENSDARG00000100836	CR790380.1		0.786276	0.00439621	0.0366942
ENSDARG00000017781	hsd17b10	hydroxysteroid (17-beta) dehydrogenase 10 [Source:ZFIN;Acc:ZDB-GENE-041010-201]	0.78625	0.000466286	0.00581908
ENSDARG00000030139	sdhdb	succinate dehydrogenase complex, subunit D, integral membrane protein b [Source:ZFIN;Acc:ZDB-GENE-040822-17]	0.784678	0.00144994	0.015113
ENSDARG00000100372	alad	aminolevulinate dehydratase [Source:ZFIN;Acc:ZDB-GENE-050417-123]	0.782242	0.00150504	0.0155818
ENSDARG00000102744	mgst3a	microsomal glutathione S-transferase 3a [Source:ZFIN;Acc:ZDB-GENE-040426-2767]	0.773328	0.0040705	0.0345246
ENSDARG00000006837	mycn	MYCN proto-oncogene, bHLH transcription factor [Source:ZFIN;Acc:ZDB-GENE-020711-1]	0.772145	0.000604911	0.00721531
ENSDARG00000061004	cox11	cytochrome c oxidase assembly homolog 11 (yeast) [Source:ZFIN;Acc:ZDB-GENE-050506-82]	0.772138	0.0024143	0.0228841
ENSDARG00000017960	sfxn2	sideroflexin 2 [Source:ZFIN;Acc:ZDB-GENE-040426-2831]	0.770628	0.00301493	0.0272873
ENSDARG00000104085	abcd3a	ATP-binding cassette, sub-family D (ALD), member 3a [Source:ZFIN;Acc:ZDB-GENE-040426-2868]	0.767125	0.00309476	0.0278319
ENSDARG00000037109	pwp2h	PWP2 periodic tryptophan protein homolog (yeast) [Source:ZFIN;Acc:ZDB-GENE-021031-3]	0.766362	0.00202518	0.0198687
ENSDARG00000037158	rcc1	regulator of chromosome condensation 1 [Source:ZFIN;Acc:ZDB-GENE-040426-2216]	0.763729	0.00169191	0.0170704
ENSDARG00000006031	abat	4-aminobutyrate aminotransferase [Source:ZFIN;Acc:ZDB-GENE-031006-4]	0.763174	0.00550686	0.0437288
ENSDARG00000104353	nop58	NOP58 ribonucleoprotein homolog (yeast) [Source:ZFIN;Acc:ZDB-GENE-040426-2140]	0.7614	0.00447311	0.0372699
ENSDARG00000071113	xirp2a	xin actin binding repeat containing 2a [Source:ZFIN;Acc:ZDB-GENE-040108-7]	0.757393	0.00482537	0.0394831
ENSDARG00000029415	mtx2	metaxin 2 [Source:ZFIN;Acc:ZDB-GENE-021210-2]	0.752943	0.00432718	0.036254
ENSDARG00000104487	mthfs	5,10-methenyltetrahydrofolate synthetase (5-formyltetrahydrofolate cyclo-ligase) [Source:ZFIN;Acc:ZDB-GENE-130103-5]	0.749149	0.00565338	0.0445025
ENSDARG00000103856	ptcd3	pentatricopeptide repeat domain 3 [Source:ZFIN;Acc:ZDB-GENE-030131-6849]	0.748044	0.00154474	0.0158481
ENSDARG00000056270	atpaf2	ATP synthase mitochondrial F1 complex assembly factor 2 [Source:ZFIN;Acc:ZDB-GENE-050411-18]	0.746987	0.0055006	0.0437244
ENSDARG00000061214	lpin2	lipin 2 [Source:ZFIN;Acc:ZDB-GENE-060503-153]	0.742266	0.00537313	0.0429377
ENSDARG00000103612	akt2l	v-akt murine thymoma viral oncogene homolog 2, like [Source:ZFIN;Acc:ZDB-GENE-040121-5]	0.741745	0.00372968	0.0322248
ENSDARG00000039578	pa2g4a	proliferation-associated 2G4, a [Source:ZFIN;Acc:ZDB-GENE-030616-161]	0.739224	0.000531532	0.00650087
ENSDARG00000039719	mrps26	mitochondrial ribosomal protein S26 [Source:ZFIN;Acc:ZDB-GENE-040718-115]	0.737091	0.00610817	0.0472939
ENSDARG00000017571	mccc2	methylcrotonoyl-CoA carboxylase 2 (beta) [Source:ZFIN;Acc:ZDB-GENE-040426-2493]	0.730037	0.00152992	0.0157735
ENSDARG00000016307	mrpl46	mitochondrial ribosomal protein L46 [Source:ZFIN;Acc:ZDB-GENE-040718-224]	0.730025	0.00291876	0.0265378
ENSDARG00000104173	tufm	Tu translation elongation factor, mitochondrial [Source:ZFIN;Acc:ZDB-GENE-050320-73]	0.729623	0.00125866	0.0134109
ENSDARG00000103318	mrpl3	mitochondrial ribosomal protein L3 [Source:ZFIN;Acc:ZDB-GENE-030131-8227]	0.727018	0.00161438	0.0164066
ENSDARG00000104111	mrps30	mitochondrial ribosomal protein S30 [Source:ZFIN;Acc:ZDB-GENE-050809-4]	0.724832	0.00176517	0.0177166
ENSDARG00000033973	mrps23	mitochondrial ribosomal protein S23 [Source:ZFIN;Acc:ZDB-GENE-040801-134]	0.722889	0.00482585	0.0394831
ENSDARG00000062916	mrpl37	mitochondrial ribosomal protein L37 [Source:ZFIN;Acc:ZDB-GENE-050309-20]	0.721851	0.00215171	0.0209648
ENSDARG00000032102	prdx3	peroxiredoxin 3 [Source:ZFIN;Acc:ZDB-GENE-030826-18]	0.720721	0.00177975	0.0178545
ENSDARG00000069116	timm10	translocase of inner mitochondrial membrane 10 homolog (yeast) [Source:ZFIN;Acc:ZDB-GENE-040718-427]	0.720698	0.00372598	0.0322175
ENSDARG00000070589	mrpl35	mitochondrial ribosomal protein L35 [Source:ZFIN;Acc:ZDB-GENE-060929-1082]	0.718868	0.00401185	0.034125
ENSDARG00000022410	rrp12	ribosomal RNA processing 12 homolog [Source:ZFIN;Acc:ZDB-GENE-050706-182]	0.712	0.00499149	0.040531
ENSDARG00000056510	gstk1	glutathione S-transferase kappa 1 [Source:ZFIN;Acc:ZDB-GENE-040718-298]	0.703416	0.00271084	0.0250248
ENSDARG00000020595	gnl3l	guanine nucleotide binding protein-like 3 (nucleolar)-like [Source:ZFIN;Acc:ZDB-GENE-040723-1]	0.703193	0.00612546	0.0473954
ENSDARG00000109289	mrps15	mitochondrial ribosomal protein S15 [Source:ZFIN;Acc:ZDB-GENE-040718-188]	0.700323	0.00306068	0.0276021
ENSDARG00000055753	suv39h1b	suppressor of variegation 3-9 homolog 1b [Source:ZFIN;Acc:ZDB-GENE-030131-5105]	0.699725	0.00629145	0.048366
ENSDARG00000002720	utp15	utp15, U3 small nucleolar ribonucleoprotein, homolog [Source:ZFIN;Acc:ZDB-GENE-030131-3831]	0.697916	0.00331766	0.0294048
ENSDARG00000045514	atp5f1c	ATP synthase F1 subunit gamma [Source:ZFIN;Acc:ZDB-GENE-030131-8901]	0.697421	0.0038977	0.0333603
ENSDARG00000055759	efhd2	EF-hand domain family, member D2 [Source:ZFIN;Acc:ZDB-GENE-060531-152]	0.69585	0.00594604	0.0463235
ENSDARG00000015676	nmd3	NMD3 ribosome export adaptor [Source:ZFIN;Acc:ZDB-GENE-050320-149]	0.691517	0.00396557	0.0338627
ENSDARG00000043635	cmc2	C-x(9)-C motif containing 2 [Source:ZFIN;Acc:ZDB-GENE-030616-409]	0.68996	0.00473902	0.0389555
ENSDARG00000039150	lgmn	legumain [Source:ZFIN;Acc:ZDB-GENE-021030-1]	0.686418	0.00402955	0.0342542
ENSDARG00000012450	vmp1	vacuole membrane protein 1 [Source:ZFIN;Acc:ZDB-GENE-030131-8733]	0.686304	0.00424602	0.0357457
ENSDARG00000015921	pwp1	PWP1 homolog (S. cerevisiae) [Source:ZFIN;Acc:ZDB-GENE-040426-1049]	0.683426	0.00583751	0.0456109
ENSDARG00000061981	lap3	leucine aminopeptidase 3 [Source:ZFIN;Acc:ZDB-GENE-060719-1]	0.682479	0.00355236	0.0309762
ENSDARG00000056186	eif5a2	eukaryotic translation initiation factor 5A2 [Source:ZFIN;Acc:ZDB-GENE-040426-2405]	0.674512	0.000805091	0.00921039
ENSDARG00000026180	prpf8	pre-mRNA processing factor 8 [Source:ZFIN;Acc:ZDB-GENE-030131-577]	0.668788	0.00635713	0.0487223
ENSDARG00000018002	eci1	enoyl-CoA delta isomerase 1 [Source:ZFIN;Acc:ZDB-GENE-030131-6033]	0.668009	0.00289921	0.0264087
ENSDARG00000006497	rtn1a	reticulon 1a [Source:ZFIN;Acc:ZDB-GENE-030131-2426]	0.667805	0.00357173	0.0311092
ENSDARG00000040265	mpdu1b	mannose-P-dolichol utilization defect 1b [Source:ZFIN;Acc:ZDB-GENE-040625-135]	0.663884	0.00558318	0.0441492
ENSDARG00000014329	npm1a	nucleophosmin 1a [Source:ZFIN;Acc:ZDB-GENE-021028-1]	0.649534	0.00550159	0.0437244
ENSDARG00000014915	ndufab1b	NADH:ubiquinone oxidoreductase subunit AB1b [Source:ZFIN;Acc:ZDB-GENE-030131-4437]	0.647799	0.00581396	0.0455136
ENSDARG00000021220	hmgcl	3-hydroxy-3-methylglutaryl-CoA lyase [Source:ZFIN;Acc:ZDB-GENE-040426-958]	0.639164	0.0045673	0.0377907
ENSDARG00000006408	hmgb3b	high mobility group box 3b [Source:ZFIN;Acc:ZDB-GENE-050417-290]	0.623473	0.00509062	0.0411884
ENSDARG00000058463	ndufab1a	NADH:ubiquinone oxidoreductase subunit AB1a [Source:ZFIN;Acc:ZDB-GENE-040801-1]	0.586891	0.00504763	0.0408967
ENSDARG00000099766	myl12.1	myosin, light chain 12, genome duplicate 1 [Source:ZFIN;Acc:ZDB-GENE-030131-4918]	-0.552991	0.00621323	0.0479436
ENSDARG00000052746	grinab	glutamate receptor, ionotropic, N-methyl D-aspartate-associated protein 1b (glutamate binding) [Source:ZFIN;Acc:ZDB-GENE-040426-1367]	-0.557615	0.00560813	0.0442816
ENSDARG00000032575	ywhaz	tyrosine 3-monooxygenase/tryptophan 5-monooxygenase activation protein, zeta polypeptide [Source:ZFIN;Acc:ZDB-GENE-030131-8554]	-0.60413	0.00408016	0.0345793
ENSDARG00000094133	wu:fc21g02	wu:fc21g02 [Source:ZFIN;Acc:ZDB-GENE-030131-2925]	-0.637546	0.00186082	0.0185208
ENSDARG00000069065	btg3	B-cell translocation gene 3 [Source:ZFIN;Acc:ZDB-GENE-031113-19]	-0.653754	0.00575013	0.045123
ENSDARG00000005924	serpina10a	serpin peptidase inhibitor, clade A (alpha-1 antiproteinase, antitrypsin), member 10a [Source:ZFIN;Acc:ZDB-GENE-041014-246]	-0.654092	0.00595881	0.0463911
ENSDARG00000057249	zmynd11	zinc finger, MYND-type containing 11 [Source:ZFIN;Acc:ZDB-GENE-050522-301]	-0.654221	0.00489554	0.0399379
ENSDARG00000053459	rybpb	RING1 and YY1 binding protein b [Source:ZFIN;Acc:ZDB-GENE-061103-96]	-0.657224	0.00306555	0.0276351
ENSDARG00000056695	phc2a	polyhomeotic homolog 2a (Drosophila) [Source:ZFIN;Acc:ZDB-GENE-020312-1]	-0.65919	0.00490698	0.0400025
ENSDARG00000036630	plp2	proteolipid protein 2 [Source:ZFIN;Acc:ZDB-GENE-030710-11]	-0.661871	0.00463546	0.038229
ENSDARG00000020235	sept9a	septin 9a [Source:ZFIN;Acc:ZDB-GENE-030131-9187]	-0.663684	0.00382201	0.0328348
ENSDARG00000020893	slc25a55a	solute carrier family 25, member 55a [Source:ZFIN;Acc:ZDB-GENE-040426-2745]	-0.672386	0.0025743	0.0240781
ENSDARG00000078459	cux1a	cut-like homeobox 1a [Source:ZFIN;Acc:ZDB-GENE-030131-5868]	-0.677216	0.00403834	0.034316
ENSDARG00000005115	calub	calumenin b [Source:ZFIN;Acc:ZDB-GENE-040426-1251]	-0.678122	0.0043883	0.0366711
ENSDARG00000004034	arhgdig	Rho GDP dissociation inhibitor (GDI) gamma [Source:ZFIN;Acc:ZDB-GENE-040426-1493]	-0.682336	0.00489009	0.0399223
ENSDARG00000101127	map1lc3b	microtubule-associated protein 1 light chain 3 beta [Source:ZFIN;Acc:ZDB-GENE-030131-1145]	-0.682843	0.0034853	0.0305324
ENSDARG00000008153	serinc5	serine incorporator 5 [Source:ZFIN;Acc:ZDB-GENE-040426-2918]	-0.687179	0.0026017	0.0242571
ENSDARG00000077811	sox11a	SRY (sex determining region Y)-box 11a [Source:ZFIN;Acc:ZDB-GENE-980526-395]	-0.690116	0.00168366	0.0170095
ENSDARG00000022995	clic4	chloride intracellular channel 4 [Source:ZFIN;Acc:ZDB-GENE-030326-3]	-0.702009	0.00432068	0.0362128
ENSDARG00000077506	tjp1a	tight junction protein 1a [Source:ZFIN;Acc:ZDB-GENE-031001-2]	-0.703575	0.00232525	0.0222445
ENSDARG00000052170	uap1	UDP-N-acetylglucosamine pyrophosphorylase 1 [Source:ZFIN;Acc:ZDB-GENE-030131-1233]	-0.71102	0.00560925	0.0442816
ENSDARG00000101094	ATP11B	ATPase phospholipid transporting 11B (putative) [Source:HGNC Symbol;Acc:HGNC:13553]	-0.711087	0.00590306	0.0460361
ENSDARG00000056783	raraa	retinoic acid receptor, alpha a [Source:ZFIN;Acc:ZDB-GENE-980526-284]	-0.711599	0.00563124	0.0443744
ENSDARG00000059337	tgif1	TGFB-induced factor homeobox 1 [Source:ZFIN;Acc:ZDB-GENE-030131-475]	-0.71379	0.00397632	0.0339266
ENSDARG00000031683	fosab	v-fos FBJ murine osteosarcoma viral oncogene homolog Ab [Source:ZFIN;Acc:ZDB-GENE-031222-4]	-0.715839	0.00236864	0.0225643
ENSDARG00000005789	enpp1	ectonucleotide pyrophosphatase/phosphodiesterase 1 [Source:ZFIN;Acc:ZDB-GENE-040724-172]	-0.71964	0.00396854	0.0338753
ENSDARG00000070688	ncalda	neurocalcin delta a [Source:ZFIN;Acc:ZDB-GENE-080220-28]	-0.722762	0.00182878	0.0182822
ENSDARG00000037421	egr1	early growth response 1 [Source:ZFIN;Acc:ZDB-GENE-980526-320]	-0.727503	0.00631909	0.0485127
ENSDARG00000056141	coq10b	coenzyme Q10B [Source:ZFIN;Acc:ZDB-GENE-050417-263]	-0.729723	0.00586691	0.0458015
ENSDARG00000012025	hs6st2	heparan sulfate 6-O-sulfotransferase 2 [Source:ZFIN;Acc:ZDB-GENE-030909-14]	-0.730289	0.00334784	0.0295564
ENSDARG00000012688	eif1b	eukaryotic translation initiation factor 1B [Source:ZFIN;Acc:ZDB-GENE-030131-956]	-0.732465	0.00632418	0.0485189
ENSDARG00000011459	gsna	gelsolin a [Source:ZFIN;Acc:ZDB-GENE-030131-9653]	-0.73371	0.00449395	0.0373611
ENSDARG00000014571	ctnnb1	catenin (cadherin-associated protein), beta 1 [Source:ZFIN;Acc:ZDB-GENE-980526-362]	-0.735845	0.000909989	0.0102602
ENSDARG00000008034	skib	v-ski avian sarcoma viral oncogene homolog b [Source:ZFIN;Acc:ZDB-GENE-990715-10]	-0.740937	0.00280998	0.025772
ENSDARG00000039576	fstl1b	follistatin-like 1b [Source:ZFIN;Acc:ZDB-GENE-030131-3029]	-0.747167	0.00317342	0.0283817
ENSDARG00000097057	fxyd6l	FXYD domain containing ion transport regulator 6 like [Source:ZFIN;Acc:ZDB-GENE-071205-8]	-0.749285	0.000777934	0.00897217
ENSDARG00000021343	wsb1	WD repeat and SOCS box containing 1 [Source:ZFIN;Acc:ZDB-GENE-030131-1946]	-0.75164	0.000405082	0.00517787
ENSDARG00000098832	fam168a	family with sequence similarity 168, member A [Source:ZFIN;Acc:ZDB-GENE-060825-128]	-0.754635	0.000886944	0.0100454
ENSDARG00000005651	hrasb	-Ha-ras Harvey rat sarcoma viral oncogene homolog b [Source:ZFIN;Acc:ZDB-GENE-050522-466]	-0.755178493	0.00640272	0.0489723
ENSDARG00000056740	tmeff1b	transmembrane protein with EGF-like and two follistatin-like domains 1b [Source:ZFIN;Acc:ZDB-GENE-050706-143]	-0.759991	0.00376077	0.032407
ENSDARG00000058369	mex3b	mex-3 RNA binding family member B [Source:ZFIN;Acc:ZDB-GENE-030131-2628]	-0.763211	0.00188124	0.018683
ENSDARG00000061841	tiparp	TCDD-inducible poly(ADP-ribose) polymerase [Source:ZFIN;Acc:ZDB-GENE-031002-47]	-0.766026	0.000798928	0.00915838
ENSDARG00000032651	ppp1r10	protein phosphatase 1, regulatory subunit 10 [Source:ZFIN;Acc:ZDB-GENE-020419-15]	-0.768367	0.00228899	0.0219625
ENSDARG00000059437	fktn	fukutin [Source:ZFIN;Acc:ZDB-GENE-070410-96]	-0.76855	0.00474675	0.0389908
ENSDARG00000055381	bambia	BMP and activin membrane-bound inhibitor (Xenopus laevis) homolog a [Source:ZFIN;Acc:ZDB-GENE-010416-1]	-0.768738	0.00377501	0.0324926
ENSDARG00000023724	cdc42se1	CDC42 small effector 1 [Source:ZFIN;Acc:ZDB-GENE-030131-9260]	-0.769906	0.00216208	0.0210495
ENSDARG00000045305	pde7a	phosphodiesterase 7A [Source:ZFIN;Acc:ZDB-GENE-031222-10]	-0.771624	0.00123302	0.0131748
ENSDARG00000018968	acvr1ba	activin A receptor type 1Ba [Source:ZFIN;Acc:ZDB-GENE-980526-527]	-0.77407	0.0042729	0.035892
ENSDARG00000024693	lysmd3	LysM, putative peptidoglycan-binding, domain containing 3 [Source:ZFIN;Acc:ZDB-GENE-040625-88]	-0.778181	0.00295905	0.0268459
ENSDARG00000007886	slc35b2	solute carrier family 35 (adenosine 3'-phospho 5'-phosphosulfate transporter), member B2 [Source:ZFIN;Acc:ZDB-GENE-050213-1]	-0.779839	0.00462103	0.0381378
ENSDARG00000076796	dlg3	discs, large homolog 3 (Drosophila) [Source:ZFIN;Acc:ZDB-GENE-050208-93]	-0.780849	0.0051006	0.0412544
ENSDARG00000029018	cdkn1ba	cyclin-dependent kinase inhibitor 1Ba [Source:ZFIN;Acc:ZDB-GENE-040812-3]	-0.782151	0.00189093	0.0187545
ENSDARG00000042322	si:dkey-177p2.6	si:dkey-177p2.6 [Source:ZFIN;Acc:ZDB-GENE-030131-5926]	-0.785434	0.00139996	0.0146818
ENSDARG00000091418	snx17	sorting nexin 17 [Source:ZFIN;Acc:ZDB-GENE-030131-9475]	-0.787327	0.00143405	0.0149907
ENSDARG00000017602	ccng2	cyclin G2 [Source:ZFIN;Acc:ZDB-GENE-021016-1]	-0.790057	0.000639326	0.00757399
ENSDARG00000010784	ppp1r12a	protein phosphatase 1, regulatory subunit 12A [Source:ZFIN;Acc:ZDB-GENE-041011-3]	-0.790115	0.00141752	0.0148316
ENSDARG00000040635	rnf11b	ring finger protein 11b [Source:ZFIN;Acc:ZDB-GENE-050913-69]	-0.790318	0.0038441	0.0329996
ENSDARG00000020795	rac3b	Rac family small GTPase 3b [Source:ZFIN;Acc:ZDB-GENE-080220-21]	-0.79054	0.00585086	0.0456919
ENSDARG00000069295	bcl6ab	B-cell CLL/lymphoma 6a, genome duplicate b [Source:ZFIN;Acc:ZDB-GENE-030131-7523]	-0.791262	0.00570913	0.0448479
ENSDARG00000033604	lrpap1	low density lipoprotein receptor-related protein associated protein 1 [Source:ZFIN;Acc:ZDB-GENE-030131-5871]	-0.791627	0.00333705	0.029542
ENSDARG00000019160	sh3bp5la	SH3-binding domain protein 5-like, a [Source:ZFIN;Acc:ZDB-GENE-040426-2187]	-0.792234	0.00285046	0.0260799
ENSDARG00000044083	peli1b	pellino E3 ubiquitin protein ligase 1b [Source:ZFIN;Acc:ZDB-GENE-061027-372]	-0.794204	0.00256801	0.0240491
ENSDARG00000029072	klf6a	Kruppel-like factor 6a [Source:ZFIN;Acc:ZDB-GENE-021115-9]	-0.795448	0.00408153	0.0345793
ENSDARG00000077777	tmsb4x	thymosin beta 4 X-linked [Source:ZFIN;Acc:ZDB-GENE-030131-8304]	-0.795665	0.00550221	0.0437244
ENSDARG00000035563	znf703	zinc finger protein 703 [Source:ZFIN;Acc:ZDB-GENE-010717-1]	-0.797782	0.00552503	0.043827
ENSDARG00000100119	caskb	calcium/calmodulin-dependent serine protein kinase b [Source:ZFIN;Acc:ZDB-GENE-030131-4473]	-0.797991	0.0033102	0.0293609
ENSDARG00000008568	slc25a24	solute carrier family 25 (mitochondrial carrier; phosphate carrier), member 24 [Source:ZFIN;Acc:ZDB-GENE-040912-183]	-0.799271	0.000954626	0.0106522
ENSDARG00000016200	trib3	tribbles pseudokinase 3 [Source:ZFIN;Acc:ZDB-GENE-040426-2609]	-0.799509	0.000560852	0.00678617
ENSDARG00000045367	tuba1b	tubulin, alpha 1b [Source:ZFIN;Acc:ZDB-GENE-030822-1]	-0.800403	0.00433238	0.0362841
ENSDARG00000020131	fnbp1l	formin binding protein 1-like [Source:ZFIN;Acc:ZDB-GENE-040801-155]	-0.801108	0.00634583	0.0486608
ENSDARG00000046013	rasl11a	RAS-like, family 11, member A [Source:ZFIN;Acc:ZDB-GENE-050417-384]	-0.803522	0.00115469	0.0125329
ENSDARG00000053209	smad6a	SMAD family member 6a [Source:ZFIN;Acc:ZDB-GENE-011015-1]	-0.805393	0.00470901	0.0387791
ENSDARG00000100515	dusp1	dual specificity phosphatase 1 [Source:ZFIN;Acc:ZDB-GENE-040426-2018]	-0.805729	0.000218498	0.00306804
ENSDARG00000035859	angptl4	angiopoietin-like 4 [Source:ZFIN;Acc:ZDB-GENE-041111-222]	-0.810826	0.00309164	0.0278149
ENSDARG00000024365	crlf1a	cytokine receptor-like factor 1a [Source:ZFIN;Acc:ZDB-GENE-040718-397]	-0.815085	0.00587573	0.0458545
ENSDARG00000011973	slc35d1a	solute carrier family 35 (UDP-GlcA/UDP-GalNAc transporter), member D1a [Source:ZFIN;Acc:ZDB-GENE-040826-5]	-0.815128	0.000744486	0.00864802
ENSDARG00000074201	flna	filamin A, alpha (actin binding protein 280) [Source:ZFIN;Acc:ZDB-GENE-030131-2145]	-0.815292	0.0020195	0.0198302
ENSDARG00000035858	cnn2	calponin 2 [Source:ZFIN;Acc:ZDB-GENE-030131-542]	-0.815822	5.84522e-05	0.00097548
ENSDARG00000016154	zfp36l1a	zinc finger protein 36, C3H type-like 1a [Source:ZFIN;Acc:ZDB-GENE-030131-9860]	-0.816165	0.000566153	0.00681775
ENSDARG00000043581	gadd45aa	growth arrest and DNA-damage-inducible, alpha, a [Source:ZFIN;Acc:ZDB-GENE-040426-1501]	-0.817597	0.00376514	0.0324323
ENSDARG00000063672	zmp:0000000711	zmp:0000000711 [Source:ZFIN;Acc:ZDB-GENE-130530-714]	-0.818336	0.00643446	0.0491535
ENSDARG00000062552	lpar6a	lysophosphatidic acid receptor 6a [Source:ZFIN;Acc:ZDB-GENE-061013-343]	-0.820734	0.00270644	0.025
ENSDARG00000075282	irs2b	insulin receptor substrate 2b [Source:ZFIN;Acc:ZDB-GENE-081104-462]	-0.820741	0.000618058	0.00735664
ENSDARG00000021899	b4galt7	xylosylprotein beta 1,4-galactosyltransferase, polypeptide 7 (galactosyltransferase I) [Source:ZFIN;Acc:ZDB-GENE-040727-3]	-0.821195	0.00617177	0.0477049
ENSDARG00000052000	cav2	caveolin 2 [Source:ZFIN;Acc:ZDB-GENE-040625-164]	-0.821348	0.00217391	0.0211267
ENSDARG00000063509	lrrc58b	leucine rich repeat containing 58b [Source:ZFIN;Acc:ZDB-GENE-050309-29]	-0.822539	0.0047272	0.0388866
ENSDARG00000035676	ptp4a2b	protein tyrosine phosphatase type IVA, member 2b [Source:ZFIN;Acc:ZDB-GENE-041114-111]	-0.822993	0.000952379	0.0106376
ENSDARG00000005185	cpn1	carboxypeptidase N, polypeptide 1 [Source:ZFIN;Acc:ZDB-GENE-030131-9116]	-0.830613	0.00650462	0.049551
ENSDARG00000026519	ralgps2	Ral GEF with PH domain and SH3 binding motif 2 [Source:ZFIN;Acc:ZDB-GENE-040426-1212]	-0.831295	0.00439432	0.0366942
ENSDARG00000017140	zgc:63587	zgc:63587 [Source:ZFIN;Acc:ZDB-GENE-040426-1175]	-0.83356	0.00604068	0.0468996
ENSDARG00000061764	ahnak	AHNAK nucleoprotein [Source:ZFIN;Acc:ZDB-GENE-030131-8719]	-0.83628	0.000259599	0.00355233
ENSDARG00000004830	flot2a	flotillin 2a [Source:ZFIN;Acc:ZDB-GENE-020430-3]	-0.837042	0.00014147	0.00211766
ENSDARG00000016526	gata3	GATA binding protein 3 [Source:ZFIN;Acc:ZDB-GENE-990415-82]	-0.837493	0.00305504	0.0275795
ENSDARG00000077726	nocta	nocturnin a [Source:ZFIN;Acc:ZDB-GENE-050208-306]	-0.839807	0.00619927	0.0478522
ENSDARG00000012684	atp2b1a	ATPase plasma membrane Ca2+ transporting 1a [Source:ZFIN;Acc:ZDB-GENE-030925-29]	-0.841342	0.00354102	0.0309061
ENSDARG00000112644	CU459056.1	ST6 (alpha-N-acetyl-neuraminyl-2,3-beta-galactosyl-1,3)-N-acetylgalactosaminide alpha-2,6-sialyltransferase [Source:NCBI gene;Acc:407706]	-0.843143	0.00237935	0.022656
ENSDARG00000036868	tbpl1	TBP-like 1 [Source:ZFIN;Acc:ZDB-GENE-040520-2]	-0.84345	0.00390814	0.0334353
ENSDARG00000076867	mrtfbb	myocardin related transcription factor Bb [Source:ZFIN;Acc:ZDB-GENE-030619-16]	-0.844746	0.00236736	0.0225643
ENSDARG00000089507	ugt1b5	UDP glucuronosyltransferase 1 family, polypeptide B5 [Source:ZFIN;Acc:ZDB-GENE-080227-14]	-0.845173	0.00453072	0.0375566
ENSDARG00000045676	calua	calumenin a [Source:ZFIN;Acc:ZDB-GENE-040625-166]	-0.845837	0.00141076	0.0147882
ENSDARG00000011863	ptk7a	protein tyrosine kinase 7a [Source:ZFIN;Acc:ZDB-GENE-050522-216]	-0.848462	0.00319782	0.0285099
ENSDARG00000044281	erbin	erbb2 interacting protein [Source:ZFIN;Acc:ZDB-GENE-061103-403]	-0.849828	0.00070627	0.00826766
ENSDARG00000092035	si:ch211-156j16.1	si:ch211-156j16.1 [Source:ZFIN;Acc:ZDB-GENE-030131-4106]	-0.850287	0.000369232	0.00480637
ENSDARG00000059604	mtss1	metastasis suppressor 1 [Source:ZFIN;Acc:ZDB-GENE-081105-141]	-0.850291	0.00359723	0.0313072
ENSDARG00000014891	robo2	roundabout, axon guidance receptor, homolog 2 (Drosophila) [Source:ZFIN;Acc:ZDB-GENE-001019-1]	-0.850591	0.00316926	0.0283557
ENSDARG00000074060	map3k14a	mitogen-activated protein kinase kinase kinase 14a [Source:ZFIN;Acc:ZDB-GENE-120215-80]	-0.851985	0.00344164	0.0302669
ENSDARG00000027589	fzd7b	frizzled class receptor 7b [Source:ZFIN;Acc:ZDB-GENE-990415-229]	-0.853011	0.000784438	0.00902512
ENSDARG00000055284	afap1	actin filament associated protein 1 [Source:ZFIN;Acc:ZDB-GENE-100316-6]	-0.853781	0.00576164	0.045182
ENSDARG00000009779	mcl1a	MCL1, BCL2 family apoptosis regulator a [Source:ZFIN;Acc:ZDB-GENE-000511-7]	-0.853859	0.00240683	0.0228417
ENSDARG00000035308	grb10b	growth factor receptor-bound protein 10b [Source:ZFIN;Acc:ZDB-GENE-091020-12]	-0.854083	0.000342315	0.00448952
ENSDARG00000013853	lmo4a	LIM domain only 4a [Source:ZFIN;Acc:ZDB-GENE-010702-1]	-0.854115	0.00098337	0.0109353
ENSDARG00000069795	zgc:154058	zgc:154058 [Source:ZFIN;Acc:ZDB-GENE-060929-48]	-0.854908	0.00424979	0.0357642
ENSDARG00000037012	slc3a2b	solute carrier family 3 (amino acid transporter heavy chain), member 2b [Source:ZFIN;Acc:ZDB-GENE-040122-2]	-0.856686	0.0031138	0.0279626
ENSDARG00000034670	ube2e2	ubiquitin-conjugating enzyme E2E 2 [Source:ZFIN;Acc:ZDB-GENE-040801-237]	-0.856722	0.000245729	0.00338867
ENSDARG00000038754	plk3	polo-like kinase 3 (Drosophila) [Source:ZFIN;Acc:ZDB-GENE-030131-6134]	-0.858807	0.000299789	0.00402733
ENSDARG00000071014	s100u	S100 calcium binding protein U [Source:ZFIN;Acc:ZDB-GENE-030131-3121]	-0.859667	0.000382816	0.00495757
ENSDARG00000003835	stom	stomatin [Source:ZFIN;Acc:ZDB-GENE-980526-486]	-0.859691	0.0062667	0.048274
ENSDARG00000015576	itprip	inositol 1,4,5-trisphosphate receptor interacting protein [Source:ZFIN;Acc:ZDB-GENE-050417-422]	-0.861911	0.00110324	0.0120728
ENSDARG00000036175	pcdh1b	protocadherin 1b [Source:ZFIN;Acc:ZDB-GENE-091015-2]	-0.862708	0.00354917	0.0309603
ENSDARG00000087647	sept7a	septin 7a [Source:ZFIN;Acc:ZDB-GENE-040426-1008]	-0.862868	0.00210008	0.0205236
ENSDARG00000086815	MYADM	myeloid associated differentiation marker [Source:HGNC Symbol;Acc:HGNC:7544]	-0.864436	0.00391642	0.0334836
ENSDARG00000092467	si:ch73-46j18.5	si:ch73-46j18.5 [Source:ZFIN;Acc:ZDB-GENE-030131-7892]	-0.864737	0.000365637	0.00476232
ENSDARG00000056922	ltbp1	latent transforming growth factor beta binding protein 1 [Source:ZFIN;Acc:ZDB-GENE-091202-8]	-0.867799	0.00120941	0.0129839
ENSDARG00000018953	gclm	glutamate-cysteine ligase, modifier subunit [Source:ZFIN;Acc:ZDB-GENE-030131-5906]	-0.868748	0.00372779	0.0322208
ENSDARG00000102061	b3galt2	UDP-Gal:betaGlcNAc beta 1,3-galactosyltransferase, polypeptide 2 [Source:ZFIN;Acc:ZDB-GENE-040426-2078]	-0.869832	0.00100707	0.0111714
ENSDARG00000001710	flot1a	flotillin 1a [Source:ZFIN;Acc:ZDB-GENE-020430-1]	-0.871511	0.00419992	0.0354102
ENSDARG00000057317	nexn	nexilin (F actin binding protein) [Source:ZFIN;Acc:ZDB-GENE-041114-92]	-0.871759	0.0044758	0.0372786
ENSDARG00000052150	pbx4	pre-B-cell leukemia transcription factor 4 [Source:ZFIN;Acc:ZDB-GENE-000201-18]	-0.872323	0.000272368	0.00370068
ENSDARG00000041947	styk1b	serine/threonine/tyrosine kinase 1b [Source:ZFIN;Acc:ZDB-GENE-030131-3435]	-0.876369	0.00192436	0.0190362
ENSDARG00000008275	klhl24b	kelch-like family member 24b [Source:ZFIN;Acc:ZDB-GENE-040426-1185]	-0.878985	0.00609914	0.0472564
ENSDARG00000058232	fbrsl1	fibrosin-like 1 [Source:ZFIN;Acc:ZDB-GENE-070705-487]	-0.879425	0.00238026	0.022656
ENSDARG00000077002	igsf3	immunoglobulin superfamily, member 3 [Source:ZFIN;Acc:ZDB-GENE-070912-243]	-0.881246	0.0011528	0.0125184
ENSDARG00000022891	zgc:175214	zgc:175214 [Source:ZFIN;Acc:ZDB-GENE-080303-32]	-0.884813	0.00190391	0.0188605
ENSDARG00000039269	arg2	arginase 2 [Source:ZFIN;Acc:ZDB-GENE-030131-1334]	-0.885302	0.00106261	0.0116903
ENSDARG00000020086	nuak1a	NUAK family, SNF1-like kinase, 1a [Source:ZFIN;Acc:ZDB-GENE-041210-122]	-0.885425	0.00286036	0.02616
ENSDARG00000044062	ctbp2a	C-terminal binding protein 2a [Source:ZFIN;Acc:ZDB-GENE-010130-2]	-0.886236	0.00183484	0.0183265
ENSDARG00000103251	sh3pxd2b	SH3 and PX domains 2B [Source:ZFIN;Acc:ZDB-GENE-060810-52]	-0.887124	0.00332971	0.0295
ENSDARG00000005549	znf710b	zinc finger protein 710b [Source:ZFIN;Acc:ZDB-GENE-120503-2]	-0.888118	0.00160668	0.016367
ENSDARG00000040284	si:dkey-79d12.5	si:dkey-79d12.5 [Source:ZFIN;Acc:ZDB-GENE-131127-429]	-0.890221	0.00627835	0.0483169
ENSDARG00000103699	ptpn13	protein tyrosine phosphatase, non-receptor type 13 [Source:ZFIN;Acc:ZDB-GENE-070410-72]	-0.890284	0.000275017	0.00372993
ENSDARG00000077052	tnrc18	trinucleotide repeat containing 18 [Source:ZFIN;Acc:ZDB-GENE-100326-1]	-0.890288	0.000481319	0.00597052
ENSDARG00000078392	chpfa	chondroitin polymerizing factor a [Source:ZFIN;Acc:ZDB-GENE-100504-2]	-0.890455	0.000670716	0.00788814
ENSDARG00000054823	id3	inhibitor of DNA binding 3 [Source:ZFIN;Acc:ZDB-GENE-020515-1]	-0.891172	0.00121003	0.0129844
ENSDARG00000002172	aplnra	apelin receptor a [Source:ZFIN;Acc:ZDB-GENE-060929-512]	-0.893412	0.0033413	0.029545
ENSDARG00000079967	prkd3	protein kinase D3 [Source:ZFIN;Acc:ZDB-GENE-130530-880]	-0.893623	0.00122274	0.0130773
ENSDARG00000016858	smad7	SMAD family member 7 [Source:ZFIN;Acc:ZDB-GENE-030128-3]	-0.894177	0.00053085	0.00649837
ENSDARG00000036162	hnrnpa0b	heterogeneous nuclear ribonucleoprotein A0b [Source:ZFIN;Acc:ZDB-GENE-030131-6154]	-0.894647	0.00512171	0.0413809
ENSDARG00000041299	zgc:110796	zgc:110796 [Source:ZFIN;Acc:ZDB-GENE-050306-36]	-0.895204	0.00346371	0.0303911
ENSDARG00000079745	si:ch211-166a6.5	si:ch211-166a6.5 [Source:ZFIN;Acc:ZDB-GENE-030131-9913]	-0.896425	0.000466124	0.00581908
ENSDARG00000098578	pdgfab	platelet-derived growth factor alpha polypeptide b [Source:ZFIN;Acc:ZDB-GENE-060929-124]	-0.896448	0.000767029	0.00887802
ENSDARG00000057303	galnt7	UDP-N-acetyl-alpha-D-galactosamine: polypeptide N-acetylgalactosaminyltransferase 7 [Source:ZFIN;Acc:ZDB-GENE-050522-284]	-0.896479	0.0030199	0.0273214
ENSDARG00000007172	plxna3	plexin A3 [Source:ZFIN;Acc:ZDB-GENE-070613-1]	-0.898321	0.00556561	0.0440718
ENSDARG00000003811	plxnb2a	plexin b2a [Source:ZFIN;Acc:ZDB-GENE-030131-8917]	-0.898864	0.000690041	0.00809022
ENSDARG00000008030	myl9b	myosin, light chain 9b, regulatory [Source:ZFIN;Acc:ZDB-GENE-040426-2296]	-0.8998	0.000146241	0.00217794
ENSDARG00000003776	pip4k2aa	phosphatidylinositol-5-phosphate 4-kinase, type II, alpha a [Source:ZFIN;Acc:ZDB-GENE-080721-18]	-0.90125	0.00247238	0.0233076
ENSDARG00000037593	prickle2b	prickle homolog 2b [Source:ZFIN;Acc:ZDB-GENE-030724-6]	-0.903043	0.00420729	0.035446
ENSDARG00000016238	arl6ip5b	ADP-ribosylation factor-like 6 interacting protein 5b [Source:ZFIN;Acc:ZDB-GENE-040718-223]	-0.903432	0.000912597	0.0102845
ENSDARG00000101644	ARHGEF17	Rho guanine nucleotide exchange factor 17 [Source:HGNC Symbol;Acc:HGNC:21726]	-0.90524	0.00534306	0.042803
ENSDARG00000035629	parvab	parvin, alpha b [Source:ZFIN;Acc:ZDB-GENE-070424-60]	-0.907488	0.00485402	0.0396563
ENSDARG00000018976	sptlc2a	serine palmitoyltransferase, long chain base subunit 2a [Source:ZFIN;Acc:ZDB-GENE-050522-23]	-0.909499	0.000779753	0.00898401
ENSDARG00000006010	bmi1a	bmi1 polycomb ring finger oncogene 1a [Source:ZFIN;Acc:ZDB-GENE-030131-224]	-0.910783	0.000564804	0.00681307
ENSDARG00000004297	irf2bpl	interferon regulatory factor 2 binding protein-like [Source:ZFIN;Acc:ZDB-GENE-040426-1968]	-0.910847	5.90501e-05	0.00098401
ENSDARG00000038159	tcf7l1a	transcription factor 7 like 1a [Source:ZFIN;Acc:ZDB-GENE-980605-30]	-0.911793	0.000667286	0.00785187
ENSDARG00000078313	MYO9B	myosin IXB [Source:HGNC Symbol;Acc:HGNC:7609]	-0.912296	0.00318045	0.0284334
ENSDARG00000052131	gli3	GLI family zinc finger 3 [Source:ZFIN;Acc:ZDB-GENE-041111-162]	-0.913173	0.000599358	0.00715661
ENSDARG00000031702	prkg1b	protein kinase cGMP-dependent 1b [Source:ZFIN;Acc:ZDB-GENE-080225-40]	-0.913439	0.00383932	0.032971
ENSDARG00000045930	rbpms2a	RNA binding protein, mRNA processing factor 2a [Source:ZFIN;Acc:ZDB-GENE-040718-106]	-0.913564	0.00275066	0.0253425
ENSDARG00000071697	zgc:66433	zgc:66433 [Source:ZFIN;Acc:ZDB-GENE-030131-9832]	-0.915989	0.00219019	0.0212484
ENSDARG00000099694	neurl1b	neuralized E3 ubiquitin protein ligase 1B [Source:ZFIN;Acc:ZDB-GENE-050522-102]	-0.916051	0.0015534	0.0159153
ENSDARG00000098954	stard13b	StAR-related lipid transfer (START) domain containing 13b [Source:ZFIN;Acc:ZDB-GENE-050506-146]	-0.917462	0.00225072	0.0216871
ENSDARG00000061328	cdon	cell adhesion associated, oncogene regulated [Source:ZFIN;Acc:ZDB-GENE-021115-4]	-0.918403	0.00112115	0.012251
ENSDARG00000089795	sertad4	SERTA domain containing 4 [Source:ZFIN;Acc:ZDB-GENE-090313-199]	-0.920729	0.00527694	0.0423632
ENSDARG00000055349	pknox2	pbx/knotted 1 homeobox 2 [Source:ZFIN;Acc:ZDB-GENE-031118-112]	-0.921058	0.00564148	0.0444397
ENSDARG00000105223	pmp22a	peripheral myelin protein 22a [Source:ZFIN;Acc:ZDB-GENE-030131-6757]	-0.921397	0.00386121	0.0330963
ENSDARG00000005034	ispd	isoprenoid synthase domain containing [Source:ZFIN;Acc:ZDB-GENE-061110-16]	-0.921499	0.00164339	0.016679
ENSDARG00000043643	ehbp1	EH domain binding protein 1 [Source:ZFIN;Acc:ZDB-GENE-091006-4]	-0.92815	0.000934273	0.0104612
ENSDARG00000059483	tead1b	TEA domain family member 1b [Source:ZFIN;Acc:ZDB-GENE-091013-5]	-0.930066	0.00336826	0.0297023
ENSDARG00000043531	jun	Jun proto-oncogene, AP-1 transcription factor subunit [Source:ZFIN;Acc:ZDB-GENE-030131-7859]	-0.933595	0.002019	0.0198302
ENSDARG00000088440	ssh2a	slingshot protein phosphatase 2a [Source:ZFIN;Acc:ZDB-GENE-030131-3810]	-0.937251	0.00113733	0.012386
ENSDARG00000090062	rac3a	Rac family small GTPase 3a [Source:ZFIN;Acc:ZDB-GENE-040718-256]	-0.93783	0.00517973	0.0417306
ENSDARG00000068973	pdlim4	PDZ and LIM domain 4 [Source:ZFIN;Acc:ZDB-GENE-070308-5]	-0.940969	0.00149554	0.0154906
ENSDARG00000007099	cx43.4	connexin 43.4 [Source:ZFIN;Acc:ZDB-GENE-990415-38]	-0.941438	6.71877e-05	0.00109703
ENSDARG00000054749	lmo4b	LIM domain only 4b [Source:ZFIN;Acc:ZDB-GENE-030131-3570]	-0.942224	0.00210481	0.0205609
ENSDARG00000018524	midn	midnolin [Source:ZFIN;Acc:ZDB-GENE-030131-2433]	-0.943329	0.000897961	0.0101517
ENSDARG00000052625	fkbp1b	FK506 binding protein 1b [Source:ZFIN;Acc:ZDB-GENE-040426-1785]	-0.946524	0.00135238	0.0142289
ENSDARG00000021242	mvp	major vault protein [Source:ZFIN;Acc:ZDB-GENE-030826-33]	-0.948474	0.00038508	0.0049812
ENSDARG00000109337	nanos1	nanos homolog 1 [Source:ZFIN;Acc:ZDB-GENE-030131-1623]	-0.94952	3.74384e-05	0.000660285
ENSDARG00000055723	hsp70l	heat shock cognate 70-kd protein, like [Source:ZFIN;Acc:ZDB-GENE-050321-1]	-0.950583	0.00110179	0.0120628
ENSDARG00000097617	si:ch211-178n15.1	si:ch211-178n15.1 [Source:ZFIN;Acc:ZDB-GENE-131121-24]	-0.951107	0.00158073	0.0161661
ENSDARG00000030905	cited2	Cbp/p300-interacting transactivator, with Glu/Asp-rich carboxy-terminal domain, 2 [Source:ZFIN;Acc:ZDB-GENE-041010-141]	-0.951195	0.00109306	0.0119729
ENSDARG00000101441	lima1a	LIM domain and actin binding 1a [Source:ZFIN;Acc:ZDB-GENE-001120-1]	-0.951196	0.000718018	0.00837922
ENSDARG00000024746	hsp90aa1.2	heat shock protein 90, alpha (cytosolic), class A member 1, tandem duplicate 2 [Source:ZFIN;Acc:ZDB-GENE-031001-3]	-0.951667	0.00220827	0.021369
ENSDARG00000077298	gas1a	growth arrest-specific 1a [Source:ZFIN;Acc:ZDB-GENE-050302-155]	-0.954818	0.000469936	0.00585495
ENSDARG00000034409	pik3r3b	phosphoinositide-3-kinase, regulatory subunit 3b (gamma) [Source:ZFIN;Acc:ZDB-GENE-040426-743]	-0.955302	8.71177e-05	0.00138357
ENSDARG00000074378	junba	JunB proto-oncogene, AP-1 transcription factor subunit a [Source:ZFIN;Acc:ZDB-GENE-040426-2172]	-0.956367	0.000987116	0.0109716
ENSDARG00000018283	cyba	cytochrome b-245, alpha polypeptide [Source:ZFIN;Acc:ZDB-GENE-040426-1526]	-0.956458	0.00425528	0.0357971
ENSDARG00000023062	cyr61	cysteine-rich, angiogenic inducer, 61 [Source:ZFIN;Acc:ZDB-GENE-040426-3]	-0.962227	0.000132391	0.00200158
ENSDARG00000045064	ablim1b	actin binding LIM protein 1b [Source:ZFIN;Acc:ZDB-GENE-050327-91]	-0.962598	0.00370617	0.0320951
ENSDARG00000088590	pxna	paxillin a [Source:ZFIN;Acc:ZDB-GENE-040105-1]	-0.964669	0.0039491	0.0337348
ENSDARG00000067850	jund	JunD proto-oncogene, AP-1 transcription factor subunit [Source:ZFIN;Acc:ZDB-GENE-070725-2]	-0.966634	0.00123255	0.0131748
ENSDARG00000009881	ier5	immediate early response 5 [Source:ZFIN;Acc:ZDB-GENE-030616-127]	-0.966746	5.45287e-05	0.000924028
ENSDARG00000091253	smyd1b	SET and MYND domain containing 1b [Source:ZFIN;Acc:ZDB-GENE-060522-1]	-0.969169	0.00504916	0.0408967
ENSDARG00000042824	nfe2l2a	nuclear factor, erythroid 2-like 2a [Source:ZFIN;Acc:ZDB-GENE-030723-2]	-0.974756	3.62192e-05	0.000640278
ENSDARG00000018303	etv4	ets variant 4 [Source:ZFIN;Acc:ZDB-GENE-990415-71]	-0.975749	0.000680336	0.00798524
ENSDARG00000097491	ugt1b1	UDP glucuronosyltransferase 1 family, polypeptide B1 [Source:ZFIN;Acc:ZDB-GENE-080227-10]	-0.977093	0.000168225	0.00245019
ENSDARG00000006601	kaznb	kazrin, periplakin interacting protein b [Source:ZFIN;Acc:ZDB-GENE-061215-31]	-0.978198	0.00170288	0.0171598
ENSDARG00000068432	si:dkey-56m19.5	si:dkey-56m19.5 [Source:ZFIN;Acc:ZDB-GENE-030131-226]	-0.980587	4.38874e-05	0.000760414
ENSDARG00000100020	pim1	Pim-1 proto-oncogene, serine/threonine kinase [Source:ZFIN;Acc:ZDB-GENE-061013-139]	-0.982592	7.517e-06	0.000161783
ENSDARG00000007823	atf3	activating transcription factor 3 [Source:ZFIN;Acc:ZDB-GENE-040426-728]	-0.986253	5.79063e-05	0.000968509
ENSDARG00000021806	zfp36l2	zinc finger protein 36, C3H type-like 2 [Source:ZFIN;Acc:ZDB-GENE-030131-5873]	-0.986454	6.94042e-06	0.00015023
ENSDARG00000002587	dpysl3	dihydropyrimidinase-like 3 [Source:ZFIN;Acc:ZDB-GENE-050720-2]	-0.987449	0.000188753	0.00271042
ENSDARG00000054858	tp53bp2b	tumor protein p53 binding protein, 2b [Source:ZFIN;Acc:ZDB-GENE-050208-453]	-0.988767	8.17865e-05	0.00130899
ENSDARG00000041430	bmp2b	bone morphogenetic protein 2b [Source:ZFIN;Acc:ZDB-GENE-980526-474]	-0.989893	0.00280472	0.0257446
ENSDARG00000036107	txnipa	thioredoxin interacting protein a [Source:ZFIN;Acc:ZDB-GENE-030804-10]	-0.991527	0.00072361	0.00843578
ENSDARG00000008305	hand2	heart and neural crest derivatives expressed 2 [Source:ZFIN;Acc:ZDB-GENE-000511-1]	-0.992658	5.39662e-05	0.000916818
ENSDARG00000089877	si:dkeyp-75h12.5	si:dkeyp-75h12.5 [Source:ZFIN;Acc:ZDB-GENE-030131-7914]	-0.993344	0.0012458	0.0132926
ENSDARG00000070047	rgs4	regulator of G protein signaling 4 [Source:ZFIN;Acc:ZDB-GENE-030131-9839]	-0.995771	0.00482257	0.0394831
ENSDARG00000086881	ier2b	immediate early response 2b [Source:ZFIN;Acc:ZDB-GENE-030131-8244]	-0.996833	0.000535566	0.00654314
ENSDARG00000056438	her9	hairy-related 9 [Source:ZFIN;Acc:ZDB-GENE-011213-1]	-0.999185	0.00369726	0.0320302
ENSDARG00000039987	hivep2a	human immunodeficiency virus type I enhancer binding protein 2a [Source:ZFIN;Acc:ZDB-GENE-041014-354]	-1.00484	0.00337012	0.0297071
ENSDARG00000102684	lrrc1	leucine rich repeat containing 1 [Source:ZFIN;Acc:ZDB-GENE-050320-1]	-1.00534	0.000146748	0.00218369
ENSDARG00000087822	agap3	ArfGAP with GTPase domain, ankyrin repeat and PH domain 3 [Source:ZFIN;Acc:ZDB-GENE-110927-1]	-1.00892	0.00559137	0.0441986
ENSDARG00000003754	tspan2a	tetraspanin 2a [Source:ZFIN;Acc:ZDB-GENE-050522-511]	-1.01145	0.000571973	0.00688402
ENSDARG00000021372	tob1b	transducer of ERBB2, 1b [Source:ZFIN;Acc:ZDB-GENE-040426-2151]	-1.01212	0.000185293	0.00266792
ENSDARG00000055678	akap12b	A kinase (PRKA) anchor protein 12b [Source:ZFIN;Acc:ZDB-GENE-030131-9753]	-1.01836	3.84365e-05	0.000674738
ENSDARG00000073684	quo	quattro [Source:ZFIN;Acc:ZDB-GENE-030131-9944]	-1.01995	0.0051935	0.041797
ENSDARG00000055129	pim3	Pim-3 proto-oncogene, serine/threonine kinase [Source:ZFIN;Acc:ZDB-GENE-050809-111]	-1.02088	0.00114278	0.0124394
ENSDARG00000057491	n4bp1	nedd4 binding protein 1 [Source:ZFIN;Acc:ZDB-GENE-030131-5538]	-1.02098	0.00126985	0.0135174
ENSDARG00000021184	rbfox1l	RNA binding fox-1 homolog 1, like [Source:ZFIN;Acc:ZDB-GENE-040923-2]	-1.02111	0.00649078	0.0494788
ENSDARG00000016457	irf9	interferon regulatory factor 9 [Source:ZFIN;Acc:ZDB-GENE-040912-165]	-1.02557	0.000852797	0.00969741
ENSDARG00000074335	boc	BOC cell adhesion associated, oncogene regulated [Source:ZFIN;Acc:ZDB-GENE-030131-6560]	-1.02585	1.54363e-05	0.000301061
ENSDARG00000041394	dnajb1b	DnaJ (Hsp40) homolog, subfamily B, member 1b [Source:ZFIN;Acc:ZDB-GENE-030131-5455]	-1.02751	0.00129702	0.0137421
ENSDARG00000088492	cntrl	centriolin [Source:ZFIN;Acc:ZDB-GENE-120608-3]	-1.02842	0.00328801	0.0291991
ENSDARG00000042410	rab40b	RAB40B, member RAS oncogene family [Source:ZFIN;Acc:ZDB-GENE-040718-257]	-1.02861	0.00269515	0.0249336
ENSDARG00000074321	tead3a	TEA domain family member 3 a [Source:ZFIN;Acc:ZDB-GENE-031112-10]	-1.02908	0.00486063	0.039696
ENSDARG00000014793	ehd1b	EH-domain containing 1b [Source:ZFIN;Acc:ZDB-GENE-030131-2069]	-1.03103	1.18602e-05	0.000239136
ENSDARG00000070537	stmn2b	stathmin 2b [Source:ZFIN;Acc:ZDB-GENE-050522-207]	-1.0326	0.00458005	0.0378547
ENSDARG00000042533	gstm.1	glutathione S-transferase mu, tandem duplicate 1 [Source:ZFIN;Acc:ZDB-GENE-030911-2]	-1.03348	0.00115741	0.0125504
ENSDARG00000079634	filip1b	filamin A interacting protein 1b [Source:ZFIN;Acc:ZDB-GENE-030131-1935]	-1.03351	0.00314957	0.028213
ENSDARG00000075014	sqstm1	sequestosome 1 [Source:ZFIN;Acc:ZDB-GENE-040426-2204]	-1.0336	0.00030797	0.00411529
ENSDARG00000076729	myo9aa	myosin IXAa [Source:ZFIN;Acc:ZDB-GENE-080424-5]	-1.03575	0.00104429	0.0115279
ENSDARG00000000103	myh10	myosin, heavy chain 10, non-muscle [Source:ZFIN;Acc:ZDB-GENE-030616-162]	-1.0369	5.5551e-06	0.000123306
ENSDARG00000018492	znf503	zinc finger protein 503 [Source:ZFIN;Acc:ZDB-GENE-031113-5]	-1.03758	0.000175287	0.00254486
ENSDARG00000069279	elovl7a	ELOVL fatty acid elongase 7a [Source:ZFIN;Acc:ZDB-GENE-030131-6149]	-1.03801	0.00410212	0.0347018
ENSDARG00000069425	hsbp1a	heat shock factor binding protein 1a [Source:ZFIN;Acc:ZDB-GENE-050320-136]	-1.03979	0.00037446	0.00486048
ENSDARG00000036252	rras2	RAS related 2 [Source:ZFIN;Acc:ZDB-GENE-050417-352]	-1.04011	0.000403369	0.0051618
ENSDARG00000046107	caskin1	CASK interacting protein 1 [Source:ZFIN;Acc:ZDB-GENE-071115-3]	-1.04051	0.000931742	0.0104483
ENSDARG00000070261	crlf3	cytokine receptor-like factor 3 [Source:ZFIN;Acc:ZDB-GENE-050417-354]	-1.04118	2.40795e-06	5.83651e-05
ENSDARG00000019949	serpinh1b	serpin peptidase inhibitor, clade H (heat shock protein 47), member 1b [Source:ZFIN;Acc:ZDB-GENE-990415-93]	-1.04216	0.000880674	0.00998779
ENSDARG00000035398	enc1	ectodermal-neural cortex 1 [Source:ZFIN;Acc:ZDB-GENE-060531-140]	-1.04251	0.00532421	0.0426973
ENSDARG00000013409	bmp2a	bone morphogenetic protein 2a [Source:ZFIN;Acc:ZDB-GENE-980526-388]	-1.0429	0.00267994	0.024861
ENSDARG00000006120	tbx2b	T-box 2b [Source:ZFIN;Acc:ZDB-GENE-990726-27]	-1.04435	0.000162189	0.00237103
ENSDARG00000007241	mycb	MYC proto-oncogene, bHLH transcription factor b [Source:ZFIN;Acc:ZDB-GENE-040426-780]	-1.04903	0.000100181	0.0015723
ENSDARG00000080009	bahcc1b	BAH domain and coiled-coil containing 1b [Source:ZFIN;Acc:ZDB-GENE-100716-2]	-1.04951	0.000107891	0.00167475
ENSDARG00000020785	lama4	laminin, alpha 4 [Source:ZFIN;Acc:ZDB-GENE-040724-213]	-1.05126	0.000151632	0.00223872
ENSDARG00000006603	csrp1a	cysteine and glycine-rich protein 1a [Source:ZFIN;Acc:ZDB-GENE-030909-4]	-1.05184	0.00141441	0.0148127
ENSDARG00000058358	krt8	keratin 8 [Source:ZFIN;Acc:ZDB-GENE-030411-5]	-1.05253	2.98761e-06	7.1649e-05
ENSDARG00000001975	hsd11b2	hydroxysteroid (11-beta) dehydrogenase 2 [Source:ZFIN;Acc:ZDB-GENE-030131-6030]	-1.05463	0.00174633	0.0175431
ENSDARG00000009134	hlx1	H2.0-like homeo box 1 (Drosophila) [Source:ZFIN;Acc:ZDB-GENE-030131-5304]	-1.05464	0.000933687	0.0104598
ENSDARG00000036571	sema3e	sema domain, immunoglobulin domain (Ig), short basic domain, secreted, (semaphorin) 3E [Source:ZFIN;Acc:ZDB-GENE-030131-7864]	-1.05519	0.0056283	0.044374
ENSDARG00000103980	ets2	v-ets avian erythroblastosis virus E26 oncogene homolog 2 [Source:ZFIN;Acc:ZDB-GENE-050522-552]	-1.05788	0.00040647	0.00518976
ENSDARG00000011769	cpm	carboxypeptidase M [Source:ZFIN;Acc:ZDB-GENE-041210-191]	-1.05821	0.00348472	0.0305324
ENSDARG00000060434	map1b	microtubule-associated protein 1B [Source:ZFIN;Acc:ZDB-GENE-130530-690]	-1.06024	0.00538013	0.0429633
ENSDARG00000008100	slc7a10a	solute carrier family 7 (neutral amino acid transporter light chain, asc system), member 10a [Source:ZFIN;Acc:ZDB-GENE-080116-1]	-1.06106	0.000632506	0.00750104
ENSDARG00000056184	dvl2	dishevelled segment polarity protein 2 [Source:ZFIN;Acc:ZDB-GENE-041118-20]	-1.06179	1.82146e-05	0.000347766
ENSDARG00000051861	pkp3a	plakophilin 3a [Source:ZFIN;Acc:ZDB-GENE-060512-114]	-1.0621	0.00165848	0.0167945
ENSDARG00000069473	frem1a	Fras1 related extracellular matrix 1a [Source:ZFIN;Acc:ZDB-GENE-081119-1]	-1.06214	0.00331141	0.0293609
ENSDARG00000074527	chst15	carbohydrate (N-acetylgalactosamine 4-sulfate 6-O) sulfotransferase 15 [Source:ZFIN;Acc:ZDB-GENE-131127-327]	-1.06365	0.00527975	0.0423707
ENSDARG00000075542	zfhx4	zinc finger homeobox 4 [Source:ZFIN;Acc:ZDB-GENE-070530-3]	-1.06458	0.00147477	0.0153245
ENSDARG00000056532	serinc2	serine incorporator 2 [Source:ZFIN;Acc:ZDB-GENE-041111-296]	-1.06512	0.001646	0.016698
ENSDARG00000019601	col12a1b	collagen, type XII, alpha 1b [Source:ZFIN;Acc:ZDB-GENE-120215-116]	-1.06619	0.00502346	0.0407323
ENSDARG00000015266	mab21l2	mab-21-like 2 [Source:ZFIN;Acc:ZDB-GENE-011101-3]	-1.06629	0.00131651	0.0139031
ENSDARG00000095034	zgc:162928	zgc:162928 [Source:ZFIN;Acc:ZDB-GENE-070410-112]	-1.06745	0.00551862	0.0438068
ENSDARG00000040623	fosl2	fos-like antigen 2 [Source:ZFIN;Acc:ZDB-GENE-070209-164]	-1.07016	0.000476321	0.00591824
ENSDARG00000061682	bicc1a	BicC family RNA binding protein 1a [Source:ZFIN;Acc:ZDB-GENE-101223-3]	-1.07039	0.00154966	0.0158841
ENSDARG00000070843	arid3a	AT rich interactive domain 3A (BRIGHT-like) [Source:ZFIN;Acc:ZDB-GENE-140106-97]	-1.07125	0.0014799	0.0153567
ENSDARG00000018411	mknk1	MAP kinase interacting serine/threonine kinase 1 [Source:ZFIN;Acc:ZDB-GENE-080220-11]	-1.07203	2.22785e-06	5.44658e-05
ENSDARG00000091111	si:ch211-15b10.6	si:ch211-15b10.6 [Source:ZFIN;Acc:ZDB-GENE-160728-113]	-1.0739	0.000257541	0.00353094
ENSDARG00000007671	ghrb	growth hormone receptor b [Source:ZFIN;Acc:ZDB-GENE-071119-4]	-1.07786	0.000101818	0.00159302
ENSDARG00000012016	hpgd	15-hydroxyprostaglandin dehydrogenase [Source:ZFIN;Acc:ZDB-GENE-080728-2]	-1.07853	0.00217167	0.021123
ENSDARG00000028517	hbp1	HMG-box transcription factor 1 [Source:ZFIN;Acc:ZDB-GENE-050522-414]	-1.0844	0.00408841	0.0346117
ENSDARG00000077176	zgc:174888	zgc:174888 [Source:ZFIN;Acc:ZDB-GENE-030328-33]	-1.08541	0.00608907	0.0472106
ENSDARG00000061226	timp2a	TIMP metallopeptidase inhibitor 2a [Source:ZFIN;Acc:ZDB-GENE-030612-1]	-1.08725	0.000594163	0.00710956
ENSDARG00000104903	cdkn1cb	cyclin-dependent kinase inhibitor 1Cb [Source:ZFIN;Acc:ZDB-GENE-131127-286]	-1.08807	0.00269873	0.0249536
ENSDARG00000032221	phactr4b	phosphatase and actin regulator 4b [Source:ZFIN;Acc:ZDB-GENE-040426-1131]	-1.08923	0.000465101	0.00581491
ENSDARG00000097794	CR626944.1		-1.08971	0.00628262	0.0483169
ENSDARG00000018898	zfand5a	zinc finger, AN1-type domain 5a [Source:ZFIN;Acc:ZDB-GENE-040426-1979]	-1.08983	0.000125079	0.00190501
ENSDARG00000055629	dia1b	deleted in autism 1b [Source:ZFIN;Acc:ZDB-GENE-070830-2]	-1.09065	0.000952927	0.0106385
ENSDARG00000089354	tspan4a	tetraspanin 4a [Source:ZFIN;Acc:ZDB-GENE-040718-38]	-1.09109	0.000418889	0.00532099
ENSDARG00000091234	si:ch73-335l21.4	si:ch73-335l21.4 [Source:ZFIN;Acc:ZDB-GENE-160728-105]	-1.09118	0.00280193	0.0257294
ENSDARG00000091836	casp7	caspase 7, apoptosis-related cysteine peptidase [Source:ZFIN;Acc:ZDB-GENE-050522-506]	-1.09333	0.000245968	0.00338867
ENSDARG00000006060	crybg1b	crystallin beta-gamma domain containing 1b [Source:ZFIN;Acc:ZDB-GENE-030131-7179]	-1.09406	0.00439754	0.0366942
ENSDARG00000017010	scamp2l	secretory carrier membrane protein 2, like [Source:ZFIN;Acc:ZDB-GENE-030131-6432]	-1.09417	0.00552196	0.043818
ENSDARG00000075990	acap3a	ArfGAP with coiled-coil, ankyrin repeat and PH domains 3a [Source:ZFIN;Acc:ZDB-GENE-030131-1711]	-1.09491	0.00451878	0.0375191
ENSDARG00000060316	cish	cytokine inducible SH2-containing protein [Source:ZFIN;Acc:ZDB-GENE-050907-1]	-1.09879	6.35648e-05	0.00104238
ENSDARG00000077473	mych	myelocytomatosis oncogene homolog [Source:ZFIN;Acc:ZDB-GENE-030219-51]	-1.09963	9.64021e-05	0.00152036
ENSDARG00000042630	hebp2	heme binding protein 2 [Source:ZFIN;Acc:ZDB-GENE-040426-914]	-1.0999	1.39056e-05	0.000275262
ENSDARG00000045639	elavl4	ELAV like neuron-specific RNA binding protein 4 [Source:ZFIN;Acc:ZDB-GENE-990415-246]	-1.10054	0.00412678	0.0348584
ENSDARG00000062831	si:ch73-22o12.1	si:ch73-22o12.1 [Source:ZFIN;Acc:ZDB-GENE-110411-27]	-1.10116	0.00159224	0.016276
ENSDARG00000088741	BX322530.1	ash1 (absent, small, or homeotic)-like (Drosophila) pseudogene [Source:NCBI gene;Acc:100537860]	-1.10272	0.000280929	0.00380101
ENSDARG00000062045	il1rapl1a	interleukin 1 receptor accessory protein-like 1a [Source:ZFIN;Acc:ZDB-GENE-061013-249]	-1.10408	0.000625181	0.00742972
ENSDARG00000042018	fhl2a	four and a half LIM domains 2a [Source:ZFIN;Acc:ZDB-GENE-040808-49]	-1.10474	0.000746804	0.00867051
ENSDARG00000058548	bves	blood vessel epicardial substance [Source:ZFIN;Acc:ZDB-GENE-040624-11]	-1.10636	0.000918326	0.0103316
ENSDARG00000011821	plod2	procollagen-lysine, 2-oxoglutarate 5-dioxygenase 2 [Source:ZFIN;Acc:ZDB-GENE-070326-1]	-1.10744	0.000661826	0.00780383
ENSDARG00000074908	col6a1	collagen, type VI, alpha 1 [Source:ZFIN;Acc:ZDB-GENE-070501-6]	-1.10784	0.00165425	0.0167592
ENSDARG00000087198	cthrc1a	collagen triple helix repeat containing 1a [Source:ZFIN;Acc:ZDB-GENE-040808-22]	-1.10796	0.000335033	0.00440933
ENSDARG00000013168	jag1b	jagged 1b [Source:ZFIN;Acc:ZDB-GENE-011128-4]	-1.1091	2.18019e-05	0.000406664
ENSDARG00000013777	ppp1r13l	protein phosphatase 1, regulatory subunit 13 like [Source:ZFIN;Acc:ZDB-GENE-050327-33]	-1.1092	0.0005818	0.00698033
ENSDARG00000018726	slco3a1	solute carrier organic anion transporter family, member 3A1 [Source:ZFIN;Acc:ZDB-GENE-030131-8662]	-1.11038	0.00283033	0.0259062
ENSDARG00000038123	myl9a	myosin, light chain 9a, regulatory [Source:ZFIN;Acc:ZDB-GENE-041010-120]	-1.11245	0.00607711	0.0471501
ENSDARG00000074120	usp2b	ubiquitin specific peptidase 2b [Source:ZFIN;Acc:ZDB-GENE-100208-2]	-1.11291	0.000898121	0.0101517
ENSDARG00000091650	igflr1	IGF-like family receptor 1 [Source:ZFIN;Acc:ZDB-GENE-121211-3]	-1.11301	0.00183129	0.0182992
ENSDARG00000035890	fuca1.1	alpha-L-fucosidase 1, tandem duplicate 1 [Source:ZFIN;Acc:ZDB-GENE-030131-7434]	-1.1139	3.01545e-05	0.000545404
ENSDARG00000016153	dag1	dystroglycan 1 [Source:ZFIN;Acc:ZDB-GENE-021223-1]	-1.11671	4.59832e-06	0.000104525
ENSDARG00000032324	epb41l5	erythrocyte membrane protein band 4.1 like 5 [Source:ZFIN;Acc:ZDB-GENE-030616-450]	-1.11887	0.000339869	0.00446001
ENSDARG00000028957	maff	v-maf avian musculoaponeurotic fibrosarcoma oncogene homolog F [Source:ZFIN;Acc:ZDB-GENE-040426-1280]	-1.11945	1.01061e-05	0.000208024
ENSDARG00000037555	atoh8	atonal bHLH transcription factor 8 [Source:ZFIN;Acc:ZDB-GENE-061215-7]	-1.12034	8.23346e-06	0.000174417
ENSDARG00000045444	fzd8a	frizzled class receptor 8a [Source:ZFIN;Acc:ZDB-GENE-000328-3]	-1.12158	7.1894e-05	0.00116464
ENSDARG00000021924	hsp70.3	heat shock cognate 70-kd protein, tandem duplicate 3 [Source:ZFIN;Acc:ZDB-GENE-110713-1]	-1.12363	0.000142346	0.00212796
ENSDARG00000097072	AL954322.2	si:ch211-229g11.6 [Source:NCBI gene;Acc:101882098]	-1.1246	0.00262618	0.0244223
ENSDARG00000029668	crim1	cysteine rich transmembrane BMP regulator 1 (chordin-like) [Source:ZFIN;Acc:ZDB-GENE-040312-2]	-1.12589	0.00033355	0.00440259
ENSDARG00000105424	si:rp71-46j2.7	si:rp71-46j2.7 [Source:ZFIN;Acc:ZDB-GENE-160113-120]	-1.12675	0.000117331	0.00180276
ENSDARG00000104693	il6st	interleukin 6 signal transducer [Source:ZFIN;Acc:ZDB-GENE-080104-6]	-1.12733	0.00130413	0.0138045
ENSDARG00000075521	cpz	carboxypeptidase Z [Source:ZFIN;Acc:ZDB-GENE-090313-267]	-1.12833	0.00367629	0.0318851
ENSDARG00000016866	fam102ab	family with sequence similarity 102, member Ab [Source:ZFIN;Acc:ZDB-GENE-060929-412]	-1.13132	0.000112294	0.0017336
ENSDARG00000075830	syt3	synaptotagmin III [Source:ZFIN;Acc:ZDB-GENE-090601-1]	-1.13143	0.00362223	0.0314885
ENSDARG00000052903	rtkn2b	rhotekin 2b [Source:ZFIN;Acc:ZDB-GENE-040912-64]	-1.13206	0.000181634	0.00262691
ENSDARG00000033234	stmn2a	stathmin 2a [Source:ZFIN;Acc:ZDB-GENE-041010-85]	-1.13254	0.00293974	0.026692
ENSDARG00000009299	dusp8a	dual specificity phosphatase 8a [Source:ZFIN;Acc:ZDB-GENE-040426-1842]	-1.13371	3.49421e-07	1.05445e-05
ENSDARG00000075851	oafa	OAF homolog a (Drosophila) [Source:ZFIN;Acc:ZDB-GENE-090917-1]	-1.13555	0.000927658	0.010418
ENSDARG00000037804	phlda3	pleckstrin homology-like domain, family A, member 3 [Source:ZFIN;Acc:ZDB-GENE-030616-267]	-1.13795	0.00048232	0.00597966
ENSDARG00000102706	BX511128.3		-1.13891	0.00442707	0.0369135
ENSDARG00000023217	crema	cAMP responsive element modulator a [Source:ZFIN;Acc:ZDB-GENE-030131-7031]	-1.13907	0.000143323	0.00213974
ENSDARG00000051975	cd99	CD99 molecule [Source:ZFIN;Acc:ZDB-GENE-061103-391]	-1.13911	0.000527934	0.00647084
ENSDARG00000103720	zgc:162730	zgc:162730 [Source:ZFIN;Acc:ZDB-GENE-030131-6366]	-1.1422	5.44762e-06	0.000121276
ENSDARG00000104129	si:dkey-23n7.10	si:dkey-23n7.10 [Source:ZFIN;Acc:ZDB-GENE-141222-64]	-1.14351	0.00318884	0.0284747
ENSDARG00000030364	angpt1	angiopoietin 1 [Source:ZFIN;Acc:ZDB-GENE-010817-1]	-1.14383	0.000397602	0.00511109
ENSDARG00000025641	gli2a	GLI family zinc finger 2a [Source:ZFIN;Acc:ZDB-GENE-990706-8]	-1.14502	0.000771818	0.0089289
ENSDARG00000062837	spata13	spermatogenesis associated 13 [Source:ZFIN;Acc:ZDB-GENE-091116-25]	-1.14507	0.00543145	0.0433273
ENSDARG00000102995	rbm24a	RNA binding motif protein 24a [Source:ZFIN;Acc:ZDB-GENE-040628-1]	-1.14529	0.000385983	0.00498718
ENSDARG00000057644	adam8b	ADAM metallopeptidase domain 8b [Source:ZFIN;Acc:ZDB-GENE-070808-1]	-1.14696	0.000251081	0.00345107
ENSDARG00000079922	klf4	Kruppel-like factor 4 [Source:ZFIN;Acc:ZDB-GENE-111014-1]	-1.14741	0.00218242	0.0211911
ENSDARG00000044098	egr2a	early growth response 2a [Source:ZFIN;Acc:ZDB-GENE-030723-6]	-1.14784	0.000792146	0.00909741
ENSDARG00000042126	elmo3	engulfment and cell motility 3 [Source:ZFIN;Acc:ZDB-GENE-050309-39]	-1.14886	0.00638493	0.0489023
ENSDARG00000099840	lpar1	lysophosphatidic acid receptor 1 [Source:ZFIN;Acc:ZDB-GENE-030616-499]	-1.1505	2.27469e-07	7.16987e-06
ENSDARG00000006266	stat1a	signal transducer and activator of transcription 1a [Source:ZFIN;Acc:ZDB-GENE-980526-499]	-1.15078	3.8184e-05	0.000671346
ENSDARG00000013669	napba	N-ethylmaleimide-sensitive factor attachment protein, beta a [Source:ZFIN;Acc:ZDB-GENE-050522-230]	-1.15097	0.00639216	0.0489378
ENSDARG00000040009	palld	palladin, cytoskeletal associated protein [Source:ZFIN;Acc:ZDB-GENE-041014-252]	-1.15284	5.83042e-05	0.000973727
ENSDARG00000007682	ppdpfa	pancreatic progenitor cell differentiation and proliferation factor a [Source:ZFIN;Acc:ZDB-GENE-030219-204]	-1.15413	0.000212495	0.00299776
ENSDARG00000034443	mpped2	metallophosphoesterase domain containing 2b [Source:ZFIN;Acc:ZDB-GENE-030131-8903]	-1.1557	2.32395e-05	0.000430643
ENSDARG00000099930	col27a1b	collagen, type XXVII, alpha 1b [Source:ZFIN;Acc:ZDB-GENE-100119-2]	-1.15575	0.00605727	0.0470123
ENSDARG00000057606	arl4ca	ADP-ribosylation factor-like 4Ca [Source:ZFIN;Acc:ZDB-GENE-050417-265]	-1.16004	0.000144581	0.0021571
ENSDARG00000020610	tnnt2a	troponin T type 2a (cardiac) [Source:ZFIN;Acc:ZDB-GENE-000626-1]	-1.1611	0.00478818	0.0392884
ENSDARG00000059906	sdc4	syndecan 4 [Source:ZFIN;Acc:ZDB-GENE-061111-1]	-1.16111	1.27272e-05	0.000254802
ENSDARG00000075855	adgre10	adhesion G protein-coupled receptor E10 [Source:ZFIN;Acc:ZDB-GENE-090313-152]	-1.16155	0.00434196	0.0363374
ENSDARG00000028676	nuak1b	NUAK family, SNF1-like kinase, 1b [Source:ZFIN;Acc:ZDB-GENE-131120-18]	-1.16251	0.00014882	0.00220439
ENSDARG00000057322	tmem47	transmembrane protein 47 [Source:ZFIN;Acc:ZDB-GENE-040426-2644]	-1.16292	0.000928824	0.0104259
ENSDARG00000042934	ctgfa	connective tissue growth factor a [Source:ZFIN;Acc:ZDB-GENE-030131-102]	-1.16605	6.43725e-06	0.000140818
ENSDARG00000098171	zgc:162193	zgc:162193 [Source:ZFIN;Acc:ZDB-GENE-030131-2035]	-1.16609	0.00197953	0.0194714
ENSDARG00000099002	creb5a	cAMP responsive element binding protein 5a [Source:ZFIN;Acc:ZDB-GENE-120827-2]	-1.16695	0.000332741	0.00439699
ENSDARG00000062081	tbc1d1	TBC1 (tre-2/USP6, BUB2, cdc16) domain family, member 1 [Source:ZFIN;Acc:ZDB-GENE-060710-1]	-1.16787	0.00175014	0.0175735
ENSDARG00000015355	fosl1a	FOS-like antigen 1a [Source:ZFIN;Acc:ZDB-GENE-061207-7]	-1.168	0.000842311	0.00960444
ENSDARG00000034080	plcd1b	phospholipase C, delta 1b [Source:ZFIN;Acc:ZDB-GENE-030131-9435]	-1.17183	0.00171017	0.0172179
ENSDARG00000015156	fbln2	fibulin 2 [Source:ZFIN;Acc:ZDB-GENE-060711-1]	-1.17481	1.26092e-05	0.000252664
ENSDARG00000052045	ggt5a	gamma-glutamyltransferase 5a [Source:ZFIN;Acc:ZDB-GENE-080226-1]	-1.17543	1.23869e-05	0.000248428
ENSDARG00000008363	mcl1b	MCL1, BCL2 family apoptosis regulator b [Source:ZFIN;Acc:ZDB-GENE-030825-1]	-1.17587	6.49287e-05	0.00106244
ENSDARG00000101914	metrnla	meteorin like, glial cell differentiation regulator a [Source:ZFIN;Acc:ZDB-GENE-040426-1917]	-1.17636	0.000127571	0.00193517
ENSDARG00000023933	skila	SKI-like proto-oncogene a [Source:ZFIN;Acc:ZDB-GENE-070912-548]	-1.1776	0.00120677	0.0129617
ENSDARG00000039579	cfd	complement factor D (adipsin) [Source:ZFIN;Acc:ZDB-GENE-050522-411]	-1.17972	0.00193038	0.0190707
ENSDARG00000088805	nes	nestin [Source:ZFIN;Acc:ZDB-GENE-071119-2]	-1.18008	0.00212361	0.0207283
ENSDARG00000053091	si:ch211-204c21.1	si:ch211-204c21.1 [Source:ZFIN;Acc:ZDB-GENE-030429-35]	-1.18223	0.0011562	0.0125433
ENSDARG00000000943	dzip1	DAZ interacting zinc finger protein 1 [Source:ZFIN;Acc:ZDB-GENE-040526-1]	-1.18286	0.000299023	0.00401943
ENSDARG00000093232	CR847566.1		-1.18904	0.00417569	0.0352191
ENSDARG00000011239	ppp1r14aa	protein phosphatase 1, regulatory (inhibitor) subunit 14Aa [Source:ZFIN;Acc:ZDB-GENE-050417-413]	-1.18917	0.000739898	0.00860354
ENSDARG00000016623	si:ch211-195b13.1	si:ch211-195b13.1 [Source:ZFIN;Acc:ZDB-GENE-030131-7626]	-1.19079	0.0038979	0.0333603
ENSDARG00000075733	zyx	zyxin [Source:ZFIN;Acc:ZDB-GENE-070928-18]	-1.19421	0.00041209	0.00524674
ENSDARG00000109963	TCERG1L	transcription elongation regulator 1 like [Source:HGNC Symbol;Acc:HGNC:23533]	-1.20467	0.00249051	0.0234201
ENSDARG00000011407	col2a1b	collagen, type II, alpha 1b [Source:ZFIN;Acc:ZDB-GENE-050302-9]	-1.20485	0.00637674	0.048856
ENSDARG00000093954	si:dkey-9i23.16	si:dkey-9i23.16 [Source:ZFIN;Acc:ZDB-GENE-090313-362]	-1.20509	8.48329e-05	0.00135297
ENSDARG00000069356	adgrl2a	adhesion G protein-coupled receptor L2a [Source:ZFIN;Acc:ZDB-GENE-000607-49]	-1.20528	0.000187109	0.00268894
ENSDARG00000029263	hoxb3a	homeobox B3a [Source:ZFIN;Acc:ZDB-GENE-990415-104]	-1.20534	0.000238875	0.00331108
ENSDARG00000025428	socs3a	suppressor of cytokine signaling 3a [Source:ZFIN;Acc:ZDB-GENE-030131-7349]	-1.20589	2.7458e-07	8.5478e-06
ENSDARG00000104274	si:ch211-204a13.2	si:ch211-204a13.2 [Source:ZFIN;Acc:ZDB-GENE-060503-303]	-1.20617	1.36255e-05	0.000270398
ENSDARG00000030161	ppp1r14bb	protein phosphatase 1, regulatory (inhibitor) subunit 14Bb [Source:ZFIN;Acc:ZDB-GENE-030616-595]	-1.20837	9.69831e-05	0.00152846
ENSDARG00000062577	arhgap35a	Rho GTPase activating protein 35a [Source:ZFIN;Acc:ZDB-GENE-120516-2]	-1.20953	0.000178008	0.00257941
ENSDARG00000068760	tnks1bp1	tankyrase 1 binding protein 1 [Source:ZFIN;Acc:ZDB-GENE-050208-317]	-1.21094	0.00244216	0.0230804
ENSDARG00000015966	yaf2	YY1 associated factor 2 [Source:ZFIN;Acc:ZDB-GENE-041210-115]	-1.21125	3.35456e-06	7.95235e-05
ENSDARG00000100560	zfpm2b	zinc finger protein, FOG family member 2b [Source:ZFIN;Acc:ZDB-GENE-060130-5]	-1.21314	0.00131048	0.0138588
ENSDARG00000068148	arrdc1a	arrestin domain containing 1a [Source:ZFIN;Acc:ZDB-GENE-030925-15]	-1.21329	0.0060988	0.0472564
ENSDARG00000023214	mob2a	MOB kinase activator 2a [Source:ZFIN;Acc:ZDB-GENE-040718-56]	-1.21475	0.0025872	0.0241689
ENSDARG00000008859	mylipa	myosin regulatory light chain interacting protein a [Source:ZFIN;Acc:ZDB-GENE-030131-7831]	-1.21485	0.000217814	0.00306033
ENSDARG00000053864	elmsan1b	ELM2 and Myb/SANT-like domain containing 1b [Source:ZFIN;Acc:ZDB-GENE-131121-13]	-1.21507	0.00276022	0.0254081
ENSDARG00000038687	nfkb2	nuclear factor of kappa light polypeptide gene enhancer in B-cells 2 (p49/p100) [Source:ZFIN;Acc:ZDB-GENE-030131-6701]	-1.21518	0.000800929	0.00917203
ENSDARG00000018393	kank2	KN motif and ankyrin repeat domains 2 [Source:ZFIN;Acc:ZDB-GENE-040724-121]	-1.21539	0.000561147	0.00678617
ENSDARG00000079497	tcima	transcriptional and immune response regulator a [Source:ZFIN;Acc:ZDB-GENE-050320-36]	-1.21704	2.99627e-05	0.000542368
ENSDARG00000079741	CSRNP3	cysteine and serine rich nuclear protein 3 [Source:HGNC Symbol;Acc:HGNC:30729]	-1.21835	0.00647952	0.0494096
ENSDARG00000104485	si:ch1073-224n8.1	si:ch1073-224n8.1 [Source:ZFIN;Acc:ZDB-GENE-030131-5649]	-1.21914	0.00113274	0.0123419
ENSDARG00000018179	acvrl1	activin A receptor like type 1 [Source:ZFIN;Acc:ZDB-GENE-021003-1]	-1.21926	0.000181871	0.00262866
ENSDARG00000091726	aebp1	AE binding protein 1 [Source:ZFIN;Acc:ZDB-GENE-030131-2390]	-1.22374	7.83348e-06	0.000167481
ENSDARG00000061948	amotl2b	angiomotin like 2b [Source:ZFIN;Acc:ZDB-GENE-061103-307]	-1.22389	0.000137613	0.00207086
ENSDARG00000060127	adamts3	ADAM metallopeptidase with thrombospondin type 1 motif, 3 [Source:ZFIN;Acc:ZDB-GENE-110223-1]	-1.22401	0.000566165	0.00681775
ENSDARG00000006456	pdgfrl	platelet-derived growth factor receptor-like [Source:ZFIN;Acc:ZDB-GENE-040426-901]	-1.2248	0.00169251	0.0170704
ENSDARG00000056979	lhx9	LIM homeobox 9 [Source:ZFIN;Acc:ZDB-GENE-050417-210]	-1.2262	0.000192622	0.00275941
ENSDARG00000102153	nrp1a	neuropilin 1a [Source:ZFIN;Acc:ZDB-GENE-030519-2]	-1.22626	0.000918595	0.0103316
ENSDARG00000013224	phc2b	polyhomeotic homolog 2b (Drosophila) [Source:ZFIN;Acc:ZDB-GENE-040426-1113]	-1.2263	0.00072756	0.00847312
ENSDARG00000069940	ppap2d	phosphatidic acid phosphatase type 2D [Source:ZFIN;Acc:ZDB-GENE-061201-42]	-1.22689	0.00106204	0.0116897
ENSDARG00000101858	DST	dystonin [Source:HGNC Symbol;Acc:HGNC:1090]	-1.2277	0.00147877	0.015352
ENSDARG00000069192	zgc:163030	zgc:163030 [Source:ZFIN;Acc:ZDB-GENE-060810-77]	-1.22857	0.00345563	0.0303429
ENSDARG00000040362	ehd2b	EH-domain containing 2b [Source:ZFIN;Acc:ZDB-GENE-030131-9347]	-1.23028	8.08394e-06	0.000171702
ENSDARG00000101959	etv1	ets variant 1 [Source:ZFIN;Acc:ZDB-GENE-070104-1]	-1.2309	7.30951e-05	0.00118157
ENSDARG00000042826	egr2b	early growth response 2b [Source:ZFIN;Acc:ZDB-GENE-980526-283]	-1.23096	0.00533717	0.0427848
ENSDARG00000058585	chst2b	carbohydrate (N-acetylglucosamine-6-O) sulfotransferase 2b [Source:ZFIN;Acc:ZDB-GENE-060720-33]	-1.23348	0.000479468	0.00595407
ENSDARG00000020953	dnajb6b	DnaJ (Hsp40) homolog, subfamily B, member 6b [Source:ZFIN;Acc:ZDB-GENE-040426-1122]	-1.23377	4.1168e-05	0.000716583
ENSDARG00000078076	nab2	NGFI-A binding protein 2 (EGR1 binding protein 2) [Source:ZFIN;Acc:ZDB-GENE-080204-105]	-1.234	0.00385085	0.0330325
ENSDARG00000021443	zfp36l1b	zinc finger protein 36, C3H type-like 1b [Source:ZFIN;Acc:ZDB-GENE-030131-2391]	-1.23523	4.01074e-07	1.19757e-05
ENSDARG00000061543	ccdc85b	coiled-coil domain containing 85B [Source:ZFIN;Acc:ZDB-GENE-060130-56]	-1.23598	2.38026e-07	7.48182e-06
ENSDARG00000058605	vsig10	V-set and immunoglobulin domain containing 10 [Source:ZFIN;Acc:ZDB-GENE-030131-7476]	-1.23706	0.00212915	0.0207718
ENSDARG00000099306	zgc:175088	zgc:175088 [Source:ZFIN;Acc:ZDB-GENE-080204-124]	-1.23811	5.56301e-06	0.000123361
ENSDARG00000021590	magi2a	membrane associated guanylate kinase, WW and PDZ domain containing 2a [Source:ZFIN;Acc:ZDB-GENE-050810-4]	-1.23894	0.00411416	0.0347907
ENSDARG00000027310	lsp1	lymphocyte specific protein 1 [Source:ZFIN;Acc:ZDB-GENE-131127-171]	-1.23935	0.00306865	0.027652
ENSDARG00000033854	abrab	actin binding Rho activating protein b [Source:ZFIN;Acc:ZDB-GENE-040822-7]	-1.24019	0.00133814	0.0141052
ENSDARG00000007406	phox2a	paired-like homeobox 2a [Source:ZFIN;Acc:ZDB-GENE-000223-14]	-1.24263	0.00537588	0.0429445
ENSDARG00000075891	sall1b	spalt-like transcription factor 1b [Source:ZFIN;Acc:ZDB-GENE-020228-3]	-1.24439	0.00356861	0.031094
ENSDARG00000104393	npr2	natriuretic peptide receptor 2 [Source:ZFIN;Acc:ZDB-GENE-141030-2]	-1.24488	7.17276e-05	0.00116278
ENSDARG00000043416	tnfaip2a	tumor necrosis factor, alpha-induced protein 2a [Source:ZFIN;Acc:ZDB-GENE-041210-301]	-1.24591	6.27149e-05	0.00103293
ENSDARG00000069912	hmga2	high mobility group AT-hook 2 [Source:ZFIN;Acc:ZDB-GENE-030131-3148]	-1.24643	2.78199e-06	6.69302e-05
ENSDARG00000015559	fstl1a	follistatin-like 1a [Source:ZFIN;Acc:ZDB-GENE-030131-4148]	-1.24865	0.00517101	0.04169
ENSDARG00000088157	smoc2	SPARC related modular calcium binding 2 [Source:ZFIN;Acc:ZDB-GENE-021031-5]	-1.2532	0.00128895	0.0136758
ENSDARG00000003216	anxa2a	annexin A2a [Source:ZFIN;Acc:ZDB-GENE-030131-4282]	-1.25366	0.00454254	0.0376408
ENSDARG00000095192	BX957317.1	uncharacterized LOC100536908 [Source:NCBI gene;Acc:100536908]	-1.2561	0.000589916	0.00706648
ENSDARG00000063264	pcdh9	protocadherin 9 [Source:ZFIN;Acc:ZDB-GENE-091015-1]	-1.25807	0.00180801	0.0180984
ENSDARG00000059247	tmem54a	transmembrane protein 54a [Source:ZFIN;Acc:ZDB-GENE-040426-1304]	-1.25869	0.000391567	0.00504783
ENSDARG00000097533	BX571880.1		-1.25891	1.58362e-06	3.99216e-05
ENSDARG00000029124	adamts15a	ADAM metallopeptidase with thrombospondin type 1 motif, 15a [Source:ZFIN;Acc:ZDB-GENE-060526-203]	-1.25926	0.000426495	0.00539077
ENSDARG00000111235	nrsn1	neurensin 1 [Source:ZFIN;Acc:ZDB-GENE-030131-7491]	-1.26068	0.00264811	0.0245758
ENSDARG00000045608	fam19a5b	family with sequence similarity 19 (chemokine (C-C motif)-like), member A5b [Source:ZFIN;Acc:ZDB-GENE-131127-365]	-1.2612	0.00365792	0.0317594
ENSDARG00000087844	plekhn1	pleckstrin homology domain containing, family N member 1 [Source:ZFIN;Acc:ZDB-GENE-090313-357]	-1.26125	0.000464684	0.00581491
ENSDARG00000069334	zgc:114045	zgc:114045 [Source:ZFIN;Acc:ZDB-GENE-050913-119]	-1.26249	6.23262e-05	0.00102802
ENSDARG00000026784	robo1	roundabout, axon guidance receptor, homolog 1 (Drosophila) [Source:ZFIN;Acc:ZDB-GENE-000209-3]	-1.26333	0.000151234	0.00223493
ENSDARG00000086471	pkig	protein kinase (cAMP-dependent, catalytic) inhibitor gamma [Source:ZFIN;Acc:ZDB-GENE-050302-97]	-1.26401	2.75937e-06	6.65272e-05
ENSDARG00000098377	tnfrsf11b	tumor necrosis factor receptor superfamily, member 11b [Source:ZFIN;Acc:ZDB-GENE-081104-76]	-1.26438	0.00653928	0.0497147
ENSDARG00000017121	mafba	v-maf avian musculoaponeurotic fibrosarcoma oncogene homolog Ba [Source:ZFIN;Acc:ZDB-GENE-980526-515]	-1.26477	4.1441e-06	9.51548e-05
ENSDARG00000028306	prph	peripherin [Source:ZFIN;Acc:ZDB-GENE-990415-207]	-1.26497	0.00134352	0.0141554
ENSDARG00000069135	ppp1r15a	protein phosphatase 1, regulatory subunit 15A [Source:ZFIN;Acc:ZDB-GENE-030131-4408]	-1.26669	0.000333982	0.00440572
ENSDARG00000008107	src	v-src avian sarcoma (Schmidt-Ruppin A-2) viral oncogene homolog [Source:ZFIN;Acc:ZDB-GENE-030131-3809]	-1.26872	0.000402226	0.00515009
ENSDARG00000003965	tlx1	T cell leukemia homeobox 1 [Source:ZFIN;Acc:ZDB-GENE-021021-2]	-1.26913	0.00555785	0.0440411
ENSDARG00000059672	arhgap36	Rho GTPase activating protein 36 [Source:ZFIN;Acc:ZDB-GENE-060616-298]	-1.27038	0.00154219	0.0158454
ENSDARG00000023963	tpm4a	tropomyosin 4a [Source:ZFIN;Acc:ZDB-GENE-040426-2185]	-1.27142	1.65652e-05	0.000320321
ENSDARG00000019995	bmp4	bone morphogenetic protein 4 [Source:ZFIN;Acc:ZDB-GENE-980528-2059]	-1.27395	0.000136636	0.00205753
ENSDARG00000100267	FO904977.1		-1.27408	0.00589896	0.04602
ENSDARG00000091618	cltcl1	clathrin, heavy chain-like 1 [Source:ZFIN;Acc:ZDB-GENE-130530-1029]	-1.27413	0.00056407	0.00681061
ENSDARG00000069105	fgfr4	fibroblast growth factor receptor 4 [Source:ZFIN;Acc:ZDB-GENE-980526-488]	-1.27426	0.000399043	0.00512509
ENSDARG00000035161	pkdcca	protein kinase domain containing, cytoplasmic a [Source:ZFIN;Acc:ZDB-GENE-081107-30]	-1.27535	0.00202483	0.0198687
ENSDARG00000015002	cdh4	cadherin 4, type 1, R-cadherin (retinal) [Source:ZFIN;Acc:ZDB-GENE-991207-1]	-1.27573	0.00224701	0.0216638
ENSDARG00000100222	utrn	utrophin [Source:ZFIN;Acc:ZDB-GENE-070228-6]	-1.2781	0.00307976	0.0277301
ENSDARG00000053542	kctd12.2	potassium channel tetramerisation domain containing 12.2 [Source:ZFIN;Acc:ZDB-GENE-060117-4]	-1.27917	2.12502e-07	6.74501e-06
ENSDARG00000070080	nbeaa	neurobeachin a [Source:ZFIN;Acc:ZDB-GENE-050320-68]	-1.28089	0.00415216	0.0350467
ENSDARG00000020278	si:dkeyp-120h9.1	si:dkeyp-120h9.1 [Source:ZFIN;Acc:ZDB-GENE-070705-534]	-1.28103	1.73435e-05	0.000333664
ENSDARG00000037122	TENM2	teneurin transmembrane protein 2 [Source:HGNC Symbol;Acc:HGNC:29943]	-1.28151	0.00288452	0.0263102
ENSDARG00000018984	eya2	EYA transcriptional coactivator and phosphatase 2 [Source:ZFIN;Acc:ZDB-GENE-040912-24]	-1.28169	4.61383e-05	0.000795158
ENSDARG00000076170	pcsk1nl	proprotein convertase subtilisin/kexin type 1 inhibitor, like [Source:ZFIN;Acc:ZDB-GENE-090427-2]	-1.28214	0.00263081	0.0244553
ENSDARG00000078619	pnp5a	purine nucleoside phosphorylase 5a [Source:ZFIN;Acc:ZDB-GENE-040426-2553]	-1.28239	4.17794e-05	0.000726667
ENSDARG00000105562	si:dkey-23i12.7	si:dkey-23i12.7 [Source:ZFIN;Acc:ZDB-GENE-160728-52]	-1.28404	1.05913e-05	0.000216752
ENSDARG00000015176	ror1	receptor tyrosine kinase-like orphan receptor 1 [Source:ZFIN;Acc:ZDB-GENE-030131-6104]	-1.28971	5.82508e-05	0.000973553
ENSDARG00000068217	stx2b	syntaxin 2b [Source:ZFIN;Acc:ZDB-GENE-091204-424]	-1.29139	0.0024826	0.0233748
ENSDARG00000030932	fgf10a	fibroblast growth factor 10a [Source:ZFIN;Acc:ZDB-GENE-030715-1]	-1.29185	0.000538408	0.00657432
ENSDARG00000045273	tmem204	transmembrane protein 204 [Source:ZFIN;Acc:ZDB-GENE-040724-12]	-1.29316	1.67956e-06	4.22461e-05
ENSDARG00000075963	mhc1uba	major histocompatibility complex class I UBA [Source:ZFIN;Acc:ZDB-GENE-990415-145]	-1.29332	0.00381522	0.0328013
ENSDARG00000032482	si:dkey-40c11.2	si:dkey-40c11.2 [Source:ZFIN;Acc:ZDB-GENE-060526-300]	-1.29398	5.19324e-05	0.000885204
ENSDARG00000076221	zgc:198419	zgc:198419 [Source:ZFIN;Acc:ZDB-GENE-030131-7540]	-1.29552	0.00185982	0.0185208
ENSDARG00000028213	ttn.2	titin, tandem duplicate 2 [Source:ZFIN;Acc:ZDB-GENE-030113-2]	-1.29652	0.00241965	0.0229154
ENSDARG00000018787	efna1b	ephrin-A1b [Source:ZFIN;Acc:ZDB-GENE-041007-5]	-1.29779	0.00172396	0.017349
ENSDARG00000007825	map2k1	mitogen-activated protein kinase kinase 1 [Source:ZFIN;Acc:ZDB-GENE-040426-2759]	-1.30012	1.59765e-05	0.000310261
ENSDARG00000087452	peli3	pellino E3 ubiquitin protein ligase family member 3 [Source:ZFIN;Acc:ZDB-GENE-110304-4]	-1.30062	0.00318372	0.0284514
ENSDARG00000055009	col4a1	collagen, type IV, alpha 1 [Source:ZFIN;Acc:ZDB-GENE-081105-114]	-1.30103	2.34996e-06	5.71427e-05
ENSDARG00000013343	kif26ba	kinesin family member 26Ba [Source:ZFIN;Acc:ZDB-GENE-070521-4]	-1.30362	0.00162279	0.0164846
ENSDARG00000074808	megf6b	multiple EGF-like-domains 6b [Source:ZFIN;Acc:ZDB-GENE-101112-3]	-1.30436	0.00190646	0.0188673
ENSDARG00000088862	stxbp6	syntaxin binding protein 6 (amisyn) [Source:ZFIN;Acc:ZDB-GENE-040625-31]	-1.30569	1.10567e-06	2.90022e-05
ENSDARG00000109820	NPAS3	neuronal PAS domain protein 3 [Source:HGNC Symbol;Acc:HGNC:19311]	-1.30598	0.00334503	0.0295548
ENSDARG00000095421	BX324123.2		-1.30629	0.00518197	0.0417339
ENSDARG00000105255	zbtb4	zinc finger and BTB domain containing 4 [Source:ZFIN;Acc:ZDB-GENE-100318-5]	-1.30665	0.00149264	0.0154676
ENSDARG00000102820	cib2	calcium and integrin binding family member 2 [Source:ZFIN;Acc:ZDB-GENE-040426-1663]	-1.30692	0.000914362	0.0102993
ENSDARG00000029688	hsp70.1	heat shock cognate 70-kd protein, tandem duplicate 1 [Source:ZFIN;Acc:ZDB-GENE-990415-91]	-1.30809	3.52012e-05	0.000624717
ENSDARG00000092362	hsp70.2	heat shock cognate 70-kd protein, tandem duplicate 2 [Source:ZFIN;Acc:ZDB-GENE-110405-1]	-1.30847	8.76251e-07	2.34734e-05
ENSDARG00000013575	rfx2	regulatory factor X, 2 (influences HLA class II expression) [Source:ZFIN;Acc:ZDB-GENE-050227-4]	-1.31054	0.000711727	0.00831436
ENSDARG00000006112	myof	myoferlin [Source:ZFIN;Acc:ZDB-GENE-040426-1138]	-1.31388	0.0030573	0.0275826
ENSDARG00000004930	lmo7a	LIM domain 7a [Source:ZFIN;Acc:ZDB-GENE-030219-74]	-1.31642	0.000159769	0.00234359
ENSDARG00000060610	pcdh7b	protocadherin 7b [Source:ZFIN;Acc:ZDB-GENE-081104-299]	-1.32187	0.000311075	0.00414944
ENSDARG00000007818	palm1b	paralemmin 1b [Source:ZFIN;Acc:ZDB-GENE-040426-1147]	-1.32359	5.1089e-06	0.000114978
ENSDARG00000099236	40422	septin 10 [Source:ZFIN;Acc:ZDB-GENE-050417-3]	-1.32482	7.13733e-07	1.9702e-05
ENSDARG00000006353	itga5	integrin, alpha 5 (fibronectin receptor, alpha polypeptide) [Source:ZFIN;Acc:ZDB-GENE-031116-52]	-1.32681	4.98073e-07	1.42703e-05
ENSDARG00000041776	ndst3	N-deacetylase/N-sulfotransferase (heparan glucosaminyl) 3 [Source:ZFIN;Acc:ZDB-GENE-090312-199]	-1.32746	0.00473036	0.0388985
ENSDARG00000051875	islr2	immunoglobulin superfamily containing leucine-rich repeat 2 [Source:ZFIN;Acc:ZDB-GENE-050320-95]	-1.32749	0.000237637	0.00329796
ENSDARG00000104573	slc12a2	solute carrier family 12 (sodium/potassium/chloride transporter), member 2 [Source:ZFIN;Acc:ZDB-GENE-040625-53]	-1.32881	0.00229539	0.0220053
ENSDARG00000109715	sncgb	synuclein, gamma b (breast cancer-specific protein 1) [Source:ZFIN;Acc:ZDB-GENE-050522-235]	-1.32912	0.005243	0.0421205
ENSDARG00000098368	aplp1	amyloid beta (A4) precursor-like protein 1 [Source:ZFIN;Acc:ZDB-GENE-040319-1]	-1.33005	7.84631e-06	0.000167597
ENSDARG00000100439	zgc:153383	zgc:153383 [Source:ZFIN;Acc:ZDB-GENE-060825-178]	-1.3316	0.00303486	0.027413
ENSDARG00000020541	ism1	isthmin 1 [Source:ZFIN;Acc:ZDB-GENE-050523-3]	-1.33186	7.1299e-05	0.00115666
ENSDARG00000059701	flii	flightless I actin binding protein [Source:ZFIN;Acc:ZDB-GENE-071212-3]	-1.33353	1.98677e-07	6.35962e-06
[truncated: 986 more rows]
