# Supplementary material for: Transcriptome profile of the sinoatrial ring reveals conserved and novel genetic programs of the zebrafish pacemaker
Source: BMC Genomics. 2021 Oct 2;22:715. doi: 10.1186/s12864-021-08016-z (PMC8487553; doi:10.1186/s12864-021-08016-z)
Supplement: Supplementary file 11 — Additional file 11: Table S7. List of SAN overexpressed genes associated with ClinVar phenotype. [file 12864_2021_8016_MOESM11_ESM.xlsx]

## Sheet: CHD-specific_clinvar_OposumOver
X.AlleleID	Type	Name	GeneID	GeneSymbol	HGNC_ID	ClinicalSignificance	ClinSigSimple	LastEvaluated	RS...dbSNP.	nsv.esv..dbVar.	RCVaccession	PhenotypeIDS	PhenotypeList	Origin	OriginSimple	Assembly	ChromosomeAccession	Chromosome	Start	Stop	ReferenceAllele	AlternateAllele	Cytogenetic	ReviewStatus	NumberSubmitters	Guidelines	TestedInGTR	OtherIDs	SubmitterCategories	VariationID
32786	single nucleotide variant	NM_000684.3(ADRB1):c.145A>G (p.Ser49Gly)	153	ADRB1	HGNC:285	Likely benign	0	2018-03-09	1801252	-	RCV000019323;RCV000600843	MedGen:C1821417,OMIM:607276,SNOMED CT:444981005;MedGen:CN169374	Resting heart rate;not specified	germline	germline	GRCh37	NC_000010.10	10	115804036	115804036	A	G	10q25.3	criteria provided, single submitter	2		N	OMIM Allelic Variant:109630.0002	3	17747
32786	single nucleotide variant	NM_000684.3(ADRB1):c.145A>G (p.Ser49Gly)	153	ADRB1	HGNC:285	Likely benign	0	2018-03-09	1801252	-	RCV000019323;RCV000600843	MedGen:C1821417,OMIM:607276,SNOMED CT:444981005;MedGen:CN169374	Resting heart rate;not specified	germline	germline	GRCh38	NC_000010.11	10	114044277	114044277	A	G	10q25.3	criteria provided, single submitter	2		N	OMIM Allelic Variant:109630.0002	3	17747
204129	single nucleotide variant	NM_001347738.2(ARHGAP22):c.53-21631A>C	58504	ARHGAP22	HGNC:30320	Likely benign	0	-	796052167	-	RCV000190164	MeSH:D008133,MedGen:C0023976,SNOMED CT:9651007	Long QT syndrome	germline	germline	GRCh37	NC_000010.10	10	49812828	49812828	T	G	10q11.22	no assertion criteria provided	1		N	-	2	207877
204129	single nucleotide variant	NM_001347738.2(ARHGAP22):c.53-21631A>C	58504	ARHGAP22	HGNC:30320	Likely benign	0	-	796052167	-	RCV000190164	MeSH:D008133,MedGen:C0023976,SNOMED CT:9651007	Long QT syndrome	germline	germline	GRCh38	NC_000010.11	10	48604783	48604783	T	G	10q11.23	no assertion criteria provided	1		N	-	2	207877
204171	single nucleotide variant	NM_001670.3(ARVCF):c.1792G>A (p.Gly598Arg)	421	ARVCF	HGNC:728	Likely benign	0	-	763923625	-	RCV000190142	MeSH:D008133,MedGen:C0023976,SNOMED CT:9651007	Long QT syndrome	germline	germline	GRCh37	NC_000022.10	22	19965016	19965016	C	T	22q11.21	no assertion criteria provided	1		N	-	2	207851
204171	single nucleotide variant	NM_001670.3(ARVCF):c.1792G>A (p.Gly598Arg)	421	ARVCF	HGNC:728	Likely benign	0	-	763923625	-	RCV000190142	MeSH:D008133,MedGen:C0023976,SNOMED CT:9651007	Long QT syndrome	germline	germline	GRCh38	NC_000022.11	22	19977493	19977493	C	T	22q11.21	no assertion criteria provided	1		N	-	2	207851
511071	single nucleotide variant	NM_001927.4(DES):c.985C>T (p.Gln329Ter)	1674	DES	HGNC:2770	Likely pathogenic	1	2016-09-29	759320891	-	RCV000622709	MedGen:C0349788,Orphanet:ORPHA247,SNOMED CT:253528005,SNOMED CT:281170005	Arrhythmogenic right ventricular cardiomyopathy	germline	germline	GRCh37	NC_000002.11	2	220285637	220285637	C	T	2q35	criteria provided, single submitter	1		N	-	2	520492
511071	single nucleotide variant	NM_001927.4(DES):c.985C>T (p.Gln329Ter)	1674	DES	HGNC:2770	Likely pathogenic	1	2016-09-29	759320891	-	RCV000622709	MedGen:C0349788,Orphanet:ORPHA247,SNOMED CT:253528005,SNOMED CT:281170005	Arrhythmogenic right ventricular cardiomyopathy	germline	germline	GRCh38	NC_000002.12	2	219420915	219420915	C	T	2q35	criteria provided, single submitter	1		N	-	2	520492
260528	single nucleotide variant	NM_001927.4(DES):c.1315G>A (p.Glu439Lys)	1674	DES	HGNC:2770	Uncertain significance	0	2016-05-11	1114167347	-	RCV000624503;RCV000491627	MedGen:C0349788,Orphanet:ORPHA247,SNOMED CT:253528005,SNOMED CT:281170005;MedGen:C1836906,OMIM:609040	Arrhythmogenic right ventricular cardiomyopathy;Arrhythmogenic right ventricular cardiomyopathy, type 9	germline	germline	GRCh37	NC_000002.11	2	220290411	220290411	G	A	2q35	criteria provided, single submitter	2		N	-	2	265838
260528	single nucleotide variant	NM_001927.4(DES):c.1315G>A (p.Glu439Lys)	1674	DES	HGNC:2770	Uncertain significance	0	2016-05-11	1114167347	-	RCV000624503;RCV000491627	MedGen:C0349788,Orphanet:ORPHA247,SNOMED CT:253528005,SNOMED CT:281170005;MedGen:C1836906,OMIM:609040	Arrhythmogenic right ventricular cardiomyopathy;Arrhythmogenic right ventricular cardiomyopathy, type 9	germline	germline	GRCh38	NC_000002.12	2	219425689	219425689	G	A	2q35	criteria provided, single submitter	2		N	-	2	265838
53426	single nucleotide variant	NM_001927.4(DES):c.380G>C (p.Arg127Pro)	1674	DES	HGNC:2770	Conflicting interpretations of pathogenicity	1	2019-03-18	397516694	-	RCV000852536;RCV000547988;RCV000547988;RCV000183371;RCV000037239	MedGen:C0349788,Orphanet:ORPHA247,SNOMED CT:253528005,SNOMED CT:281170005;MedGen:C3809137;MedGen:C1832370,OMIM:601419,OMIM:602067,Orphanet:ORPHA98909;MedGen:CN517202;MedGen:CN169374	Arrhythmogenic right ventricular cardiomyopathy;Muscular dystrophy, limb-girdle, type 2R;Myofibrillar myopathy 1;not provided;not specified	germline	germline	GRCh37	NC_000002.11	2	220283564	220283564	G	C	2q35	criteria provided, conflicting interpretations	4		N	-	2	44259
53426	single nucleotide variant	NM_001927.4(DES):c.380G>C (p.Arg127Pro)	1674	DES	HGNC:2770	Conflicting interpretations of pathogenicity	1	2019-03-18	397516694	-	RCV000852536;RCV000547988;RCV000547988;RCV000183371;RCV000037239	MedGen:C0349788,Orphanet:ORPHA247,SNOMED CT:253528005,SNOMED CT:281170005;MedGen:C3809137;MedGen:C1832370,OMIM:601419,OMIM:602067,Orphanet:ORPHA98909;MedGen:CN517202;MedGen:CN169374	Arrhythmogenic right ventricular cardiomyopathy;Muscular dystrophy, limb-girdle, type 2R;Myofibrillar myopathy 1;not provided;not specified	germline	germline	GRCh38	NC_000002.12	2	219418842	219418842	G	C	2q35	criteria provided, conflicting interpretations	4		N	-	2	44259
609471	single nucleotide variant	NM_001927.4(DES):c.365A>G (p.Tyr122Cys)	1674	DES	HGNC:2770	Conflicting interpretations of pathogenicity	1	2018-01-03	1400593451	-	RCV000852535;RCV000757150	MedGen:C0349788,Orphanet:ORPHA247,SNOMED CT:253528005,SNOMED CT:281170005;MedGen:CN517202	Arrhythmogenic right ventricular cardiomyopathy;not provided	germline	germline	GRCh37	NC_000002.11	2	220283549	220283549	A	G	2q35	criteria provided, conflicting interpretations	2		N	-	2	618590
609471	single nucleotide variant	NM_001927.4(DES):c.365A>G (p.Tyr122Cys)	1674	DES	HGNC:2770	Conflicting interpretations of pathogenicity	1	2018-01-03	1400593451	-	RCV000852535;RCV000757150	MedGen:C0349788,Orphanet:ORPHA247,SNOMED CT:253528005,SNOMED CT:281170005;MedGen:CN517202	Arrhythmogenic right ventricular cardiomyopathy;not provided	germline	germline	GRCh38	NC_000002.12	2	219418827	219418827	A	G	2q35	criteria provided, conflicting interpretations	2		N	-	2	618590
224251	single nucleotide variant	NM_001927.4(DES):c.212C>T (p.Ala71Val)	1674	DES	HGNC:2770	Uncertain significance	0	2015-05-20	759235186	-	RCV000208029	Human Phenotype Ontology:HP:0001638,MedGen:C0878544,Orphanet:ORPHA167848,SNOMED CT:85898001	Cardiomyopathy	germline	germline	GRCh37	NC_000002.11	2	220283396	220283396	C	T	2q35	criteria provided, single submitter	1		N	-	2	222541
224251	single nucleotide variant	NM_001927.4(DES):c.212C>T (p.Ala71Val)	1674	DES	HGNC:2770	Uncertain significance	0	2015-05-20	759235186	-	RCV000208029	Human Phenotype Ontology:HP:0001638,MedGen:C0878544,Orphanet:ORPHA167848,SNOMED CT:85898001	Cardiomyopathy	germline	germline	GRCh38	NC_000002.12	2	219418674	219418674	C	T	2q35	criteria provided, single submitter	1		N	-	2	222541
614881	single nucleotide variant	NM_001927.4(DES):c.1244G>A (p.Arg415Gln)	1674	DES	HGNC:2770	Uncertain significance	0	2016-08-30	1262288015	-	RCV000770173	Human Phenotype Ontology:HP:0001638,MedGen:C0878544,Orphanet:ORPHA167848,SNOMED CT:85898001	Cardiomyopathy	germline	germline	GRCh38	NC_000002.12	2	219421560	219421560	G	A	2q35	criteria provided, single submitter	1		N	-	2	626714
614881	single nucleotide variant	NM_001927.4(DES):c.1244G>A (p.Arg415Gln)	1674	DES	HGNC:2770	Uncertain significance	0	2016-08-30	1262288015	-	RCV000770173	Human Phenotype Ontology:HP:0001638,MedGen:C0878544,Orphanet:ORPHA167848,SNOMED CT:85898001	Cardiomyopathy	germline	germline	GRCh37	NC_000002.11	2	220286282	220286282	G	A	2q35	criteria provided, single submitter	1		N	-	2	626714
614882	single nucleotide variant	NM_001927.4(DES):c.1325C>A (p.Thr442Asn)	1674	DES	HGNC:2770	Uncertain significance	0	2016-05-01	121913005	-	RCV000770174	Human Phenotype Ontology:HP:0001638,MedGen:C0878544,Orphanet:ORPHA167848,SNOMED CT:85898001	Cardiomyopathy	germline	germline	GRCh38	NC_000002.12	2	219425699	219425699	C	A	2q35	criteria provided, single submitter	1		N	-	2	626715
614882	single nucleotide variant	NM_001927.4(DES):c.1325C>A (p.Thr442Asn)	1674	DES	HGNC:2770	Uncertain significance	0	2016-05-01	121913005	-	RCV000770174	Human Phenotype Ontology:HP:0001638,MedGen:C0878544,Orphanet:ORPHA167848,SNOMED CT:85898001	Cardiomyopathy	germline	germline	GRCh37	NC_000002.11	2	220290421	220290421	C	A	2q35	criteria provided, single submitter	1		N	-	2	626715
53419	single nucleotide variant	NM_001927.4(DES):c.1375G>A (p.Val459Ile)	1674	DES	HGNC:2770	Benign/Likely benign	0	2019-03-05	73991549	-	RCV000770175;RCV000248138;RCV000307505;RCV000271115;RCV000302518;RCV000172744;RCV000366607;RCV000056791;RCV000037232	Human Phenotype Ontology:HP:0001638,MedGen:C0878544,Orphanet:ORPHA167848,SNOMED CT:85898001;MedGen:CN230736;MedGen:CN239310;MedGen:CN239446;MedGen:C1832370,OMIM:601419,OMIM:602067,Orphanet:ORPHA98909;EFO:EFO_0000407,Human Phenotype Ontology:HP:0001644,MedGen:C0007193,Orphanet:ORPHA217604,SNOMED CT:195021004;Human Phenotype Ontology:HP:0003704,MedGen:C1842161;MedGen:CN517202;MedGen:CN169374	Cardiomyopathy;Cardiovascular phenotype;Dilated Cardiomyopathy, Dominant;Myofibrillar Myopathy, Dominant;Myofibrillar myopathy 1;Primary dilated cardiomyopathy;Scapuloperoneal weakness;not provided;not specified	germline;unknown	germline	GRCh37	NC_000002.11	2	220290674	220290674	G	A	2q35	criteria provided, multiple submitters, no conflicts	11		N	HGMD:CM070889	2	44252
53419	single nucleotide variant	NM_001927.4(DES):c.1375G>A (p.Val459Ile)	1674	DES	HGNC:2770	Benign/Likely benign	0	2019-03-05	73991549	-	RCV000770175;RCV000248138;RCV000307505;RCV000271115;RCV000302518;RCV000172744;RCV000366607;RCV000056791;RCV000037232	Human Phenotype Ontology:HP:0001638,MedGen:C0878544,Orphanet:ORPHA167848,SNOMED CT:85898001;MedGen:CN230736;MedGen:CN239310;MedGen:CN239446;MedGen:C1832370,OMIM:601419,OMIM:602067,Orphanet:ORPHA98909;EFO:EFO_0000407,Human Phenotype Ontology:HP:0001644,MedGen:C0007193,Orphanet:ORPHA217604,SNOMED CT:195021004;Human Phenotype Ontology:HP:0003704,MedGen:C1842161;MedGen:CN517202;MedGen:CN169374	Cardiomyopathy;Cardiovascular phenotype;Dilated Cardiomyopathy, Dominant;Myofibrillar Myopathy, Dominant;Myofibrillar myopathy 1;Primary dilated cardiomyopathy;Scapuloperoneal weakness;not provided;not specified	germline;unknown	germline	GRCh38	NC_000002.12	2	219425952	219425952	G	A	2q35	criteria provided, multiple submitters, no conflicts	11		N	HGMD:CM070889	2	44252
44665	single nucleotide variant	NM_001927.4(DES):c.669T>C (p.Ile223=)	1674	DES	HGNC:2770	Benign	0	2019-03-05	75882680	-	RCV000029659;RCV000250651;RCV000384969;RCV000265756;RCV000290647;RCV000320860;RCV000476709;RCV000037247	Human Phenotype Ontology:HP:0001638,MedGen:C0878544,Orphanet:ORPHA167848,SNOMED CT:85898001;MedGen:CN230736;MedGen:CN239310;MedGen:CN239446;MedGen:C1832370,OMIM:601419,OMIM:602067,Orphanet:ORPHA98909;Human Phenotype Ontology:HP:0003704,MedGen:C1842161;MedGen:CN517202;MedGen:CN169374	Cardiomyopathy;Cardiovascular phenotype;Dilated Cardiomyopathy, Dominant;Myofibrillar Myopathy, Dominant;Myofibrillar myopathy 1;Scapuloperoneal weakness;not provided;not specified	germline	germline	GRCh37	NC_000002.11	2	220285002	220285002	T	C	2q35	criteria provided, multiple submitters, no conflicts	9		N	-	2	36001
44665	single nucleotide variant	NM_001927.4(DES):c.669T>C (p.Ile223=)	1674	DES	HGNC:2770	Benign	0	2019-03-05	75882680	-	RCV000029659;RCV000250651;RCV000384969;RCV000265756;RCV000290647;RCV000320860;RCV000476709;RCV000037247	Human Phenotype Ontology:HP:0001638,MedGen:C0878544,Orphanet:ORPHA167848,SNOMED CT:85898001;MedGen:CN230736;MedGen:CN239310;MedGen:CN239446;MedGen:C1832370,OMIM:601419,OMIM:602067,Orphanet:ORPHA98909;Human Phenotype Ontology:HP:0003704,MedGen:C1842161;MedGen:CN517202;MedGen:CN169374	Cardiomyopathy;Cardiovascular phenotype;Dilated Cardiomyopathy, Dominant;Myofibrillar Myopathy, Dominant;Myofibrillar myopathy 1;Scapuloperoneal weakness;not provided;not specified	germline	germline	GRCh38	NC_000002.12	2	219420280	219420280	T	C	2q35	criteria provided, multiple submitters, no conflicts	9		N	-	2	36001
44666	single nucleotide variant	NM_001927.4(DES):c.75A>G (p.Pro25=)	1674	DES	HGNC:2770	Benign	0	2017-07-12	1318299	-	RCV000029660;RCV000250669;RCV000395699;RCV000395883;RCV000299687;RCV000356753;RCV000710119;RCV000037251	Human Phenotype Ontology:HP:0001638,MedGen:C0878544,Orphanet:ORPHA167848,SNOMED CT:85898001;MedGen:CN230736;MedGen:CN239310;MedGen:CN239446;MedGen:C1832370,OMIM:601419,OMIM:602067,Orphanet:ORPHA98909;Human Phenotype Ontology:HP:0003704,MedGen:C1842161;MedGen:CN517202;MedGen:CN169374	Cardiomyopathy;Cardiovascular phenotype;Dilated Cardiomyopathy, Dominant;Myofibrillar Myopathy, Dominant;Myofibrillar myopathy 1;Scapuloperoneal weakness;not provided;not specified	germline	germline	GRCh37	NC_000002.11	2	220283259	220283259	A	G	2q35	criteria provided, multiple submitters, no conflicts	9		N	-	2	36002
44666	single nucleotide variant	NM_001927.4(DES):c.75A>G (p.Pro25=)	1674	DES	HGNC:2770	Benign	0	2017-07-12	1318299	-	RCV000029660;RCV000250669;RCV000395699;RCV000395883;RCV000299687;RCV000356753;RCV000710119;RCV000037251	Human Phenotype Ontology:HP:0001638,MedGen:C0878544,Orphanet:ORPHA167848,SNOMED CT:85898001;MedGen:CN230736;MedGen:CN239310;MedGen:CN239446;MedGen:C1832370,OMIM:601419,OMIM:602067,Orphanet:ORPHA98909;Human Phenotype Ontology:HP:0003704,MedGen:C1842161;MedGen:CN517202;MedGen:CN169374	Cardiomyopathy;Cardiovascular phenotype;Dilated Cardiomyopathy, Dominant;Myofibrillar Myopathy, Dominant;Myofibrillar myopathy 1;Scapuloperoneal weakness;not provided;not specified	germline	germline	GRCh38	NC_000002.12	2	219418537	219418537	A	G	2q35	criteria provided, multiple submitters, no conflicts	9		N	-	2	36002
44667	single nucleotide variant	NM_001927.4(DES):c.93T>C (p.Ser31=)	1674	DES	HGNC:2770	Benign	0	2017-07-12	2017800	-	RCV000029661;RCV000242424;RCV000312502;RCV000277612;RCV000325693;RCV000369464;RCV000710120;RCV000037256	Human Phenotype Ontology:HP:0001638,MedGen:C0878544,Orphanet:ORPHA167848,SNOMED CT:85898001;MedGen:CN230736;MedGen:CN239310;MedGen:CN239446;MedGen:C1832370,OMIM:601419,OMIM:602067,Orphanet:ORPHA98909;Human Phenotype Ontology:HP:0003704,MedGen:C1842161;MedGen:CN517202;MedGen:CN169374	Cardiomyopathy;Cardiovascular phenotype;Dilated Cardiomyopathy, Dominant;Myofibrillar Myopathy, Dominant;Myofibrillar myopathy 1;Scapuloperoneal weakness;not provided;not specified	germline	germline	GRCh37	NC_000002.11	2	220283277	220283277	T	C	2q35	criteria provided, multiple submitters, no conflicts	9		N	-	2	36003
44667	single nucleotide variant	NM_001927.4(DES):c.93T>C (p.Ser31=)	1674	DES	HGNC:2770	Benign	0	2017-07-12	2017800	-	RCV000029661;RCV000242424;RCV000312502;RCV000277612;RCV000325693;RCV000369464;RCV000710120;RCV000037256	Human Phenotype Ontology:HP:0001638,MedGen:C0878544,Orphanet:ORPHA167848,SNOMED CT:85898001;MedGen:CN230736;MedGen:CN239310;MedGen:CN239446;MedGen:C1832370,OMIM:601419,OMIM:602067,Orphanet:ORPHA98909;Human Phenotype Ontology:HP:0003704,MedGen:C1842161;MedGen:CN517202;MedGen:CN169374	Cardiomyopathy;Cardiovascular phenotype;Dilated Cardiomyopathy, Dominant;Myofibrillar Myopathy, Dominant;Myofibrillar myopathy 1;Scapuloperoneal weakness;not provided;not specified	germline	germline	GRCh38	NC_000002.12	2	219418555	219418555	T	C	2q35	criteria provided, multiple submitters, no conflicts	9		N	-	2	36003
53410	single nucleotide variant	NM_001927.4(DES):c.1026C>T (p.Asn342=)	1674	DES	HGNC:2770	Benign/Likely benign	0	2019-03-05	61731508	-	RCV000770172;RCV000248571;RCV000336268;RCV000348859;RCV000375457;RCV000281168;RCV000459928;RCV000037223	Human Phenotype Ontology:HP:0001638,MedGen:C0878544,Orphanet:ORPHA167848,SNOMED CT:85898001;MedGen:CN230736;MedGen:CN239310;MedGen:CN239446;MedGen:C1832370,OMIM:601419,OMIM:602067,Orphanet:ORPHA98909;Human Phenotype Ontology:HP:0003704,MedGen:C1842161;MedGen:CN517202;MedGen:CN169374	Cardiomyopathy;Cardiovascular phenotype;Dilated Cardiomyopathy, Dominant;Myofibrillar Myopathy, Dominant;Myofibrillar myopathy 1;Scapuloperoneal weakness;not provided;not specified	germline	germline	GRCh37	NC_000002.11	2	220286064	220286064	C	T	2q35	criteria provided, multiple submitters, no conflicts	6		N	-	2	44243
53410	single nucleotide variant	NM_001927.4(DES):c.1026C>T (p.Asn342=)	1674	DES	HGNC:2770	Benign/Likely benign	0	2019-03-05	61731508	-	RCV000770172;RCV000248571;RCV000336268;RCV000348859;RCV000375457;RCV000281168;RCV000459928;RCV000037223	Human Phenotype Ontology:HP:0001638,MedGen:C0878544,Orphanet:ORPHA167848,SNOMED CT:85898001;MedGen:CN230736;MedGen:CN239310;MedGen:CN239446;MedGen:C1832370,OMIM:601419,OMIM:602067,Orphanet:ORPHA98909;Human Phenotype Ontology:HP:0003704,MedGen:C1842161;MedGen:CN517202;MedGen:CN169374	Cardiomyopathy;Cardiovascular phenotype;Dilated Cardiomyopathy, Dominant;Myofibrillar Myopathy, Dominant;Myofibrillar myopathy 1;Scapuloperoneal weakness;not provided;not specified	germline	germline	GRCh38	NC_000002.12	2	219421342	219421342	C	T	2q35	criteria provided, multiple submitters, no conflicts	6		N	-	2	44243
53441	single nucleotide variant	NM_001927.4(DES):c.934G>A (p.Asp312Asn)	1674	DES	HGNC:2770	Uncertain significance	0	2019-01-08	34337334	-	RCV000770171;RCV000245347;RCV000475003;RCV000475003;RCV000056815;RCV000037257	Human Phenotype Ontology:HP:0001638,MedGen:C0878544,Orphanet:ORPHA167848,SNOMED CT:85898001;MedGen:CN230736;MedGen:C3809137;MedGen:C1832370,OMIM:601419,OMIM:602067,Orphanet:ORPHA98909;MedGen:CN517202;MedGen:CN169374	Cardiomyopathy;Cardiovascular phenotype;Muscular dystrophy, limb-girdle, type 2R;Myofibrillar myopathy 1;not provided;not specified	germline	germline	GRCh37	NC_000002.11	2	220285586	220285586	G	A	2q35	criteria provided, multiple submitters, no conflicts	8		N	-	2	44274
53441	single nucleotide variant	NM_001927.4(DES):c.934G>A (p.Asp312Asn)	1674	DES	HGNC:2770	Uncertain significance	0	2019-01-08	34337334	-	RCV000770171;RCV000245347;RCV000475003;RCV000475003;RCV000056815;RCV000037257	Human Phenotype Ontology:HP:0001638,MedGen:C0878544,Orphanet:ORPHA167848,SNOMED CT:85898001;MedGen:CN230736;MedGen:C3809137;MedGen:C1832370,OMIM:601419,OMIM:602067,Orphanet:ORPHA98909;MedGen:CN517202;MedGen:CN169374	Cardiomyopathy;Cardiovascular phenotype;Muscular dystrophy, limb-girdle, type 2R;Myofibrillar myopathy 1;not provided;not specified	germline	germline	GRCh38	NC_000002.12	2	219420864	219420864	G	A	2q35	criteria provided, multiple submitters, no conflicts	8		N	-	2	44274
53422	single nucleotide variant	NM_001927.4(DES):c.18G>A (p.Ser6=)	1674	DES	HGNC:2770	Conflicting interpretations of pathogenicity	0	2019-02-26	199972656	-	RCV000769153;RCV000334781;RCV000340575;RCV000286817;RCV000405735;RCV000724222;RCV000037235	Human Phenotype Ontology:HP:0001638,MedGen:C0878544,Orphanet:ORPHA167848,SNOMED CT:85898001;MedGen:CN239310;MedGen:CN239446;MedGen:C1832370,OMIM:601419,OMIM:602067,Orphanet:ORPHA98909;Human Phenotype Ontology:HP:0003704,MedGen:C1842161;MedGen:CN517202;MedGen:CN169374	Cardiomyopathy;Dilated Cardiomyopathy, Dominant;Myofibrillar Myopathy, Dominant;Myofibrillar myopathy 1;Scapuloperoneal weakness;not provided;not specified	germline	germline	GRCh37	NC_000002.11	2	220283202	220283202	G	A	2q35	criteria provided, conflicting interpretations	5		N	-	2	44255
53422	single nucleotide variant	NM_001927.4(DES):c.18G>A (p.Ser6=)	1674	DES	HGNC:2770	Conflicting interpretations of pathogenicity	0	2019-02-26	199972656	-	RCV000769153;RCV000334781;RCV000340575;RCV000286817;RCV000405735;RCV000724222;RCV000037235	Human Phenotype Ontology:HP:0001638,MedGen:C0878544,Orphanet:ORPHA167848,SNOMED CT:85898001;MedGen:CN239310;MedGen:CN239446;MedGen:C1832370,OMIM:601419,OMIM:602067,Orphanet:ORPHA98909;Human Phenotype Ontology:HP:0003704,MedGen:C1842161;MedGen:CN517202;MedGen:CN169374	Cardiomyopathy;Dilated Cardiomyopathy, Dominant;Myofibrillar Myopathy, Dominant;Myofibrillar myopathy 1;Scapuloperoneal weakness;not provided;not specified	germline	germline	GRCh38	NC_000002.12	2	219418480	219418480	G	A	2q35	criteria provided, conflicting interpretations	5		N	-	2	44255
53440	deletion	NM_001927.4(DES):c.897+4_897+5del	1674	DES	HGNC:2770	Benign/Likely benign	0	2019-03-04	397516699	-	RCV000770170;RCV000352919;RCV000298076;RCV000268007;RCV000304469;RCV000462365;RCV000037255	Human Phenotype Ontology:HP:0001638,MedGen:C0878544,Orphanet:ORPHA167848,SNOMED CT:85898001;MedGen:CN239310;MedGen:CN239446;MedGen:C1832370,OMIM:601419,OMIM:602067,Orphanet:ORPHA98909;Human Phenotype Ontology:HP:0003704,MedGen:C1842161;MedGen:CN517202;MedGen:CN169374	Cardiomyopathy;Dilated Cardiomyopathy, Dominant;Myofibrillar Myopathy, Dominant;Myofibrillar myopathy 1;Scapuloperoneal weakness;not provided;not specified	germline	germline	GRCh37	NC_000002.11	2	220285382	220285383	TGG	T	2q35	criteria provided, multiple submitters, no conflicts	5		N	-	2	44273
53440	deletion	NM_001927.4(DES):c.897+4_897+5del	1674	DES	HGNC:2770	Benign/Likely benign	0	2019-03-04	397516699	-	RCV000770170;RCV000352919;RCV000298076;RCV000268007;RCV000304469;RCV000462365;RCV000037255	Human Phenotype Ontology:HP:0001638,MedGen:C0878544,Orphanet:ORPHA167848,SNOMED CT:85898001;MedGen:CN239310;MedGen:CN239446;MedGen:C1832370,OMIM:601419,OMIM:602067,Orphanet:ORPHA98909;Human Phenotype Ontology:HP:0003704,MedGen:C1842161;MedGen:CN517202;MedGen:CN169374	Cardiomyopathy;Dilated Cardiomyopathy, Dominant;Myofibrillar Myopathy, Dominant;Myofibrillar myopathy 1;Scapuloperoneal weakness;not provided;not specified	germline	germline	GRCh38	NC_000002.12	2	219420660	219420661	TGG	T	2q35	criteria provided, multiple submitters, no conflicts	5		N	-	2	44273
77320	single nucleotide variant	NM_001927.4(DES):c.893C>T (p.Ser298Leu)	1674	DES	HGNC:2770	Uncertain significance	1	2019-01-03	62636491	-	RCV000735983;RCV000171830;RCV000466593;RCV000466593;RCV000056814	Human Phenotype Ontology:HP:0001638,MedGen:C0878544,Orphanet:ORPHA167848,SNOMED CT:85898001;MedGen:CN235865;MedGen:C3809137;MedGen:C1832370,OMIM:601419,OMIM:602067,Orphanet:ORPHA98909;MedGen:CN517202	Cardiomyopathy;Dilated cardiomyopathy;Muscular dystrophy, limb-girdle, type 2R;Myofibrillar myopathy 1;not provided	germline;unknown	germline	GRCh37	NC_000002.11	2	220285374	220285374	C	T	2q35	criteria provided, multiple submitters, no conflicts	6		N	-	2	66423
77320	single nucleotide variant	NM_001927.4(DES):c.893C>T (p.Ser298Leu)	1674	DES	HGNC:2770	Uncertain significance	1	2019-01-03	62636491	-	RCV000735983;RCV000171830;RCV000466593;RCV000466593;RCV000056814	Human Phenotype Ontology:HP:0001638,MedGen:C0878544,Orphanet:ORPHA167848,SNOMED CT:85898001;MedGen:CN235865;MedGen:C3809137;MedGen:C1832370,OMIM:601419,OMIM:602067,Orphanet:ORPHA98909;MedGen:CN517202	Cardiomyopathy;Dilated cardiomyopathy;Muscular dystrophy, limb-girdle, type 2R;Myofibrillar myopathy 1;not provided	germline;unknown	germline	GRCh38	NC_000002.12	2	219420652	219420652	C	T	2q35	criteria provided, multiple submitters, no conflicts	6		N	-	2	66423
77320	single nucleotide variant	NM_001927.4(DES):c.893C>T (p.Ser298Leu)	1674	DES	HGNC:2770	Uncertain significance	1	2019-01-03	62636491	-	RCV000735983;RCV000171830;RCV000466593;RCV000466593;RCV000056814	Human Phenotype Ontology:HP:0001638,MedGen:C0878544,Orphanet:ORPHA167848,SNOMED CT:85898001;MedGen:CN235865;MedGen:C3809137;MedGen:C1832370,OMIM:601419,OMIM:602067,Orphanet:ORPHA98909;MedGen:CN517202	Cardiomyopathy;Dilated cardiomyopathy;Muscular dystrophy, limb-girdle, type 2R;Myofibrillar myopathy 1;not provided	germline;unknown	germline	NCBI36	NC_000002.10	2	219993618	219993618	C	T	2q35	criteria provided, multiple submitters, no conflicts	6		N	-	2	66423
450655	single nucleotide variant	NM_001927.4(DES):c.541G>C (p.Asp181His)	1674	DES	HGNC:2770	Uncertain significance	0	2017-08-04	1297244198	-	RCV000770167;RCV000535306;RCV000535306	Human Phenotype Ontology:HP:0001638,MedGen:C0878544,Orphanet:ORPHA167848,SNOMED CT:85898001;MedGen:C3809137;MedGen:C1832370,OMIM:601419,OMIM:602067,Orphanet:ORPHA98909	Cardiomyopathy;Muscular dystrophy, limb-girdle, type 2R;Myofibrillar myopathy 1	germline	germline	GRCh38	NC_000002.12	2	219419003	219419003	G	C	2q35	criteria provided, multiple submitters, no conflicts	2		N	-	2	474289
450655	single nucleotide variant	NM_001927.4(DES):c.541G>C (p.Asp181His)	1674	DES	HGNC:2770	Uncertain significance	0	2017-08-04	1297244198	-	RCV000770167;RCV000535306;RCV000535306	Human Phenotype Ontology:HP:0001638,MedGen:C0878544,Orphanet:ORPHA167848,SNOMED CT:85898001;MedGen:C3809137;MedGen:C1832370,OMIM:601419,OMIM:602067,Orphanet:ORPHA98909	Cardiomyopathy;Muscular dystrophy, limb-girdle, type 2R;Myofibrillar myopathy 1	germline	germline	GRCh37	NC_000002.11	2	220283725	220283725	G	C	2q35	criteria provided, multiple submitters, no conflicts	2		N	-	2	474289
614880	single nucleotide variant	NM_001927.4(DES):c.516G>A (p.Gln172=)	1674	DES	HGNC:2770	Conflicting interpretations of pathogenicity	0	2018-07-12	1014762661	-	RCV000770166;RCV000877659	Human Phenotype Ontology:HP:0001638,MedGen:C0878544,Orphanet:ORPHA167848,SNOMED CT:85898001;MedGen:CN517202	Cardiomyopathy;not provided	germline	germline	GRCh38	NC_000002.12	2	219418978	219418978	G	A	2q35	criteria provided, conflicting interpretations	2		N	-	2	626713
614880	single nucleotide variant	NM_001927.4(DES):c.516G>A (p.Gln172=)	1674	DES	HGNC:2770	Conflicting interpretations of pathogenicity	0	2018-07-12	1014762661	-	RCV000770166;RCV000877659	Human Phenotype Ontology:HP:0001638,MedGen:C0878544,Orphanet:ORPHA167848,SNOMED CT:85898001;MedGen:CN517202	Cardiomyopathy;not provided	germline	germline	GRCh37	NC_000002.11	2	220283700	220283700	G	A	2q35	criteria provided, conflicting interpretations	2		N	-	2	626713
228919	single nucleotide variant	NM_001927.4(DES):c.656C>T (p.Thr219Ile)	1674	DES	HGNC:2770	Conflicting interpretations of pathogenicity	0	2019-02-18	144901249	-	RCV000770168;RCV000726722;RCV000217963	Human Phenotype Ontology:HP:0001638,MedGen:C0878544,Orphanet:ORPHA167848,SNOMED CT:85898001;MedGen:CN517202;MedGen:CN169374	Cardiomyopathy;not provided;not specified	germline	germline	GRCh37	NC_000002.11	2	220284989	220284989	C	T	2q35	criteria provided, conflicting interpretations	4		N	-	2	228550
228919	single nucleotide variant	NM_001927.4(DES):c.656C>T (p.Thr219Ile)	1674	DES	HGNC:2770	Conflicting interpretations of pathogenicity	0	2019-02-18	144901249	-	RCV000770168;RCV000726722;RCV000217963	Human Phenotype Ontology:HP:0001638,MedGen:C0878544,Orphanet:ORPHA167848,SNOMED CT:85898001;MedGen:CN517202;MedGen:CN169374	Cardiomyopathy;not provided;not specified	germline	germline	GRCh38	NC_000002.12	2	219420267	219420267	C	T	2q35	criteria provided, conflicting interpretations	4		N	-	2	228550
366380	single nucleotide variant	NM_001927.4(DES):c.816C>T (p.Ala272=)	1674	DES	HGNC:2770	Likely benign	0	2018-12-07	759823001	-	RCV000770169;RCV000539100;RCV000418306	Human Phenotype Ontology:HP:0001638,MedGen:C0878544,Orphanet:ORPHA167848,SNOMED CT:85898001;MedGen:CN517202;MedGen:CN169374	Cardiomyopathy;not provided;not specified	germline	germline	GRCh37	NC_000002.11	2	220285297	220285297	C	T	2q35	criteria provided, multiple submitters, no conflicts	3		N	-	2	384445
366380	single nucleotide variant	NM_001927.4(DES):c.816C>T (p.Ala272=)	1674	DES	HGNC:2770	Likely benign	0	2018-12-07	759823001	-	RCV000770169;RCV000539100;RCV000418306	Human Phenotype Ontology:HP:0001638,MedGen:C0878544,Orphanet:ORPHA167848,SNOMED CT:85898001;MedGen:CN517202;MedGen:CN169374	Cardiomyopathy;not provided;not specified	germline	germline	GRCh38	NC_000002.12	2	219420575	219420575	C	T	2q35	criteria provided, multiple submitters, no conflicts	3		N	-	2	384445
258239	single nucleotide variant	NM_001927.4(DES):c.286G>T (p.Ala96Ser)	1674	DES	HGNC:2770	Uncertain significance	0	2013-03-11	201190593	-	RCV000253402	MedGen:CN230736	Cardiovascular phenotype	germline	germline	GRCh37	NC_000002.11	2	220283470	220283470	G	T	2q35	criteria provided, single submitter	1		N	-	2	263554
258239	single nucleotide variant	NM_001927.4(DES):c.286G>T (p.Ala96Ser)	1674	DES	HGNC:2770	Uncertain significance	0	2013-03-11	201190593	-	RCV000253402	MedGen:CN230736	Cardiovascular phenotype	germline	germline	GRCh38	NC_000002.12	2	219418748	219418748	G	T	2q35	criteria provided, single submitter	1		N	-	2	263554
258242	single nucleotide variant	NM_001927.4(DES):c.609A>C (p.Glu203Asp)	1674	DES	HGNC:2770	Uncertain significance	0	2015-07-17	369495436	-	RCV000246738	MedGen:CN230736	Cardiovascular phenotype	germline	germline	GRCh37	NC_000002.11	2	220284847	220284847	A	C	2q35	criteria provided, single submitter	1		N	-	2	264129
258242	single nucleotide variant	NM_001927.4(DES):c.609A>C (p.Glu203Asp)	1674	DES	HGNC:2770	Uncertain significance	0	2015-07-17	369495436	-	RCV000246738	MedGen:CN230736	Cardiovascular phenotype	germline	germline	GRCh38	NC_000002.12	2	219420125	219420125	A	C	2q35	criteria provided, single submitter	1		N	-	2	264129
258249	single nucleotide variant	NM_001927.4(DES):c.438C>G (p.Arg146=)	1674	DES	HGNC:2770	Likely benign	0	2012-08-09	569103926	-	RCV000247616	MedGen:CN230736	Cardiovascular phenotype	germline	germline	GRCh37	NC_000002.11	2	220283622	220283622	C	G	2q35	criteria provided, single submitter	1		N	-	2	263361
258249	single nucleotide variant	NM_001927.4(DES):c.438C>G (p.Arg146=)	1674	DES	HGNC:2770	Likely benign	0	2012-08-09	569103926	-	RCV000247616	MedGen:CN230736	Cardiovascular phenotype	germline	germline	GRCh38	NC_000002.12	2	219418900	219418900	C	G	2q35	criteria provided, single submitter	1		N	-	2	263361
509492	single nucleotide variant	NM_001927.4(DES):c.144G>A (p.Ser48=)	1674	DES	HGNC:2770	Likely benign	0	2017-11-15	1553603221	-	RCV000620151	MedGen:CN230736	Cardiovascular phenotype	germline	germline	GRCh38	NC_000002.12	2	219418606	219418606	G	A	2q35	criteria provided, single submitter	1		N	-	2	518863
509492	single nucleotide variant	NM_001927.4(DES):c.144G>A (p.Ser48=)	1674	DES	HGNC:2770	Likely benign	0	2017-11-15	1553603221	-	RCV000620151	MedGen:CN230736	Cardiovascular phenotype	germline	germline	GRCh37	NC_000002.11	2	220283328	220283328	G	A	2q35	criteria provided, single submitter	1		N	-	2	518863
509493	single nucleotide variant	NM_001927.4(DES):c.651A>G (p.Ala217=)	1674	DES	HGNC:2770	Likely benign	0	2017-07-07	1553603407	-	RCV000620114	MedGen:CN230736	Cardiovascular phenotype	germline	germline	GRCh37	NC_000002.11	2	220284984	220284984	A	G	2q35	criteria provided, single submitter	1		N	-	2	518671
509493	single nucleotide variant	NM_001927.4(DES):c.651A>G (p.Ala217=)	1674	DES	HGNC:2770	Likely benign	0	2017-07-07	1553603407	-	RCV000620114	MedGen:CN230736	Cardiovascular phenotype	germline	germline	GRCh38	NC_000002.12	2	219420262	219420262	A	G	2q35	criteria provided, single submitter	1		N	-	2	518671
509494	single nucleotide variant	NM_001927.4(DES):c.673C>T (p.Leu225=)	1674	DES	HGNC:2770	Likely benign	0	2017-06-16	774330779	-	RCV000617854	MedGen:CN230736	Cardiovascular phenotype	germline	germline	GRCh38	NC_000002.12	2	219420284	219420284	C	T	2q35	criteria provided, single submitter	1		N	-	2	518669
509494	single nucleotide variant	NM_001927.4(DES):c.673C>T (p.Leu225=)	1674	DES	HGNC:2770	Likely benign	0	2017-06-16	774330779	-	RCV000617854	MedGen:CN230736	Cardiovascular phenotype	germline	germline	GRCh37	NC_000002.11	2	220285006	220285006	C	T	2q35	criteria provided, single submitter	1		N	-	2	518669
509495	single nucleotide variant	NM_001927.4(DES):c.729T>C (p.His243=)	1674	DES	HGNC:2770	Likely benign	0	2016-10-21	949090924	-	RCV000619645	MedGen:CN230736	Cardiovascular phenotype	germline	germline	GRCh38	NC_000002.12	2	219420340	219420340	T	C	2q35	criteria provided, single submitter	1		N	-	2	519135
509495	single nucleotide variant	NM_001927.4(DES):c.729T>C (p.His243=)	1674	DES	HGNC:2770	Likely benign	0	2016-10-21	949090924	-	RCV000619645	MedGen:CN230736	Cardiovascular phenotype	germline	germline	GRCh37	NC_000002.11	2	220285062	220285062	T	C	2q35	criteria provided, single submitter	1		N	-	2	519135
509496	single nucleotide variant	NM_001927.4(DES):c.1227G>A (p.Leu409=)	1674	DES	HGNC:2770	Likely benign	0	2016-09-01	143954788	-	RCV000618446	MedGen:CN230736	Cardiovascular phenotype	germline	germline	GRCh38	NC_000002.12	2	219421543	219421543	G	A	2q35	criteria provided, single submitter	1		N	-	2	519124
509496	single nucleotide variant	NM_001927.4(DES):c.1227G>A (p.Leu409=)	1674	DES	HGNC:2770	Likely benign	0	2016-09-01	143954788	-	RCV000618446	MedGen:CN230736	Cardiovascular phenotype	germline	germline	GRCh37	NC_000002.11	2	220286265	220286265	G	A	2q35	criteria provided, single submitter	1		N	-	2	519124
53432	single nucleotide variant	NM_001927.4(DES):c.638C>T (p.Ala213Val)	1674	DES	HGNC:2770	Conflicting interpretations of pathogenicity	1	2019-03-05	41272699	-	RCV000250294;RCV000203295;RCV000313133;RCV000263666;RCV000239721;RCV000318781;RCV000367823;RCV000056805;RCV000037245	MedGen:CN230736;Gene:1732,Human Phenotype Ontology:HP:0000776,MeSH:D065630,MedGen:C0235833,OMIM:142340,Orphanet:ORPHA2140;MedGen:CN239310;MedGen:CN239446;Human Phenotype Ontology:HP:0003715,MedGen:C2678065,Orphanet:ORPHA593,SNOMED CT:699269005;MedGen:C1832370,OMIM:601419,OMIM:602067,Orphanet:ORPHA98909;Human Phenotype Ontology:HP:0003704,MedGen:C1842161;MedGen:CN517202;MedGen:CN169374	Cardiovascular phenotype;Congenital diaphragmatic hernia;Dilated Cardiomyopathy, Dominant;Myofibrillar Myopathy, Dominant;Myofibrillar myopathy;Myofibrillar myopathy 1;Scapuloperoneal weakness;not provided;not specified	germline;unknown	germline	GRCh37	NC_000002.11	2	220284876	220284876	C	T	2q35	criteria provided, conflicting interpretations	13		N	HGMD:CM117560,UniProtKB (protein):P17661#VAR_042451	2	44265
53432	single nucleotide variant	NM_001927.4(DES):c.638C>T (p.Ala213Val)	1674	DES	HGNC:2770	Conflicting interpretations of pathogenicity	1	2019-03-05	41272699	-	RCV000250294;RCV000203295;RCV000313133;RCV000263666;RCV000239721;RCV000318781;RCV000367823;RCV000056805;RCV000037245	MedGen:CN230736;Gene:1732,Human Phenotype Ontology:HP:0000776,MeSH:D065630,MedGen:C0235833,OMIM:142340,Orphanet:ORPHA2140;MedGen:CN239310;MedGen:CN239446;Human Phenotype Ontology:HP:0003715,MedGen:C2678065,Orphanet:ORPHA593,SNOMED CT:699269005;MedGen:C1832370,OMIM:601419,OMIM:602067,Orphanet:ORPHA98909;Human Phenotype Ontology:HP:0003704,MedGen:C1842161;MedGen:CN517202;MedGen:CN169374	Cardiovascular phenotype;Congenital diaphragmatic hernia;Dilated Cardiomyopathy, Dominant;Myofibrillar Myopathy, Dominant;Myofibrillar myopathy;Myofibrillar myopathy 1;Scapuloperoneal weakness;not provided;not specified	germline;unknown	germline	GRCh38	NC_000002.12	2	219420154	219420154	C	T	2q35	criteria provided, conflicting interpretations	13		N	HGMD:CM117560,UniProtKB (protein):P17661#VAR_042451	2	44265
53428	single nucleotide variant	NM_001927.4(DES):c.407T>A (p.Leu136His)	1674	DES	HGNC:2770	Uncertain significance	0	2018-10-18	397516695	-	RCV000618538;RCV000735343;RCV000735343;RCV000735343;RCV000735343;RCV000735343;RCV000528546;RCV000528546;RCV000735343;RCV000735343;RCV000735343;RCV000735343;RCV000735343;RCV000735343;RCV000735343;RCV000735343;RCV000735343;RCV000726980;RCV000037241	MedGen:CN230736;Human Phenotype Ontology:HP:0006903,MedGen:C4024967;Human Phenotype Ontology:HP:0001290,MedGen:C1858120;Human Phenotype Ontology:HP:0009062,MedGen:C3806604;Human Phenotype Ontology:HP:0006530,MedGen:C0206062,Orphanet:ORPHA182095;Human Phenotype Ontology:HP:0003198,MedGen:C0026848;MedGen:C3809137;MedGen:C1832370,OMIM:601419,OMIM:602067,Orphanet:ORPHA98909;Human Phenotype Ontology:H…	Cardiovascular phenotype;Congenital peripheral neuropathy;Generalized hypotonia;Infantile axial hypotonia;Interstitial pulmonary abnormality;Muscular Diseases;Muscular dystrophy, limb-girdle, type 2R;Myofibrillar myopathy 1;Neonatal hypotonia;Neonatal respiratory distress;Proximal muscle weakness;Proximal muscle weakness in upper limbs;Pulmonary alveolar proteinosis;Respiratory distress;Respirato…	germline	germline	GRCh37	NC_000002.11	2	220283591	220283591	T	A	2q35	criteria provided, multiple submitters, no conflicts	8		N	-	2	44261
53428	single nucleotide variant	NM_001927.4(DES):c.407T>A (p.Leu136His)	1674	DES	HGNC:2770	Uncertain significance	0	2018-10-18	397516695	-	RCV000618538;RCV000735343;RCV000735343;RCV000735343;RCV000735343;RCV000735343;RCV000528546;RCV000528546;RCV000735343;RCV000735343;RCV000735343;RCV000735343;RCV000735343;RCV000735343;RCV000735343;RCV000735343;RCV000735343;RCV000726980;RCV000037241	MedGen:CN230736;Human Phenotype Ontology:HP:0006903,MedGen:C4024967;Human Phenotype Ontology:HP:0001290,MedGen:C1858120;Human Phenotype Ontology:HP:0009062,MedGen:C3806604;Human Phenotype Ontology:HP:0006530,MedGen:C0206062,Orphanet:ORPHA182095;Human Phenotype Ontology:HP:0003198,MedGen:C0026848;MedGen:C3809137;MedGen:C1832370,OMIM:601419,OMIM:602067,Orphanet:ORPHA98909;Human Phenotype Ontology:H…	Cardiovascular phenotype;Congenital peripheral neuropathy;Generalized hypotonia;Infantile axial hypotonia;Interstitial pulmonary abnormality;Muscular Diseases;Muscular dystrophy, limb-girdle, type 2R;Myofibrillar myopathy 1;Neonatal hypotonia;Neonatal respiratory distress;Proximal muscle weakness;Proximal muscle weakness in upper limbs;Pulmonary alveolar proteinosis;Respiratory distress;Respirato…	germline	germline	GRCh38	NC_000002.12	2	219418869	219418869	T	A	2q35	criteria provided, multiple submitters, no conflicts	8		N	-	2	44261
53425	single nucleotide variant	NM_001927.4(DES):c.372G>A (p.Glu124=)	1674	DES	HGNC:2770	Benign	0	2018-07-26	34365369	-	RCV000252338;RCV000271597;RCV000472667;RCV000376849;RCV000364043;RCV000472667;RCV000329285;RCV000711439;RCV000037238	MedGen:CN230736;MedGen:CN239310;MedGen:C3809137;MedGen:CN239446;MedGen:C1832370,OMIM:601419,OMIM:602067,Orphanet:ORPHA98909;MedGen:C1832370,OMIM:601419,OMIM:602067,Orphanet:ORPHA98909;Human Phenotype Ontology:HP:0003704,MedGen:C1842161;MedGen:CN517202;MedGen:CN169374	Cardiovascular phenotype;Dilated Cardiomyopathy, Dominant;Muscular dystrophy, limb-girdle, type 2R;Myofibrillar Myopathy, Dominant;Myofibrillar myopathy 1;Myofibrillar myopathy 1;Scapuloperoneal weakness;not provided;not specified	germline	germline	GRCh37	NC_000002.11	2	220283556	220283556	G	A	2q35	criteria provided, multiple submitters, no conflicts	8		N	-	2	44258
53425	single nucleotide variant	NM_001927.4(DES):c.372G>A (p.Glu124=)	1674	DES	HGNC:2770	Benign	0	2018-07-26	34365369	-	RCV000252338;RCV000271597;RCV000472667;RCV000376849;RCV000364043;RCV000472667;RCV000329285;RCV000711439;RCV000037238	MedGen:CN230736;MedGen:CN239310;MedGen:C3809137;MedGen:CN239446;MedGen:C1832370,OMIM:601419,OMIM:602067,Orphanet:ORPHA98909;MedGen:C1832370,OMIM:601419,OMIM:602067,Orphanet:ORPHA98909;Human Phenotype Ontology:HP:0003704,MedGen:C1842161;MedGen:CN517202;MedGen:CN169374	Cardiovascular phenotype;Dilated Cardiomyopathy, Dominant;Muscular dystrophy, limb-girdle, type 2R;Myofibrillar Myopathy, Dominant;Myofibrillar myopathy 1;Myofibrillar myopathy 1;Scapuloperoneal weakness;not provided;not specified	germline	germline	GRCh38	NC_000002.12	2	219418834	219418834	G	A	2q35	criteria provided, multiple submitters, no conflicts	8		N	-	2	44258
53429	single nucleotide variant	NM_001927.4(DES):c.408C>T (p.Leu136=)	1674	DES	HGNC:2770	Benign	0	2017-08-09	111828114	-	RCV000249408;RCV000323335;RCV000460179;RCV000380447;RCV000278909;RCV000460179;RCV000284644;RCV000037242	MedGen:CN230736;MedGen:CN239310;MedGen:C3809137;MedGen:CN239446;MedGen:C1832370,OMIM:601419,OMIM:602067,Orphanet:ORPHA98909;MedGen:C1832370,OMIM:601419,OMIM:602067,Orphanet:ORPHA98909;Human Phenotype Ontology:HP:0003704,MedGen:C1842161;MedGen:CN169374	Cardiovascular phenotype;Dilated Cardiomyopathy, Dominant;Muscular dystrophy, limb-girdle, type 2R;Myofibrillar Myopathy, Dominant;Myofibrillar myopathy 1;Myofibrillar myopathy 1;Scapuloperoneal weakness;not specified	germline	germline	GRCh37	NC_000002.11	2	220283592	220283592	C	T	2q35	criteria provided, multiple submitters, no conflicts	8		N	-	2	44262
53429	single nucleotide variant	NM_001927.4(DES):c.408C>T (p.Leu136=)	1674	DES	HGNC:2770	Benign	0	2017-08-09	111828114	-	RCV000249408;RCV000323335;RCV000460179;RCV000380447;RCV000278909;RCV000460179;RCV000284644;RCV000037242	MedGen:CN230736;MedGen:CN239310;MedGen:C3809137;MedGen:CN239446;MedGen:C1832370,OMIM:601419,OMIM:602067,Orphanet:ORPHA98909;MedGen:C1832370,OMIM:601419,OMIM:602067,Orphanet:ORPHA98909;Human Phenotype Ontology:HP:0003704,MedGen:C1842161;MedGen:CN169374	Cardiovascular phenotype;Dilated Cardiomyopathy, Dominant;Muscular dystrophy, limb-girdle, type 2R;Myofibrillar Myopathy, Dominant;Myofibrillar myopathy 1;Myofibrillar myopathy 1;Scapuloperoneal weakness;not specified	germline	germline	GRCh38	NC_000002.12	2	219418870	219418870	C	T	2q35	criteria provided, multiple submitters, no conflicts	8		N	-	2	44262
53409	single nucleotide variant	NM_001927.4(DES):c.1014G>C (p.Leu338=)	1674	DES	HGNC:2770	Benign	0	2017-07-12	12920	-	RCV000250707;RCV000270208;RCV000388336;RCV000325316;RCV000293964;RCV000710116;RCV000037222	MedGen:CN230736;MedGen:CN239310;MedGen:CN239446;MedGen:C1832370,OMIM:601419,OMIM:602067,Orphanet:ORPHA98909;Human Phenotype Ontology:HP:0003704,MedGen:C1842161;MedGen:CN517202;MedGen:CN169374	Cardiovascular phenotype;Dilated Cardiomyopathy, Dominant;Myofibrillar Myopathy, Dominant;Myofibrillar myopathy 1;Scapuloperoneal weakness;not provided;not specified	germline	germline	GRCh37	NC_000002.11	2	220285666	220285666	G	C	2q35	criteria provided, multiple submitters, no conflicts	7		N	-	2	44242
53409	single nucleotide variant	NM_001927.4(DES):c.1014G>C (p.Leu338=)	1674	DES	HGNC:2770	Benign	0	2017-07-12	12920	-	RCV000250707;RCV000270208;RCV000388336;RCV000325316;RCV000293964;RCV000710116;RCV000037222	MedGen:CN230736;MedGen:CN239310;MedGen:CN239446;MedGen:C1832370,OMIM:601419,OMIM:602067,Orphanet:ORPHA98909;Human Phenotype Ontology:HP:0003704,MedGen:C1842161;MedGen:CN517202;MedGen:CN169374	Cardiovascular phenotype;Dilated Cardiomyopathy, Dominant;Myofibrillar Myopathy, Dominant;Myofibrillar myopathy 1;Scapuloperoneal weakness;not provided;not specified	germline	germline	GRCh38	NC_000002.12	2	219420944	219420944	G	C	2q35	criteria provided, multiple submitters, no conflicts	7		N	-	2	44242
53412	single nucleotide variant	NM_001927.4(DES):c.1104G>A (p.Ala368=)	1674	DES	HGNC:2770	Benign	0	2017-07-12	1058284	-	RCV000242476;RCV000403379;RCV000305879;RCV000405738;RCV000342152;RCV000710117;RCV000037225	MedGen:CN230736;MedGen:CN239310;MedGen:CN239446;MedGen:C1832370,OMIM:601419,OMIM:602067,Orphanet:ORPHA98909;Human Phenotype Ontology:HP:0003704,MedGen:C1842161;MedGen:CN517202;MedGen:CN169374	Cardiovascular phenotype;Dilated Cardiomyopathy, Dominant;Myofibrillar Myopathy, Dominant;Myofibrillar myopathy 1;Scapuloperoneal weakness;not provided;not specified	germline	germline	GRCh37	NC_000002.11	2	220286142	220286142	G	A	2q35	criteria provided, multiple submitters, no conflicts	7		N	-	2	44245
53412	single nucleotide variant	NM_001927.4(DES):c.1104G>A (p.Ala368=)	1674	DES	HGNC:2770	Benign	0	2017-07-12	1058284	-	RCV000242476;RCV000403379;RCV000305879;RCV000405738;RCV000342152;RCV000710117;RCV000037225	MedGen:CN230736;MedGen:CN239310;MedGen:CN239446;MedGen:C1832370,OMIM:601419,OMIM:602067,Orphanet:ORPHA98909;Human Phenotype Ontology:HP:0003704,MedGen:C1842161;MedGen:CN517202;MedGen:CN169374	Cardiovascular phenotype;Dilated Cardiomyopathy, Dominant;Myofibrillar Myopathy, Dominant;Myofibrillar myopathy 1;Scapuloperoneal weakness;not provided;not specified	germline	germline	GRCh38	NC_000002.12	2	219421420	219421420	G	A	2q35	criteria provided, multiple submitters, no conflicts	7		N	-	2	44245
53438	single nucleotide variant	NM_001927.4(DES):c.792C>T (p.Asp264=)	1674	DES	HGNC:2770	Benign/Likely benign	0	2019-02-27	150370918	-	RCV000242387;RCV000381468;RCV000345483;RCV000295994;RCV000350858;RCV000204254;RCV000037253	MedGen:CN230736;MedGen:CN239310;MedGen:CN239446;MedGen:C1832370,OMIM:601419,OMIM:602067,Orphanet:ORPHA98909;Human Phenotype Ontology:HP:0003704,MedGen:C1842161;MedGen:CN517202;MedGen:CN169374	Cardiovascular phenotype;Dilated Cardiomyopathy, Dominant;Myofibrillar Myopathy, Dominant;Myofibrillar myopathy 1;Scapuloperoneal weakness;not provided;not specified	germline	germline	GRCh37	NC_000002.11	2	220285273	220285273	C	T	2q35	criteria provided, multiple submitters, no conflicts	7		N	-	2	44271
53438	single nucleotide variant	NM_001927.4(DES):c.792C>T (p.Asp264=)	1674	DES	HGNC:2770	Benign/Likely benign	0	2019-02-27	150370918	-	RCV000242387;RCV000381468;RCV000345483;RCV000295994;RCV000350858;RCV000204254;RCV000037253	MedGen:CN230736;MedGen:CN239310;MedGen:CN239446;MedGen:C1832370,OMIM:601419,OMIM:602067,Orphanet:ORPHA98909;Human Phenotype Ontology:HP:0003704,MedGen:C1842161;MedGen:CN517202;MedGen:CN169374	Cardiovascular phenotype;Dilated Cardiomyopathy, Dominant;Myofibrillar Myopathy, Dominant;Myofibrillar myopathy 1;Scapuloperoneal weakness;not provided;not specified	germline	germline	GRCh38	NC_000002.12	2	219420551	219420551	C	T	2q35	criteria provided, multiple submitters, no conflicts	7		N	-	2	44271
53439	single nucleotide variant	NM_001927.4(DES):c.828C>T (p.Asp276=)	1674	DES	HGNC:2770	Benign	0	2017-07-12	1058261	-	RCV000247557;RCV000397462;RCV000338231;RCV000311313;RCV000390698;RCV000037254	MedGen:CN230736;MedGen:CN239310;MedGen:CN239446;MedGen:C1832370,OMIM:601419,OMIM:602067,Orphanet:ORPHA98909;Human Phenotype Ontology:HP:0003704,MedGen:C1842161;MedGen:CN169374	Cardiovascular phenotype;Dilated Cardiomyopathy, Dominant;Myofibrillar Myopathy, Dominant;Myofibrillar myopathy 1;Scapuloperoneal weakness;not specified	germline	germline	GRCh37	NC_000002.11	2	220285309	220285309	C	T	2q35	criteria provided, multiple submitters, no conflicts	7		N	-	2	44272
53439	single nucleotide variant	NM_001927.4(DES):c.828C>T (p.Asp276=)	1674	DES	HGNC:2770	Benign	0	2017-07-12	1058261	-	RCV000247557;RCV000397462;RCV000338231;RCV000311313;RCV000390698;RCV000037254	MedGen:CN230736;MedGen:CN239310;MedGen:CN239446;MedGen:C1832370,OMIM:601419,OMIM:602067,Orphanet:ORPHA98909;Human Phenotype Ontology:HP:0003704,MedGen:C1842161;MedGen:CN169374	Cardiovascular phenotype;Dilated Cardiomyopathy, Dominant;Myofibrillar Myopathy, Dominant;Myofibrillar myopathy 1;Scapuloperoneal weakness;not specified	germline	germline	GRCh38	NC_000002.12	2	219420587	219420587	C	T	2q35	criteria provided, multiple submitters, no conflicts	7		N	-	2	44272
274199	single nucleotide variant	NM_001927.4(DES):c.1286G>A (p.Arg429Gln)	1674	DES	HGNC:2770	Uncertain significance	0	2018-10-31	200580581	-	RCV000617457;RCV000694336;RCV000694336;RCV000357490	MedGen:CN230736;MedGen:C3809137;MedGen:C1832370,OMIM:601419,OMIM:602067,Orphanet:ORPHA98909;MedGen:CN517202	Cardiovascular phenotype;Muscular dystrophy, limb-girdle, type 2R;Myofibrillar myopathy 1;not provided	germline	germline	GRCh37	NC_000002.11	2	220288540	220288540	G	A	2q35	criteria provided, multiple submitters, no conflicts	3		N	-	2	289962
274199	single nucleotide variant	NM_001927.4(DES):c.1286G>A (p.Arg429Gln)	1674	DES	HGNC:2770	Uncertain significance	0	2018-10-31	200580581	-	RCV000617457;RCV000694336;RCV000694336;RCV000357490	MedGen:CN230736;MedGen:C3809137;MedGen:C1832370,OMIM:601419,OMIM:602067,Orphanet:ORPHA98909;MedGen:CN517202	Cardiovascular phenotype;Muscular dystrophy, limb-girdle, type 2R;Myofibrillar myopathy 1;not provided	germline	germline	GRCh38	NC_000002.12	2	219423818	219423818	G	A	2q35	criteria provided, multiple submitters, no conflicts	3		N	-	2	289962
198111	single nucleotide variant	NM_001927.4(DES):c.154C>A (p.Arg52Ser)	1674	DES	HGNC:2770	Uncertain significance	0	2016-04-10	794728990	-	RCV000251066;RCV000233855;RCV000233855;RCV000766841;RCV000183359	MedGen:CN230736;MedGen:C3809137;MedGen:C1832370,OMIM:601419,OMIM:602067,Orphanet:ORPHA98909;MedGen:CN517202;MedGen:CN169374	Cardiovascular phenotype;Muscular dystrophy, limb-girdle, type 2R;Myofibrillar myopathy 1;not provided;not specified	germline	germline	GRCh37	NC_000002.11	2	220283338	220283338	C	A	2q35	criteria provided, multiple submitters, no conflicts	4		N	-	2	201712
198111	single nucleotide variant	NM_001927.4(DES):c.154C>A (p.Arg52Ser)	1674	DES	HGNC:2770	Uncertain significance	0	2016-04-10	794728990	-	RCV000251066;RCV000233855;RCV000233855;RCV000766841;RCV000183359	MedGen:CN230736;MedGen:C3809137;MedGen:C1832370,OMIM:601419,OMIM:602067,Orphanet:ORPHA98909;MedGen:CN517202;MedGen:CN169374	Cardiovascular phenotype;Muscular dystrophy, limb-girdle, type 2R;Myofibrillar myopathy 1;not provided;not specified	germline	germline	GRCh38	NC_000002.12	2	219418616	219418616	C	A	2q35	criteria provided, multiple submitters, no conflicts	4		N	-	2	201712
198112	single nucleotide variant	NM_001927.4(DES):c.166G>C (p.Val56Leu)	1674	DES	HGNC:2770	Uncertain significance	0	2018-12-19	578066781	-	RCV000617378;RCV000467504;RCV000467504;RCV000766842;RCV000183360	MedGen:CN230736;MedGen:C3809137;MedGen:C1832370,OMIM:601419,OMIM:602067,Orphanet:ORPHA98909;MedGen:CN517202;MedGen:CN169374	Cardiovascular phenotype;Muscular dystrophy, limb-girdle, type 2R;Myofibrillar myopathy 1;not provided;not specified	germline	germline	GRCh37	NC_000002.11	2	220283350	220283350	G	C	2q35	criteria provided, multiple submitters, no conflicts	4		N	-	2	201713
198112	single nucleotide variant	NM_001927.4(DES):c.166G>C (p.Val56Leu)	1674	DES	HGNC:2770	Uncertain significance	0	2018-12-19	578066781	-	RCV000617378;RCV000467504;RCV000467504;RCV000766842;RCV000183360	MedGen:CN230736;MedGen:C3809137;MedGen:C1832370,OMIM:601419,OMIM:602067,Orphanet:ORPHA98909;MedGen:CN517202;MedGen:CN169374	Cardiovascular phenotype;Muscular dystrophy, limb-girdle, type 2R;Myofibrillar myopathy 1;not provided;not specified	germline	germline	GRCh38	NC_000002.12	2	219418628	219418628	G	C	2q35	criteria provided, multiple submitters, no conflicts	4		N	-	2	201713
53421	single nucleotide variant	NM_001927.4(DES):c.170C>T (p.Ser57Leu)	1674	DES	HGNC:2770	Uncertain significance	0	2018-12-11	372825868	-	RCV000621896;RCV000547047;RCV000547047;RCV000586931;RCV000037234	MedGen:CN230736;MedGen:C3809137;MedGen:C1832370,OMIM:601419,OMIM:602067,Orphanet:ORPHA98909;MedGen:CN517202;MedGen:CN169374	Cardiovascular phenotype;Muscular dystrophy, limb-girdle, type 2R;Myofibrillar myopathy 1;not provided;not specified	germline	germline	GRCh37	NC_000002.11	2	220283354	220283354	C	T	2q35	criteria provided, multiple submitters, no conflicts	7		N	-	2	44254
53421	single nucleotide variant	NM_001927.4(DES):c.170C>T (p.Ser57Leu)	1674	DES	HGNC:2770	Uncertain significance	0	2018-12-11	372825868	-	RCV000621896;RCV000547047;RCV000547047;RCV000586931;RCV000037234	MedGen:CN230736;MedGen:C3809137;MedGen:C1832370,OMIM:601419,OMIM:602067,Orphanet:ORPHA98909;MedGen:CN517202;MedGen:CN169374	Cardiovascular phenotype;Muscular dystrophy, limb-girdle, type 2R;Myofibrillar myopathy 1;not provided;not specified	germline	germline	GRCh38	NC_000002.12	2	219418632	219418632	C	T	2q35	criteria provided, multiple submitters, no conflicts	7		N	-	2	44254
224252	single nucleotide variant	NM_001927.4(DES):c.643G>A (p.Val215Met)	1674	DES	HGNC:2770	Uncertain significance	0	2019-01-04	144908941	-	RCV000620253;RCV000651548;RCV000651548;RCV000208223;RCV000725602	MedGen:CN230736;MedGen:C3809137;MedGen:C1832370,OMIM:601419,OMIM:602067,Orphanet:ORPHA98909;MedGen:C0949658,Orphanet:ORPHA155,SNOMED CT:83978005;MedGen:CN517202	Cardiovascular phenotype;Muscular dystrophy, limb-girdle, type 2R;Myofibrillar myopathy 1;Primary familial hypertrophic cardiomyopathy;not provided	germline	germline	GRCh37	NC_000002.11	2	220284976	220284976	G	A	2q35	criteria provided, multiple submitters, no conflicts	5		N	-	2	222542
224252	single nucleotide variant	NM_001927.4(DES):c.643G>A (p.Val215Met)	1674	DES	HGNC:2770	Uncertain significance	0	2019-01-04	144908941	-	RCV000620253;RCV000651548;RCV000651548;RCV000208223;RCV000725602	MedGen:CN230736;MedGen:C3809137;MedGen:C1832370,OMIM:601419,OMIM:602067,Orphanet:ORPHA98909;MedGen:C0949658,Orphanet:ORPHA155,SNOMED CT:83978005;MedGen:CN517202	Cardiovascular phenotype;Muscular dystrophy, limb-girdle, type 2R;Myofibrillar myopathy 1;Primary familial hypertrophic cardiomyopathy;not provided	germline	germline	GRCh38	NC_000002.12	2	219420254	219420254	G	A	2q35	criteria provided, multiple submitters, no conflicts	5		N	-	2	222542
198135	single nucleotide variant	NM_001927.4(DES):c.1371+1G>A	1674	DES	HGNC:2770	Conflicting interpretations of pathogenicity	1	2017-08-31	748323823	-	RCV000622142;RCV000458158;RCV000183362;RCV000223904	MedGen:CN230736;MedGen:C1832370,OMIM:601419,OMIM:602067,Orphanet:ORPHA98909;MedGen:CN517202;MedGen:CN169374	Cardiovascular phenotype;Myofibrillar myopathy 1;not provided;not specified	germline	germline	GRCh37	NC_000002.11	2	220290468	220290468	G	A	2q35	criteria provided, conflicting interpretations	4		N	-	2	201714
198135	single nucleotide variant	NM_001927.4(DES):c.1371+1G>A	1674	DES	HGNC:2770	Conflicting interpretations of pathogenicity	1	2017-08-31	748323823	-	RCV000622142;RCV000458158;RCV000183362;RCV000223904	MedGen:CN230736;MedGen:C1832370,OMIM:601419,OMIM:602067,Orphanet:ORPHA98909;MedGen:CN517202;MedGen:CN169374	Cardiovascular phenotype;Myofibrillar myopathy 1;not provided;not specified	germline	germline	GRCh38	NC_000002.12	2	219425746	219425746	G	A	2q35	criteria provided, conflicting interpretations	4		N	-	2	201714
195637	single nucleotide variant	NM_001927.4(DES):c.1245-3T>G	1674	DES	HGNC:2770	Uncertain significance	0	2015-12-31	111427762	-	RCV000246989;RCV000179841	MedGen:CN230736;MedGen:CN517202	Cardiovascular phenotype;not provided	germline	germline	GRCh37	NC_000002.11	2	220288496	220288496	T	G	2q35	criteria provided, multiple submitters, no conflicts	2		N	-	2	198476
195637	single nucleotide variant	NM_001927.4(DES):c.1245-3T>G	1674	DES	HGNC:2770	Uncertain significance	0	2015-12-31	111427762	-	RCV000246989;RCV000179841	MedGen:CN230736;MedGen:CN517202	Cardiovascular phenotype;not provided	germline	germline	GRCh38	NC_000002.12	2	219423774	219423774	T	G	2q35	criteria provided, multiple submitters, no conflicts	2		N	-	2	198476
258243	single nucleotide variant	NM_001927.4(DES):c.109C>T (p.Arg37Trp)	1674	DES	HGNC:2770	Uncertain significance	0	2016-11-18	537881554	-	RCV000250161;RCV000594311	MedGen:CN230736;MedGen:CN517202	Cardiovascular phenotype;not provided	germline	germline	GRCh37	NC_000002.11	2	220283293	220283293	C	T	2q35	criteria provided, multiple submitters, no conflicts	2		N	-	2	264441
258243	single nucleotide variant	NM_001927.4(DES):c.109C>T (p.Arg37Trp)	1674	DES	HGNC:2770	Uncertain significance	0	2016-11-18	537881554	-	RCV000250161;RCV000594311	MedGen:CN230736;MedGen:CN517202	Cardiovascular phenotype;not provided	germline	germline	GRCh38	NC_000002.12	2	219418571	219418571	C	T	2q35	criteria provided, multiple submitters, no conflicts	2		N	-	2	264441
273318	single nucleotide variant	NM_001927.4(DES):c.708C>T (p.Ile236=)	1674	DES	HGNC:2770	Conflicting interpretations of pathogenicity	0	2018-08-11	886044078	-	RCV000617379;RCV000339337	MedGen:CN230736;MedGen:CN517202	Cardiovascular phenotype;not provided	germline	germline	GRCh37	NC_000002.11	2	220285041	220285041	C	T	2q35	criteria provided, conflicting interpretations	3		N	-	2	289081
273318	single nucleotide variant	NM_001927.4(DES):c.708C>T (p.Ile236=)	1674	DES	HGNC:2770	Conflicting interpretations of pathogenicity	0	2018-08-11	886044078	-	RCV000617379;RCV000339337	MedGen:CN230736;MedGen:CN517202	Cardiovascular phenotype;not provided	germline	germline	GRCh38	NC_000002.12	2	219420319	219420319	C	T	2q35	criteria provided, conflicting interpretations	3		N	-	2	289081
53442	single nucleotide variant	NM_001927.4(DES):c.935A>C (p.Asp312Ala)	1674	DES	HGNC:2770	Conflicting interpretations of pathogenicity	0	2019-02-15	148947510	-	RCV000243219;RCV000725547;RCV000037258	MedGen:CN230736;MedGen:CN517202;MedGen:CN169374	Cardiovascular phenotype;not provided;not specified	germline	germline	GRCh37	NC_000002.11	2	220285587	220285587	A	C	2q35	criteria provided, conflicting interpretations	5		N	-	2	44275
53442	single nucleotide variant	NM_001927.4(DES):c.935A>C (p.Asp312Ala)	1674	DES	HGNC:2770	Conflicting interpretations of pathogenicity	0	2019-02-15	148947510	-	RCV000243219;RCV000725547;RCV000037258	MedGen:CN230736;MedGen:CN517202;MedGen:CN169374	Cardiovascular phenotype;not provided;not specified	germline	germline	GRCh38	NC_000002.12	2	219420865	219420865	A	C	2q35	criteria provided, conflicting interpretations	5		N	-	2	44275
140780	single nucleotide variant	NM_001927.4(DES):c.324G>A (p.Glu108=)	1674	DES	HGNC:2770	Benign/Likely benign	0	2019-02-28	138677215	-	RCV000250330;RCV000226557;RCV000154551	MedGen:CN230736;MedGen:CN517202;MedGen:CN169374	Cardiovascular phenotype;not provided;not specified	germline	germline	GRCh37	NC_000002.11	2	220283508	220283508	G	A	2q35	criteria provided, multiple submitters, no conflicts	6		N	-	2	137077
140780	single nucleotide variant	NM_001927.4(DES):c.324G>A (p.Glu108=)	1674	DES	HGNC:2770	Benign/Likely benign	0	2019-02-28	138677215	-	RCV000250330;RCV000226557;RCV000154551	MedGen:CN230736;MedGen:CN517202;MedGen:CN169374	Cardiovascular phenotype;not provided;not specified	germline	germline	GRCh38	NC_000002.12	2	219418786	219418786	G	A	2q35	criteria provided, multiple submitters, no conflicts	6		N	-	2	137077
173492	single nucleotide variant	NM_001927.4(DES):c.243C>T (p.Ser81=)	1674	DES	HGNC:2770	Benign/Likely benign	0	2019-02-26	201594392	-	RCV000620327;RCV000471679;RCV000156075	MedGen:CN230736;MedGen:CN517202;MedGen:CN169374	Cardiovascular phenotype;not provided;not specified	germline	germline	GRCh37	NC_000002.11	2	220283427	220283427	C	T	2q35	criteria provided, multiple submitters, no conflicts	6		N	-	2	179286
173492	single nucleotide variant	NM_001927.4(DES):c.243C>T (p.Ser81=)	1674	DES	HGNC:2770	Benign/Likely benign	0	2019-02-26	201594392	-	RCV000620327;RCV000471679;RCV000156075	MedGen:CN230736;MedGen:CN517202;MedGen:CN169374	Cardiovascular phenotype;not provided;not specified	germline	germline	GRCh38	NC_000002.12	2	219418705	219418705	C	T	2q35	criteria provided, multiple submitters, no conflicts	6		N	-	2	179286
228924	single nucleotide variant	NM_001927.4(DES):c.1353C>T (p.Ile451=)	1674	DES	HGNC:2770	Conflicting interpretations of pathogenicity	0	2019-02-21	121913002	-	RCV000252451;RCV000725063;RCV000219399	MedGen:CN230736;MedGen:CN517202;MedGen:CN169374	Cardiovascular phenotype;not provided;not specified	germline	germline	GRCh37	NC_000002.11	2	220290449	220290449	C	T	2q35	criteria provided, conflicting interpretations	4		N	-	2	226559
228924	single nucleotide variant	NM_001927.4(DES):c.1353C>T (p.Ile451=)	1674	DES	HGNC:2770	Conflicting interpretations of pathogenicity	0	2019-02-21	121913002	-	RCV000252451;RCV000725063;RCV000219399	MedGen:CN230736;MedGen:CN517202;MedGen:CN169374	Cardiovascular phenotype;not provided;not specified	germline	germline	GRCh38	NC_000002.12	2	219425727	219425727	C	T	2q35	criteria provided, conflicting interpretations	4		N	-	2	226559
392708	single nucleotide variant	NM_001927.4(DES):c.12C>A (p.Ala4=)	1674	DES	HGNC:2770	Likely benign	0	2019-02-25	762566962	-	RCV000617744;RCV000467673;RCV000604989	MedGen:CN230736;MedGen:CN517202;MedGen:CN169374	Cardiovascular phenotype;not provided;not specified	germline	germline	GRCh38	NC_000002.12	2	219418474	219418474	C	A	2q35	criteria provided, multiple submitters, no conflicts	3		N	-	2	416615
392708	single nucleotide variant	NM_001927.4(DES):c.12C>A (p.Ala4=)	1674	DES	HGNC:2770	Likely benign	0	2019-02-25	762566962	-	RCV000617744;RCV000467673;RCV000604989	MedGen:CN230736;MedGen:CN517202;MedGen:CN169374	Cardiovascular phenotype;not provided;not specified	germline	germline	GRCh37	NC_000002.11	2	220283196	220283196	C	A	2q35	criteria provided, multiple submitters, no conflicts	3		N	-	2	416615
499783	single nucleotide variant	NM_001927.4(DES):c.933C>T (p.Asn311=)	1674	DES	HGNC:2770	Likely benign	0	2018-09-20	756434148	-	RCV000619044;RCV000862243;RCV000601463	MedGen:CN230736;MedGen:CN517202;MedGen:CN169374	Cardiovascular phenotype;not provided;not specified	germline	germline	GRCh37	NC_000002.11	2	220285585	220285585	C	T	2q35	criteria provided, multiple submitters, no conflicts	3		N	-	2	512219
499783	single nucleotide variant	NM_001927.4(DES):c.933C>T (p.Asn311=)	1674	DES	HGNC:2770	Likely benign	0	2018-09-20	756434148	-	RCV000619044;RCV000862243;RCV000601463	MedGen:CN230736;MedGen:CN517202;MedGen:CN169374	Cardiovascular phenotype;not provided;not specified	germline	germline	GRCh38	NC_000002.12	2	219420863	219420863	C	T	2q35	criteria provided, multiple submitters, no conflicts	3		N	-	2	512219
609294	single nucleotide variant	NM_001927.4(DES):c.1063C>T (p.Arg355Ter)	1674	DES	HGNC:2770	Uncertain significance	0	2018-11-21	762808690	-	RCV000755704	MedGen:C1858154,OMIM:604765	Dilated cardiomyopathy 1I	unknown	unknown	GRCh38	NC_000002.12	2	219421379	219421379	C	T	2q35	criteria provided, single submitter	1		N	-	2	617903
609294	single nucleotide variant	NM_001927.4(DES):c.1063C>T (p.Arg355Ter)	1674	DES	HGNC:2770	Uncertain significance	0	2018-11-21	762808690	-	RCV000755704	MedGen:C1858154,OMIM:604765	Dilated cardiomyopathy 1I	unknown	unknown	GRCh37	NC_000002.11	2	220286101	220286101	C	T	2q35	criteria provided, single submitter	1		N	-	2	617903
53423	single nucleotide variant	NM_001927.4(DES):c.193G>A (p.Gly65Ser)	1674	DES	HGNC:2770	Uncertain significance	0	2018-07-25	397516692	-	RCV000515205;RCV000515205;RCV000805979;RCV000515205;RCV000805979;RCV000515205;RCV000724220;RCV000037236	MedGen:C1858154,OMIM:604765;MedGen:C3809137;MedGen:C3809137;MedGen:C1832370,OMIM:601419,OMIM:602067,Orphanet:ORPHA98909;MedGen:C1832370,OMIM:601419,OMIM:602067,Orphanet:ORPHA98909;MedGen:C1867005,OMIM:181400,Orphanet:ORPHA85146;MedGen:CN517202;MedGen:CN169374	Dilated cardiomyopathy 1I;Muscular dystrophy, limb-girdle, type 2R;Muscular dystrophy, limb-girdle, type 2R;Myofibrillar myopathy 1;Myofibrillar myopathy 1;Scapuloperoneal syndrome, neurogenic, Kaeser type;not provided;not specified	germline;unknown	germline	GRCh37	NC_000002.11	2	220283377	220283377	G	A	2q35	criteria provided, multiple submitters, no conflicts	5		N	-	2	44256
53423	single nucleotide variant	NM_001927.4(DES):c.193G>A (p.Gly65Ser)	1674	DES	HGNC:2770	Uncertain significance	0	2018-07-25	397516692	-	RCV000515205;RCV000515205;RCV000805979;RCV000515205;RCV000805979;RCV000515205;RCV000724220;RCV000037236	MedGen:C1858154,OMIM:604765;MedGen:C3809137;MedGen:C3809137;MedGen:C1832370,OMIM:601419,OMIM:602067,Orphanet:ORPHA98909;MedGen:C1832370,OMIM:601419,OMIM:602067,Orphanet:ORPHA98909;MedGen:C1867005,OMIM:181400,Orphanet:ORPHA85146;MedGen:CN517202;MedGen:CN169374	Dilated cardiomyopathy 1I;Muscular dystrophy, limb-girdle, type 2R;Muscular dystrophy, limb-girdle, type 2R;Myofibrillar myopathy 1;Myofibrillar myopathy 1;Scapuloperoneal syndrome, neurogenic, Kaeser type;not provided;not specified	germline;unknown	germline	GRCh38	NC_000002.12	2	219418655	219418655	G	A	2q35	criteria provided, multiple submitters, no conflicts	5		N	-	2	44256
481123	single nucleotide variant	NM_001927.4(DES):c.541G>A (p.Asp181Asn)	1674	DES	HGNC:2770	Uncertain significance	0	2017-08-01	1297244198	-	RCV000577988;RCV000578065;RCV000578096	MedGen:C1858154,OMIM:604765;MedGen:C3809137;MedGen:C1832370,OMIM:601419,OMIM:602067,Orphanet:ORPHA98909	Dilated cardiomyopathy 1I;Muscular dystrophy, limb-girdle, type 2R;Myofibrillar myopathy 1	germline	germline	GRCh37	NC_000002.11	2	220283725	220283725	G	A	2q35	criteria provided, single submitter	1		N	-	2	488165
481123	single nucleotide variant	NM_001927.4(DES):c.541G>A (p.Asp181Asn)	1674	DES	HGNC:2770	Uncertain significance	0	2017-08-01	1297244198	-	RCV000577988;RCV000578065;RCV000578096	MedGen:C1858154,OMIM:604765;MedGen:C3809137;MedGen:C1832370,OMIM:601419,OMIM:602067,Orphanet:ORPHA98909	Dilated cardiomyopathy 1I;Muscular dystrophy, limb-girdle, type 2R;Myofibrillar myopathy 1	germline	germline	GRCh38	NC_000002.12	2	219419003	219419003	G	A	2q35	criteria provided, single submitter	1		N	-	2	488165
190384	single nucleotide variant	NM_001927.4(DES):c.216C>A (p.Ser72Arg)	1674	DES	HGNC:2770	Uncertain significance	0	2018-10-31	375719734	-	RCV000765610;RCV000463940;RCV000463940;RCV000765610;RCV000765610;RCV000710118	MedGen:C1858154,OMIM:604765;MedGen:C3809137;MedGen:C1832370,OMIM:601419,OMIM:602067,Orphanet:ORPHA98909;MedGen:C1832370,OMIM:601419,OMIM:602067,Orphanet:ORPHA98909;MedGen:C1867005,OMIM:181400,Orphanet:ORPHA85146;MedGen:CN517202	Dilated cardiomyopathy 1I;Muscular dystrophy, limb-girdle, type 2R;Myofibrillar myopathy 1;Myofibrillar myopathy 1;Scapuloperoneal syndrome, neurogenic, Kaeser type;not provided	germline;unknown	germline	GRCh37	NC_000002.11	2	220283400	220283400	C	A	2q35	criteria provided, multiple submitters, no conflicts	4		N	-	2	193219
190384	single nucleotide variant	NM_001927.4(DES):c.216C>A (p.Ser72Arg)	1674	DES	HGNC:2770	Uncertain significance	0	2018-10-31	375719734	-	RCV000765610;RCV000463940;RCV000463940;RCV000765610;RCV000765610;RCV000710118	MedGen:C1858154,OMIM:604765;MedGen:C3809137;MedGen:C1832370,OMIM:601419,OMIM:602067,Orphanet:ORPHA98909;MedGen:C1832370,OMIM:601419,OMIM:602067,Orphanet:ORPHA98909;MedGen:C1867005,OMIM:181400,Orphanet:ORPHA85146;MedGen:CN517202	Dilated cardiomyopathy 1I;Muscular dystrophy, limb-girdle, type 2R;Myofibrillar myopathy 1;Myofibrillar myopathy 1;Scapuloperoneal syndrome, neurogenic, Kaeser type;not provided	germline;unknown	germline	GRCh38	NC_000002.12	2	219418678	219418678	C	A	2q35	criteria provided, multiple submitters, no conflicts	4		N	-	2	193219
31863	single nucleotide variant	NM_001927.4(DES):c.1353C>G (p.Ile451Met)	1674	DES	HGNC:2770	Uncertain significance	1	2018-10-04	121913002	-	RCV000018318;RCV000698481;RCV000698481;RCV000056787	MedGen:C1858154,OMIM:604765;MedGen:C3809137;MedGen:C1832370,OMIM:601419,OMIM:602067,Orphanet:ORPHA98909;MedGen:CN517202	Dilated cardiomyopathy 1I;Muscular dystrophy, limb-girdle, type 2R;Myofibrillar myopathy 1;not provided	germline	germline	GRCh37	NC_000002.11	2	220290449	220290449	C	G	2q35	criteria provided, multiple submitters, no conflicts	5		N	OMIM Allelic Variant:125660.0005,UniProtKB (protein):P17661#VAR_018773	3	16824
31863	single nucleotide variant	NM_001927.4(DES):c.1353C>G (p.Ile451Met)	1674	DES	HGNC:2770	Uncertain significance	1	2018-10-04	121913002	-	RCV000018318;RCV000698481;RCV000698481;RCV000056787	MedGen:C1858154,OMIM:604765;MedGen:C3809137;MedGen:C1832370,OMIM:601419,OMIM:602067,Orphanet:ORPHA98909;MedGen:CN517202	Dilated cardiomyopathy 1I;Muscular dystrophy, limb-girdle, type 2R;Myofibrillar myopathy 1;not provided	germline	germline	GRCh38	NC_000002.12	2	219425727	219425727	C	G	2q35	criteria provided, multiple submitters, no conflicts	5		N	OMIM Allelic Variant:125660.0005,UniProtKB (protein):P17661#VAR_018773	3	16824
31859	single nucleotide variant	NM_001927.4(DES):c.1009G>C (p.Ala337Pro)	1674	DES	HGNC:2770	Pathogenic	1	2019-11-18	59962885	-	RCV000856836;RCV000018314;RCV000056762	MedGen:C1858154,OMIM:604765;MedGen:C1832370,OMIM:601419,OMIM:602067,Orphanet:ORPHA98909;MedGen:CN517202	Dilated cardiomyopathy 1I;Myofibrillar myopathy 1;not provided	germline;unknown	germline	GRCh37	NC_000002.11	2	220285661	220285661	G	C	2q35	criteria provided, single submitter	3		N	OMIM Allelic Variant:125660.0001,UniProtKB (protein):P17661#VAR_007900	3	16820
31859	single nucleotide variant	NM_001927.4(DES):c.1009G>C (p.Ala337Pro)	1674	DES	HGNC:2770	Pathogenic	1	2019-11-18	59962885	-	RCV000856836;RCV000018314;RCV000056762	MedGen:C1858154,OMIM:604765;MedGen:C1832370,OMIM:601419,OMIM:602067,Orphanet:ORPHA98909;MedGen:CN517202	Dilated cardiomyopathy 1I;Myofibrillar myopathy 1;not provided	germline;unknown	germline	GRCh38	NC_000002.12	2	219420939	219420939	G	C	2q35	criteria provided, single submitter	3		N	OMIM Allelic Variant:125660.0001,UniProtKB (protein):P17661#VAR_007900	3	16820
260526	single nucleotide variant	NM_001927.4(DES):c.407T>C (p.Leu136Pro)	1674	DES	HGNC:2770	Likely pathogenic	1	2016-05-01	397516695	-	RCV000491641	MedGen:C1834481,OMIM:613426	Dilated cardiomyopathy 1S	inherited	germline	GRCh37	NC_000002.11	2	220283591	220283591	T	C	2q35	no assertion criteria provided	1		N	-	2	265811
260526	single nucleotide variant	NM_001927.4(DES):c.407T>C (p.Leu136Pro)	1674	DES	HGNC:2770	Likely pathogenic	1	2016-05-01	397516695	-	RCV000491641	MedGen:C1834481,OMIM:613426	Dilated cardiomyopathy 1S	inherited	germline	GRCh38	NC_000002.12	2	219418869	219418869	T	C	2q35	no assertion criteria provided	1		N	-	2	265811
260527	indel	NM_001927.4(DES):c.493_520delinsGCGT (p.Gln165_Ala174delinsAlaSer)	1674	DES	HGNC:2770	Pathogenic	1	2016-05-01	1114167332	-	RCV000491577	MedGen:C1834481,OMIM:613426	Dilated cardiomyopathy 1S	germline	germline	GRCh37	NC_000002.11	2	220283677	220283704	CAGGTGGAGGTGCTCACTAACCAGCGCG	GCGT	2q35	no assertion criteria provided	1		N	-	2	265817
260527	indel	NM_001927.4(DES):c.493_520delinsGCGT (p.Gln165_Ala174delinsAlaSer)	1674	DES	HGNC:2770	Pathogenic	1	2016-05-01	1114167332	-	RCV000491577	MedGen:C1834481,OMIM:613426	Dilated cardiomyopathy 1S	germline	germline	GRCh38	NC_000002.12	2	219418955	219418982	CAGGTGGAGGTGCTCACTAACCAGCGCG	GCGT	2q35	no assertion criteria provided	1		N	-	2	265817
260529	deletion	NM_001927.4(DES):c.1333_1336del (p.Lys444_Thr445insTer)	1674	DES	HGNC:2770	Pathogenic	1	2016-05-01	1114167327	-	RCV000491144	MedGen:C1834481,OMIM:613426	Dilated cardiomyopathy 1S	germline	germline	GRCh38	NC_000002.12	2	219425706	219425709	AGACG	A	2q35	no assertion criteria provided	1		N	-	2	265807
260529	deletion	NM_001927.4(DES):c.1333_1336del (p.Lys444_Thr445insTer)	1674	DES	HGNC:2770	Pathogenic	1	2016-05-01	1114167327	-	RCV000491144	MedGen:C1834481,OMIM:613426	Dilated cardiomyopathy 1S	germline	germline	GRCh37	NC_000002.11	2	220290428	220290431	AGACG	A	2q35	no assertion criteria provided	1		N	-	2	265807
173631	single nucleotide variant	NM_001927.4(DES):c.635G>A (p.Arg212Gln)	1674	DES	HGNC:2770	Conflicting interpretations of pathogenicity	0	2018-11-15	144261171	-	RCV000307432;RCV000157163;RCV000229797;RCV000406154;RCV000229797;RCV000371396;RCV000393436;RCV000725364;RCV000154696	MedGen:CN239310;Human Phenotype Ontology:HP:0011664,MedGen:C4021133;MedGen:C3809137;MedGen:CN239446;MedGen:C1832370,OMIM:601419,OMIM:602067,Orphanet:ORPHA98909;MedGen:C1832370,OMIM:601419,OMIM:602067,Orphanet:ORPHA98909;Human Phenotype Ontology:HP:0003704,MedGen:C1842161;MedGen:CN517202;MedGen:CN169374	Dilated Cardiomyopathy, Dominant;Left ventricular noncompaction cardiomyopathy;Muscular dystrophy, limb-girdle, type 2R;Myofibrillar Myopathy, Dominant;Myofibrillar myopathy 1;Myofibrillar myopathy 1;Scapuloperoneal weakness;not provided;not specified	germline	germline	GRCh37	NC_000002.11	2	220284873	220284873	G	A	2q35	criteria provided, conflicting interpretations	7		N	-	2	178015
173631	single nucleotide variant	NM_001927.4(DES):c.635G>A (p.Arg212Gln)	1674	DES	HGNC:2770	Conflicting interpretations of pathogenicity	0	2018-11-15	144261171	-	RCV000307432;RCV000157163;RCV000229797;RCV000406154;RCV000229797;RCV000371396;RCV000393436;RCV000725364;RCV000154696	MedGen:CN239310;Human Phenotype Ontology:HP:0011664,MedGen:C4021133;MedGen:C3809137;MedGen:CN239446;MedGen:C1832370,OMIM:601419,OMIM:602067,Orphanet:ORPHA98909;MedGen:C1832370,OMIM:601419,OMIM:602067,Orphanet:ORPHA98909;Human Phenotype Ontology:HP:0003704,MedGen:C1842161;MedGen:CN517202;MedGen:CN169374	Dilated Cardiomyopathy, Dominant;Left ventricular noncompaction cardiomyopathy;Muscular dystrophy, limb-girdle, type 2R;Myofibrillar Myopathy, Dominant;Myofibrillar myopathy 1;Myofibrillar myopathy 1;Scapuloperoneal weakness;not provided;not specified	germline	germline	GRCh38	NC_000002.12	2	219420151	219420151	G	A	2q35	criteria provided, conflicting interpretations	7		N	-	2	178015
173494	single nucleotide variant	NM_001927.4(DES):c.665G>A (p.Arg222His)	1674	DES	HGNC:2770	Conflicting interpretations of pathogenicity	0	2018-12-05	367961979	-	RCV000260200;RCV000540698;RCV000379116;RCV000355054;RCV000540698;RCV000324508;RCV000154697	MedGen:CN239310;MedGen:C3809137;MedGen:CN239446;MedGen:C1832370,OMIM:601419,OMIM:602067,Orphanet:ORPHA98909;MedGen:C1832370,OMIM:601419,OMIM:602067,Orphanet:ORPHA98909;Human Phenotype Ontology:HP:0003704,MedGen:C1842161;MedGen:CN169374	Dilated Cardiomyopathy, Dominant;Muscular dystrophy, limb-girdle, type 2R;Myofibrillar Myopathy, Dominant;Myofibrillar myopathy 1;Myofibrillar myopathy 1;Scapuloperoneal weakness;not specified	germline	germline	GRCh37	NC_000002.11	2	220284998	220284998	G	A	2q35	criteria provided, conflicting interpretations	3		N	-	2	178016
173494	single nucleotide variant	NM_001927.4(DES):c.665G>A (p.Arg222His)	1674	DES	HGNC:2770	Conflicting interpretations of pathogenicity	0	2018-12-05	367961979	-	RCV000260200;RCV000540698;RCV000379116;RCV000355054;RCV000540698;RCV000324508;RCV000154697	MedGen:CN239310;MedGen:C3809137;MedGen:CN239446;MedGen:C1832370,OMIM:601419,OMIM:602067,Orphanet:ORPHA98909;MedGen:C1832370,OMIM:601419,OMIM:602067,Orphanet:ORPHA98909;Human Phenotype Ontology:HP:0003704,MedGen:C1842161;MedGen:CN169374	Dilated Cardiomyopathy, Dominant;Muscular dystrophy, limb-girdle, type 2R;Myofibrillar Myopathy, Dominant;Myofibrillar myopathy 1;Myofibrillar myopathy 1;Scapuloperoneal weakness;not specified	germline	germline	GRCh38	NC_000002.12	2	219420276	219420276	G	A	2q35	criteria provided, conflicting interpretations	3		N	-	2	178016
284791	single nucleotide variant	NM_001927.4(DES):c.-6G>A	1674	DES	HGNC:2770	Uncertain significance	0	2016-06-14	774967446	-	RCV000283203;RCV000327635;RCV000384609;RCV000289026	MedGen:CN239310;MedGen:CN239446;MedGen:C1832370,OMIM:601419,OMIM:602067,Orphanet:ORPHA98909;Human Phenotype Ontology:HP:0003704,MedGen:C1842161	Dilated Cardiomyopathy, Dominant;Myofibrillar Myopathy, Dominant;Myofibrillar myopathy 1;Scapuloperoneal weakness	germline	germline	GRCh37	NC_000002.11	2	220283179	220283179	G	A	2q35	criteria provided, single submitter	1		N	-	2	334450
284791	single nucleotide variant	NM_001927.4(DES):c.-6G>A	1674	DES	HGNC:2770	Uncertain significance	0	2016-06-14	774967446	-	RCV000283203;RCV000327635;RCV000384609;RCV000289026	MedGen:CN239310;MedGen:CN239446;MedGen:C1832370,OMIM:601419,OMIM:602067,Orphanet:ORPHA98909;Human Phenotype Ontology:HP:0003704,MedGen:C1842161	Dilated Cardiomyopathy, Dominant;Myofibrillar Myopathy, Dominant;Myofibrillar myopathy 1;Scapuloperoneal weakness	germline	germline	GRCh38	NC_000002.12	2	219418457	219418457	G	A	2q35	criteria provided, single submitter	1		N	-	2	334450
284792	single nucleotide variant	NM_001927.4(DES):c.*428G>C	1674	DES	HGNC:2770	Uncertain significance	0	2016-06-14	886055654	-	RCV000320189;RCV000274488;RCV000280128;RCV000374631	MedGen:CN239310;MedGen:CN239446;MedGen:C1832370,OMIM:601419,OMIM:602067,Orphanet:ORPHA98909;Human Phenotype Ontology:HP:0003704,MedGen:C1842161	Dilated Cardiomyopathy, Dominant;Myofibrillar Myopathy, Dominant;Myofibrillar myopathy 1;Scapuloperoneal weakness	germline	germline	GRCh37	NC_000002.11	2	220291140	220291140	G	C	2q35	criteria provided, single submitter	1		N	-	2	334452
284792	single nucleotide variant	NM_001927.4(DES):c.*428G>C	1674	DES	HGNC:2770	Uncertain significance	0	2016-06-14	886055654	-	RCV000320189;RCV000274488;RCV000280128;RCV000374631	MedGen:CN239310;MedGen:CN239446;MedGen:C1832370,OMIM:601419,OMIM:602067,Orphanet:ORPHA98909;Human Phenotype Ontology:HP:0003704,MedGen:C1842161	Dilated Cardiomyopathy, Dominant;Myofibrillar Myopathy, Dominant;Myofibrillar myopathy 1;Scapuloperoneal weakness	germline	germline	GRCh38	NC_000002.12	2	219426418	219426418	G	C	2q35	criteria provided, single submitter	1		N	-	2	334452
284793	single nucleotide variant	NM_001927.4(DES):c.*588G>A	1674	DES	HGNC:2770	Uncertain significance	0	2016-06-14	746886224	-	RCV000356739;RCV000352997;RCV000261721;RCV000316883	MedGen:CN239310;MedGen:CN239446;MedGen:C1832370,OMIM:601419,OMIM:602067,Orphanet:ORPHA98909;Human Phenotype Ontology:HP:0003704,MedGen:C1842161	Dilated Cardiomyopathy, Dominant;Myofibrillar Myopathy, Dominant;Myofibrillar myopathy 1;Scapuloperoneal weakness	germline	germline	GRCh37	NC_000002.11	2	220291300	220291300	G	A	2q35	criteria provided, single submitter	1		N	-	2	334456
284793	single nucleotide variant	NM_001927.4(DES):c.*588G>A	1674	DES	HGNC:2770	Uncertain significance	0	2016-06-14	746886224	-	RCV000356739;RCV000352997;RCV000261721;RCV000316883	MedGen:CN239310;MedGen:CN239446;MedGen:C1832370,OMIM:601419,OMIM:602067,Orphanet:ORPHA98909;Human Phenotype Ontology:HP:0003704,MedGen:C1842161	Dilated Cardiomyopathy, Dominant;Myofibrillar Myopathy, Dominant;Myofibrillar myopathy 1;Scapuloperoneal weakness	germline	germline	GRCh38	NC_000002.12	2	219426578	219426578	G	A	2q35	criteria provided, single submitter	1		N	-	2	334456
285474	single nucleotide variant	NM_001927.4(DES):c.-74C>T	1674	DES	HGNC:2770	Uncertain significance	0	2016-06-14	886055653	-	RCV000297648;RCV000354916;RCV000319844;RCV000262437	MedGen:CN239310;MedGen:CN239446;MedGen:C1832370,OMIM:601419,OMIM:602067,Orphanet:ORPHA98909;Human Phenotype Ontology:HP:0003704,MedGen:C1842161	Dilated Cardiomyopathy, Dominant;Myofibrillar Myopathy, Dominant;Myofibrillar myopathy 1;Scapuloperoneal weakness	germline	germline	GRCh37	NC_000002.11	2	220283111	220283111	C	T	2q35	criteria provided, single submitter	1		N	-	2	334449
285474	single nucleotide variant	NM_001927.4(DES):c.-74C>T	1674	DES	HGNC:2770	Uncertain significance	0	2016-06-14	886055653	-	RCV000297648;RCV000354916;RCV000319844;RCV000262437	MedGen:CN239310;MedGen:CN239446;MedGen:C1832370,OMIM:601419,OMIM:602067,Orphanet:ORPHA98909;Human Phenotype Ontology:HP:0003704,MedGen:C1842161	Dilated Cardiomyopathy, Dominant;Myofibrillar Myopathy, Dominant;Myofibrillar myopathy 1;Scapuloperoneal weakness	germline	germline	GRCh38	NC_000002.12	2	219418389	219418389	C	T	2q35	criteria provided, single submitter	1		N	-	2	334449
285481	single nucleotide variant	NM_001927.4(DES):c.*198G>A	1674	DES	HGNC:2770	Likely benign	0	2016-06-14	560055588	-	RCV000276898;RCV000369044;RCV000362180;RCV000333057	MedGen:CN239310;MedGen:CN239446;MedGen:C1832370,OMIM:601419,OMIM:602067,Orphanet:ORPHA98909;Human Phenotype Ontology:HP:0003704,MedGen:C1842161	Dilated Cardiomyopathy, Dominant;Myofibrillar Myopathy, Dominant;Myofibrillar myopathy 1;Scapuloperoneal weakness	germline	germline	GRCh37	NC_000002.11	2	220290910	220290910	G	A	2q35	criteria provided, single submitter	1		N	-	2	334451
285481	single nucleotide variant	NM_001927.4(DES):c.*198G>A	1674	DES	HGNC:2770	Likely benign	0	2016-06-14	560055588	-	RCV000276898;RCV000369044;RCV000362180;RCV000333057	MedGen:CN239310;MedGen:CN239446;MedGen:C1832370,OMIM:601419,OMIM:602067,Orphanet:ORPHA98909;Human Phenotype Ontology:HP:0003704,MedGen:C1842161	Dilated Cardiomyopathy, Dominant;Myofibrillar Myopathy, Dominant;Myofibrillar myopathy 1;Scapuloperoneal weakness	germline	germline	GRCh38	NC_000002.12	2	219426188	219426188	G	A	2q35	criteria provided, single submitter	1		N	-	2	334451
285482	single nucleotide variant	NM_001927.4(DES):c.*468G>T	1674	DES	HGNC:2770	Benign	0	2016-06-14	73085265	-	RCV000316561;RCV000285808;RCV000380488;RCV000340737	MedGen:CN239310;MedGen:CN239446;MedGen:C1832370,OMIM:601419,OMIM:602067,Orphanet:ORPHA98909;Human Phenotype Ontology:HP:0003704,MedGen:C1842161	Dilated Cardiomyopathy, Dominant;Myofibrillar Myopathy, Dominant;Myofibrillar myopathy 1;Scapuloperoneal weakness	germline	germline	GRCh37	NC_000002.11	2	220291180	220291180	G	T	2q35	criteria provided, single submitter	1		N	-	2	334453
285482	single nucleotide variant	NM_001927.4(DES):c.*468G>T	1674	DES	HGNC:2770	Benign	0	2016-06-14	73085265	-	RCV000316561;RCV000285808;RCV000380488;RCV000340737	MedGen:CN239310;MedGen:CN239446;MedGen:C1832370,OMIM:601419,OMIM:602067,Orphanet:ORPHA98909;Human Phenotype Ontology:HP:0003704,MedGen:C1842161	Dilated Cardiomyopathy, Dominant;Myofibrillar Myopathy, Dominant;Myofibrillar myopathy 1;Scapuloperoneal weakness	germline	germline	GRCh38	NC_000002.12	2	219426458	219426458	G	T	2q35	criteria provided, single submitter	1		N	-	2	334453
287689	single nucleotide variant	NM_001927.4(DES):c.*559G>A	1674	DES	HGNC:2770	Likely benign	0	2016-06-14	547498920	-	RCV000371046;RCV000311255;RCV000395626;RCV000307082	MedGen:CN239310;MedGen:CN239446;MedGen:C1832370,OMIM:601419,OMIM:602067,Orphanet:ORPHA98909;Human Phenotype Ontology:HP:0003704,MedGen:C1842161	Dilated Cardiomyopathy, Dominant;Myofibrillar Myopathy, Dominant;Myofibrillar myopathy 1;Scapuloperoneal weakness	germline	germline	GRCh37	NC_000002.11	2	220291271	220291271	G	A	2q35	criteria provided, single submitter	1		N	-	2	334455
287689	single nucleotide variant	NM_001927.4(DES):c.*559G>A	1674	DES	HGNC:2770	Likely benign	0	2016-06-14	547498920	-	RCV000371046;RCV000311255;RCV000395626;RCV000307082	MedGen:CN239310;MedGen:CN239446;MedGen:C1832370,OMIM:601419,OMIM:602067,Orphanet:ORPHA98909;Human Phenotype Ontology:HP:0003704,MedGen:C1842161	Dilated Cardiomyopathy, Dominant;Myofibrillar Myopathy, Dominant;Myofibrillar myopathy 1;Scapuloperoneal weakness	germline	germline	GRCh38	NC_000002.12	2	219426549	219426549	G	A	2q35	criteria provided, single submitter	1		N	-	2	334455
287699	single nucleotide variant	NM_001927.4(DES):c.*662G>A	1674	DES	HGNC:2770	Likely benign	0	2016-06-14	116635264	-	RCV000377719;RCV000322638;RCV000283176;RCV000267489	MedGen:CN239310;MedGen:CN239446;MedGen:C1832370,OMIM:601419,OMIM:602067,Orphanet:ORPHA98909;Human Phenotype Ontology:HP:0003704,MedGen:C1842161	Dilated Cardiomyopathy, Dominant;Myofibrillar Myopathy, Dominant;Myofibrillar myopathy 1;Scapuloperoneal weakness	germline	germline	GRCh37	NC_000002.11	2	220291374	220291374	G	A	2q35	criteria provided, single submitter	1		N	-	2	334457
287699	single nucleotide variant	NM_001927.4(DES):c.*662G>A	1674	DES	HGNC:2770	Likely benign	0	2016-06-14	116635264	-	RCV000377719;RCV000322638;RCV000283176;RCV000267489	MedGen:CN239310;MedGen:CN239446;MedGen:C1832370,OMIM:601419,OMIM:602067,Orphanet:ORPHA98909;Human Phenotype Ontology:HP:0003704,MedGen:C1842161	Dilated Cardiomyopathy, Dominant;Myofibrillar Myopathy, Dominant;Myofibrillar myopathy 1;Scapuloperoneal weakness	germline	germline	GRCh38	NC_000002.12	2	219426652	219426652	G	A	2q35	criteria provided, single submitter	1		N	-	2	334457
287976	single nucleotide variant	NM_001927.4(DES):c.*489G>A	1674	DES	HGNC:2770	Uncertain significance	0	2016-06-14	886055655	-	RCV000405252;RCV000346727;RCV000405516;RCV000291587	MedGen:CN239310;MedGen:CN239446;MedGen:C1832370,OMIM:601419,OMIM:602067,Orphanet:ORPHA98909;Human Phenotype Ontology:HP:0003704,MedGen:C1842161	Dilated Cardiomyopathy, Dominant;Myofibrillar Myopathy, Dominant;Myofibrillar myopathy 1;Scapuloperoneal weakness	germline	germline	GRCh37	NC_000002.11	2	220291201	220291201	G	A	2q35	criteria provided, single submitter	1		N	-	2	334454
287976	single nucleotide variant	NM_001927.4(DES):c.*489G>A	1674	DES	HGNC:2770	Uncertain significance	0	2016-06-14	886055655	-	RCV000405252;RCV000346727;RCV000405516;RCV000291587	MedGen:CN239310;MedGen:CN239446;MedGen:C1832370,OMIM:601419,OMIM:602067,Orphanet:ORPHA98909;Human Phenotype Ontology:HP:0003704,MedGen:C1842161	Dilated Cardiomyopathy, Dominant;Myofibrillar Myopathy, Dominant;Myofibrillar myopathy 1;Scapuloperoneal weakness	germline	germline	GRCh38	NC_000002.12	2	219426479	219426479	G	A	2q35	criteria provided, single submitter	1		N	-	2	334454
353560	single nucleotide variant	NM_001927.3(DES):c.*762T>C	1674	DES	HGNC:2770	Benign	0	2016-06-14	11685408	-	RCV000300241;RCV000357448;RCV000401842;RCV000260303	MedGen:CN239310;MedGen:CN239446;MedGen:C1832370,OMIM:601419,OMIM:602067,Orphanet:ORPHA98909;Human Phenotype Ontology:HP:0003704,MedGen:C1842161	Dilated Cardiomyopathy, Dominant;Myofibrillar Myopathy, Dominant;Myofibrillar myopathy 1;Scapuloperoneal weakness	germline	germline	GRCh37	NC_000002.11	2	220291474	220291474	T	C	2q35	criteria provided, single submitter	1		N	-	2	369331
353560	single nucleotide variant	NM_001927.3(DES):c.*762T>C	1674	DES	HGNC:2770	Benign	0	2016-06-14	11685408	-	RCV000300241;RCV000357448;RCV000401842;RCV000260303	MedGen:CN239310;MedGen:CN239446;MedGen:C1832370,OMIM:601419,OMIM:602067,Orphanet:ORPHA98909;Human Phenotype Ontology:HP:0003704,MedGen:C1842161	Dilated Cardiomyopathy, Dominant;Myofibrillar Myopathy, Dominant;Myofibrillar myopathy 1;Scapuloperoneal weakness	germline	germline	GRCh38	NC_000002.12	2	219426752	219426752	T	C	2q35	criteria provided, single submitter	1		N	-	2	369331
267704	single nucleotide variant	NM_001927.4(DES):c.924C>T (p.Asn308=)	1674	DES	HGNC:2770	Conflicting interpretations of pathogenicity	0	2019-02-13	578191306	-	RCV000328732;RCV000383286;RCV000359127;RCV000264452;RCV000725277;RCV000265821	MedGen:CN239310;MedGen:CN239446;MedGen:C1832370,OMIM:601419,OMIM:602067,Orphanet:ORPHA98909;Human Phenotype Ontology:HP:0003704,MedGen:C1842161;MedGen:CN517202;MedGen:CN169374	Dilated Cardiomyopathy, Dominant;Myofibrillar Myopathy, Dominant;Myofibrillar myopathy 1;Scapuloperoneal weakness;not provided;not specified	germline	germline	GRCh37	NC_000002.11	2	220285576	220285576	C	T	2q35	criteria provided, conflicting interpretations	4		N	-	2	283467
267704	single nucleotide variant	NM_001927.4(DES):c.924C>T (p.Asn308=)	1674	DES	HGNC:2770	Conflicting interpretations of pathogenicity	0	2019-02-13	578191306	-	RCV000328732;RCV000383286;RCV000359127;RCV000264452;RCV000725277;RCV000265821	MedGen:CN239310;MedGen:CN239446;MedGen:C1832370,OMIM:601419,OMIM:602067,Orphanet:ORPHA98909;Human Phenotype Ontology:HP:0003704,MedGen:C1842161;MedGen:CN517202;MedGen:CN169374	Dilated Cardiomyopathy, Dominant;Myofibrillar Myopathy, Dominant;Myofibrillar myopathy 1;Scapuloperoneal weakness;not provided;not specified	germline	germline	GRCh38	NC_000002.12	2	219420854	219420854	C	T	2q35	criteria provided, conflicting interpretations	4		N	-	2	283467
198108	single nucleotide variant	NM_001927.4(DES):c.-44G>A	1674	DES	HGNC:2770	Benign/Likely benign	0	2016-06-14	184826121	-	RCV000333461;RCV000275289;RCV000381089;RCV000386055;RCV000183342	MedGen:CN239310;MedGen:CN239446;MedGen:C1832370,OMIM:601419,OMIM:602067,Orphanet:ORPHA98909;Human Phenotype Ontology:HP:0003704,MedGen:C1842161;MedGen:CN169374	Dilated Cardiomyopathy, Dominant;Myofibrillar Myopathy, Dominant;Myofibrillar myopathy 1;Scapuloperoneal weakness;not specified	germline	germline	GRCh37	NC_000002.11	2	220283141	220283141	G	A	2q35	criteria provided, multiple submitters, no conflicts	2		N	-	2	201698
198108	single nucleotide variant	NM_001927.4(DES):c.-44G>A	1674	DES	HGNC:2770	Benign/Likely benign	0	2016-06-14	184826121	-	RCV000333461;RCV000275289;RCV000381089;RCV000386055;RCV000183342	MedGen:CN239310;MedGen:CN239446;MedGen:C1832370,OMIM:601419,OMIM:602067,Orphanet:ORPHA98909;Human Phenotype Ontology:HP:0003704,MedGen:C1842161;MedGen:CN169374	Dilated Cardiomyopathy, Dominant;Myofibrillar Myopathy, Dominant;Myofibrillar myopathy 1;Scapuloperoneal weakness;not specified	germline	germline	GRCh38	NC_000002.12	2	219418419	219418419	G	A	2q35	criteria provided, multiple submitters, no conflicts	2		N	-	2	201698
53430	single nucleotide variant	NM_001927.4(DES):c.578+11G>A	1674	DES	HGNC:2770	Benign	0	2016-06-14	111548596	-	RCV000282624;RCV000336446;RCV000406497;RCV000349318;RCV000037243	MedGen:CN239310;MedGen:CN239446;MedGen:C1832370,OMIM:601419,OMIM:602067,Orphanet:ORPHA98909;Human Phenotype Ontology:HP:0003704,MedGen:C1842161;MedGen:CN169374	Dilated Cardiomyopathy, Dominant;Myofibrillar Myopathy, Dominant;Myofibrillar myopathy 1;Scapuloperoneal weakness;not specified	germline	germline	GRCh37	NC_000002.11	2	220283773	220283773	G	A	2q35	criteria provided, multiple submitters, no conflicts	4		N	-	2	44263
53430	single nucleotide variant	NM_001927.4(DES):c.578+11G>A	1674	DES	HGNC:2770	Benign	0	2016-06-14	111548596	-	RCV000282624;RCV000336446;RCV000406497;RCV000349318;RCV000037243	MedGen:CN239310;MedGen:CN239446;MedGen:C1832370,OMIM:601419,OMIM:602067,Orphanet:ORPHA98909;Human Phenotype Ontology:HP:0003704,MedGen:C1842161;MedGen:CN169374	Dilated Cardiomyopathy, Dominant;Myofibrillar Myopathy, Dominant;Myofibrillar myopathy 1;Scapuloperoneal weakness;not specified	germline	germline	GRCh38	NC_000002.12	2	219419051	219419051	G	A	2q35	criteria provided, multiple submitters, no conflicts	4		N	-	2	44263
53427	single nucleotide variant	NM_001927.4(DES):c.38C>T (p.Ser13Phe)	1674	DES	HGNC:2770	Pathogenic	1	2017-03-02	62636495	-	RCV000133501;RCV000037240;RCV000056801	MedGen:C1832370,OMIM:601419,OMIM:602067,Orphanet:ORPHA98909;EFO:EFO_0000407,Human Phenotype Ontology:HP:0001644,MedGen:C0007193,Orphanet:ORPHA217604,SNOMED CT:195021004;MedGen:CN517202	Myofibrillar myopathy 1;Primary dilated cardiomyopathy;not provided	germline	germline	GRCh37	NC_000002.11	2	220283222	220283222	C	T	2q35	criteria provided, multiple submitters, no conflicts	6		N	OMIM Allelic Variant:125660.0019,UniProtKB (protein):P17661#VAR_067208	3	44260
53427	single nucleotide variant	NM_001927.4(DES):c.38C>T (p.Ser13Phe)	1674	DES	HGNC:2770	Pathogenic	1	2017-03-02	62636495	-	RCV000133501;RCV000037240;RCV000056801	MedGen:C1832370,OMIM:601419,OMIM:602067,Orphanet:ORPHA98909;EFO:EFO_0000407,Human Phenotype Ontology:HP:0001644,MedGen:C0007193,Orphanet:ORPHA217604,SNOMED CT:195021004;MedGen:CN517202	Myofibrillar myopathy 1;Primary dilated cardiomyopathy;not provided	germline	germline	GRCh38	NC_000002.12	2	219418500	219418500	C	T	2q35	criteria provided, multiple submitters, no conflicts	6		N	OMIM Allelic Variant:125660.0019,UniProtKB (protein):P17661#VAR_067208	3	44260
77316	single nucleotide variant	NM_001927.4(DES):c.735+3A>G	1674	DES	HGNC:2770	Pathogenic	1	2017-10-23	267607483	-	RCV000154574;RCV000154574;RCV000056810	MedGen:C1832370,OMIM:601419,OMIM:602067,Orphanet:ORPHA98909;EFO:EFO_0000407,Human Phenotype Ontology:HP:0001644,MedGen:C0007193,Orphanet:ORPHA217604,SNOMED CT:195021004;MedGen:CN517202	Myofibrillar myopathy 1;Primary dilated cardiomyopathy;not provided	germline	germline	GRCh37	NC_000002.11	2	220285071	220285071	A	G	2q35	criteria provided, multiple submitters, no conflicts	4		N	-	2	66419
77316	single nucleotide variant	NM_001927.4(DES):c.735+3A>G	1674	DES	HGNC:2770	Pathogenic	1	2017-10-23	267607483	-	RCV000154574;RCV000154574;RCV000056810	MedGen:C1832370,OMIM:601419,OMIM:602067,Orphanet:ORPHA98909;EFO:EFO_0000407,Human Phenotype Ontology:HP:0001644,MedGen:C0007193,Orphanet:ORPHA217604,SNOMED CT:195021004;MedGen:CN517202	Myofibrillar myopathy 1;Primary dilated cardiomyopathy;not provided	germline	germline	GRCh38	NC_000002.12	2	219420349	219420349	A	G	2q35	criteria provided, multiple submitters, no conflicts	4		N	-	2	66419
173493	deletion	NM_001927.4(DES):c.600del (p.Lys201fs)	1674	DES	HGNC:2770	Likely pathogenic	1	2012-10-05	727504448	-	RCV000155417;RCV000155417	MedGen:C0027868,Orphanet:ORPHA68381;EFO:EFO_0000407,Human Phenotype Ontology:HP:0001644,MedGen:C0007193,Orphanet:ORPHA217604,SNOMED CT:195021004	Neuromuscular Diseases;Primary dilated cardiomyopathy	germline	germline	GRCh37	NC_000002.11	2	220284838	220284838	TG	T	2q35	criteria provided, single submitter	1		N	-	2	178660
173493	deletion	NM_001927.4(DES):c.600del (p.Lys201fs)	1674	DES	HGNC:2770	Likely pathogenic	1	2012-10-05	727504448	-	RCV000155417;RCV000155417	MedGen:C0027868,Orphanet:ORPHA68381;EFO:EFO_0000407,Human Phenotype Ontology:HP:0001644,MedGen:C0007193,Orphanet:ORPHA217604,SNOMED CT:195021004	Neuromuscular Diseases;Primary dilated cardiomyopathy	germline	germline	GRCh38	NC_000002.12	2	219420116	219420116	TG	T	2q35	criteria provided, single submitter	1		N	-	2	178660
77309	single nucleotide variant	NM_001927.4(DES):c.35C>T (p.Ser12Phe)	1674	DES	HGNC:2770	Likely pathogenic	1	2016-06-30	267607495	-	RCV000154600;RCV000154600;RCV000056800	MedGen:C0027868,Orphanet:ORPHA68381;EFO:EFO_0000407,Human Phenotype Ontology:HP:0001644,MedGen:C0007193,Orphanet:ORPHA217604,SNOMED CT:195021004;MedGen:CN517202	Neuromuscular Diseases;Primary dilated cardiomyopathy;not provided	germline	germline	GRCh37	NC_000002.11	2	220283219	220283219	C	T	2q35	criteria provided, multiple submitters, no conflicts	3		N	-	2	66412
77309	single nucleotide variant	NM_001927.4(DES):c.35C>T (p.Ser12Phe)	1674	DES	HGNC:2770	Likely pathogenic	1	2016-06-30	267607495	-	RCV000154600;RCV000154600;RCV000056800	MedGen:C0027868,Orphanet:ORPHA68381;EFO:EFO_0000407,Human Phenotype Ontology:HP:0001644,MedGen:C0007193,Orphanet:ORPHA217604,SNOMED CT:195021004;MedGen:CN517202	Neuromuscular Diseases;Primary dilated cardiomyopathy;not provided	germline	germline	GRCh38	NC_000002.12	2	219418497	219418497	C	T	2q35	criteria provided, multiple submitters, no conflicts	3		N	-	2	66412
224253	single nucleotide variant	NM_001927.4(DES):c.1234G>A (p.Glu412Lys)	1674	DES	HGNC:2770	Uncertain significance	0	2015-06-29	869025380	-	RCV000208408	EFO:EFO_0000407,Human Phenotype Ontology:HP:0001644,MedGen:C0007193,Orphanet:ORPHA217604,SNOMED CT:195021004	Primary dilated cardiomyopathy	germline	germline	GRCh37	NC_000002.11	2	220286272	220286272	G	A	2q35	criteria provided, single submitter	1		N	-	2	222543
224253	single nucleotide variant	NM_001927.4(DES):c.1234G>A (p.Glu412Lys)	1674	DES	HGNC:2770	Uncertain significance	0	2015-06-29	869025380	-	RCV000208408	EFO:EFO_0000407,Human Phenotype Ontology:HP:0001644,MedGen:C0007193,Orphanet:ORPHA217604,SNOMED CT:195021004	Primary dilated cardiomyopathy	germline	germline	GRCh38	NC_000002.12	2	219421550	219421550	G	A	2q35	criteria provided, single submitter	1		N	-	2	222543
53411	single nucleotide variant	NM_001927.4(DES):c.1048C>T (p.Arg350Trp)	1674	DES	HGNC:2770	Uncertain significance	1	2014-09-29	62636492	-	RCV000157164;RCV000056766;RCV000037224	EFO:EFO_0000407,Human Phenotype Ontology:HP:0001644,MedGen:C0007193,Orphanet:ORPHA217604,SNOMED CT:195021004;MedGen:CN517202;MedGen:CN169374	Primary dilated cardiomyopathy;not provided;not specified	germline	germline	GRCh37	NC_000002.11	2	220286086	220286086	C	T	2q35	criteria provided, single submitter	3		N	-	2	44244
53411	single nucleotide variant	NM_001927.4(DES):c.1048C>T (p.Arg350Trp)	1674	DES	HGNC:2770	Uncertain significance	1	2014-09-29	62636492	-	RCV000157164;RCV000056766;RCV000037224	EFO:EFO_0000407,Human Phenotype Ontology:HP:0001644,MedGen:C0007193,Orphanet:ORPHA217604,SNOMED CT:195021004;MedGen:CN517202;MedGen:CN169374	Primary dilated cardiomyopathy;not provided;not specified	germline	germline	GRCh38	NC_000002.12	2	219421364	219421364	C	T	2q35	criteria provided, single submitter	3		N	-	2	44244
224254	single nucleotide variant	NM_001927.4(DES):c.1297C>A (p.Pro433Thr)	1674	DES	HGNC:2770	Uncertain significance	0	2015-11-12	869025381	-	RCV000208119	MedGen:C0949658,Orphanet:ORPHA155,SNOMED CT:83978005	Primary familial hypertrophic cardiomyopathy	germline	germline	GRCh37	NC_000002.11	2	220290393	220290393	C	A	2q35	criteria provided, single submitter	1		N	-	2	222544
224254	single nucleotide variant	NM_001927.4(DES):c.1297C>A (p.Pro433Thr)	1674	DES	HGNC:2770	Uncertain significance	0	2015-11-12	869025381	-	RCV000208119	MedGen:C0949658,Orphanet:ORPHA155,SNOMED CT:83978005	Primary familial hypertrophic cardiomyopathy	germline	germline	GRCh38	NC_000002.12	2	219425671	219425671	C	A	2q35	criteria provided, single submitter	1		N	-	2	222544
509492	single nucleotide variant	NM_001927.4(DES):c.144G>A (p.Ser48=)	1674	DES	HGNC:2770	Likely benign	0	2017-11-15	1553603221	-	RCV000620151	MedGen:CN230736	Cardiovascular phenotype	germline	germline	GRCh38	NC_000002.12	2	219418606	219418606	G	A	2q35	criteria provided, single submitter	1		N	-	2	518863
509492	single nucleotide variant	NM_001927.4(DES):c.144G>A (p.Ser48=)	1674	DES	HGNC:2770	Likely benign	0	2017-11-15	1553603221	-	RCV000620151	MedGen:CN230736	Cardiovascular phenotype	germline	germline	GRCh37	NC_000002.11	2	220283328	220283328	G	A	2q35	criteria provided, single submitter	1		N	-	2	518863
509493	single nucleotide variant	NM_001927.4(DES):c.651A>G (p.Ala217=)	1674	DES	HGNC:2770	Likely benign	0	2017-07-07	1553603407	-	RCV000620114	MedGen:CN230736	Cardiovascular phenotype	germline	germline	GRCh37	NC_000002.11	2	220284984	220284984	A	G	2q35	criteria provided, single submitter	1		N	-	2	518671
509493	single nucleotide variant	NM_001927.4(DES):c.651A>G (p.Ala217=)	1674	DES	HGNC:2770	Likely benign	0	2017-07-07	1553603407	-	RCV000620114	MedGen:CN230736	Cardiovascular phenotype	germline	germline	GRCh38	NC_000002.12	2	219420262	219420262	A	G	2q35	criteria provided, single submitter	1		N	-	2	518671
509494	single nucleotide variant	NM_001927.4(DES):c.673C>T (p.Leu225=)	1674	DES	HGNC:2770	Likely benign	0	2017-06-16	774330779	-	RCV000617854	MedGen:CN230736	Cardiovascular phenotype	germline	germline	GRCh38	NC_000002.12	2	219420284	219420284	C	T	2q35	criteria provided, single submitter	1		N	-	2	518669
509494	single nucleotide variant	NM_001927.4(DES):c.673C>T (p.Leu225=)	1674	DES	HGNC:2770	Likely benign	0	2017-06-16	774330779	-	RCV000617854	MedGen:CN230736	Cardiovascular phenotype	germline	germline	GRCh37	NC_000002.11	2	220285006	220285006	C	T	2q35	criteria provided, single submitter	1		N	-	2	518669
509495	single nucleotide variant	NM_001927.4(DES):c.729T>C (p.His243=)	1674	DES	HGNC:2770	Likely benign	0	2016-10-21	949090924	-	RCV000619645	MedGen:CN230736	Cardiovascular phenotype	germline	germline	GRCh38	NC_000002.12	2	219420340	219420340	T	C	2q35	criteria provided, single submitter	1		N	-	2	519135
509495	single nucleotide variant	NM_001927.4(DES):c.729T>C (p.His243=)	1674	DES	HGNC:2770	Likely benign	0	2016-10-21	949090924	-	RCV000619645	MedGen:CN230736	Cardiovascular phenotype	germline	germline	GRCh37	NC_000002.11	2	220285062	220285062	T	C	2q35	criteria provided, single submitter	1		N	-	2	519135
509496	single nucleotide variant	NM_001927.4(DES):c.1227G>A (p.Leu409=)	1674	DES	HGNC:2770	Likely benign	0	2016-09-01	143954788	-	RCV000618446	MedGen:CN230736	Cardiovascular phenotype	germline	germline	GRCh38	NC_000002.12	2	219421543	219421543	G	A	2q35	criteria provided, single submitter	1		N	-	2	519124
509496	single nucleotide variant	NM_001927.4(DES):c.1227G>A (p.Leu409=)	1674	DES	HGNC:2770	Likely benign	0	2016-09-01	143954788	-	RCV000618446	MedGen:CN230736	Cardiovascular phenotype	germline	germline	GRCh37	NC_000002.11	2	220286265	220286265	G	A	2q35	criteria provided, single submitter	1		N	-	2	519124
224352	single nucleotide variant	NM_130797.4(DPP6):c.674C>T (p.Pro225Leu)	1804	DPP6	HGNC:3010	Uncertain significance	0	2015-04-14	869025384	-	RCV000208337	EFO:EFO_0004278,Human Phenotype Ontology:HP:0001645,MeSH:D016757,MedGen:C0085298,SNOMED CT:95281009	Sudden cardiac death	germline	germline	GRCh38	NC_000007.14	7	154637867	154637867	C	T	7q36.2	criteria provided, single submitter	1		N	-	2	222553
224352	single nucleotide variant	NM_130797.4(DPP6):c.674C>T (p.Pro225Leu)	1804	DPP6	HGNC:3010	Uncertain significance	0	2015-04-14	869025384	-	RCV000208337	EFO:EFO_0004278,Human Phenotype Ontology:HP:0001645,MeSH:D016757,MedGen:C0085298,SNOMED CT:95281009	Sudden cardiac death	germline	germline	GRCh37	NC_000007.13	7	154429577	154429577	C	T	7q36.2	criteria provided, single submitter	1		N	-	2	222553
590460	indel	NM_001458.4(FLNC):c.7562-15_7637delinsGAGG	2318	FLNC	HGNC:3756	Pathogenic	1	2018-12-06	1563005360	-	RCV000735825;RCV000735825;RCV000735825;RCV000735825;RCV000735825;RCV000735825;RCV000735825	Human Phenotype Ontology:HP:0031192,MedGen:C4531288;Human Phenotype Ontology:HP:0010438,MedGen:C4021264;Human Phenotype Ontology:HP:0001555,MedGen:C1858033;Human Phenotype Ontology:HP:0002572,MedGen:C1838993;Human Phenotype Ontology:HP:0000324,MedGen:C1306710;Human Phenotype Ontology:HP:0001655,MedGen:C0016522;Human Phenotype Ontology:HP:0031122,MedGen:C4476982	Abnormal morphology of left ventricular trabeculae;Abnormal ventricular septum morphology;Asymmetry of the thorax;Episodic vomiting;Facial asymmetry;Patent foramen ovale;Two-raphe bicuspid aortic valve	de novo	germline	GRCh38	NC_000007.14	7	128857103	128857193	ACCTCTGGCCCCCAGGTGTGTCATCAGAGTTCATCGTGAACACCCTGAATGCCGGCTCGGGGGCCTTGTCTGTCACCATTGATGGCCCCTC	GAGG	7q32.1	criteria provided, single submitter	1		N	-	2	599235
590460	indel	NM_001458.4(FLNC):c.7562-15_7637delinsGAGG	2318	FLNC	HGNC:3756	Pathogenic	1	2018-12-06	1563005360	-	RCV000735825;RCV000735825;RCV000735825;RCV000735825;RCV000735825;RCV000735825;RCV000735825	Human Phenotype Ontology:HP:0031192,MedGen:C4531288;Human Phenotype Ontology:HP:0010438,MedGen:C4021264;Human Phenotype Ontology:HP:0001555,MedGen:C1858033;Human Phenotype Ontology:HP:0002572,MedGen:C1838993;Human Phenotype Ontology:HP:0000324,MedGen:C1306710;Human Phenotype Ontology:HP:0001655,MedGen:C0016522;Human Phenotype Ontology:HP:0031122,MedGen:C4476982	Abnormal morphology of left ventricular trabeculae;Abnormal ventricular septum morphology;Asymmetry of the thorax;Episodic vomiting;Facial asymmetry;Patent foramen ovale;Two-raphe bicuspid aortic valve	de novo	germline	GRCh37	NC_000007.13	7	128497157	128497247	ACCTCTGGCCCCCAGGTGTGTCATCAGAGTTCATCGTGAACACCCTGAATGCCGGCTCGGGGGCCTTGTCTGTCACCATTGATGGCCCCTC	GAGG	7q32.1	criteria provided, single submitter	1		N	-	2	599235
188629	single nucleotide variant	NM_005477.3(HCN4):c.2657C>T (p.Ala886Val)	10021	HCN4	HGNC:16882	Benign/Likely benign	0	2019-03-05	200575377	-	RCV000620478;RCV000852707;RCV000711888;RCV000180274	MedGen:CN230736;MeSH:D008133,MedGen:C0023976,SNOMED CT:9651007;MedGen:CN517202;MedGen:CN169374	Cardiovascular phenotype;Long QT syndrome;not provided;not specified	germline	germline	GRCh37	NC_000015.9	15	73615777	73615777	G	A	15q24.1	criteria provided, multiple submitters, no conflicts	6		N	-	2	190773
188629	single nucleotide variant	NM_005477.3(HCN4):c.2657C>T (p.Ala886Val)	10021	HCN4	HGNC:16882	Benign/Likely benign	0	2019-03-05	200575377	-	RCV000620478;RCV000852707;RCV000711888;RCV000180274	MedGen:CN230736;MeSH:D008133,MedGen:C0023976,SNOMED CT:9651007;MedGen:CN517202;MedGen:CN169374	Cardiovascular phenotype;Long QT syndrome;not provided;not specified	germline	germline	GRCh38	NC_000015.10	15	73323436	73323436	G	A	15q24.1	criteria provided, multiple submitters, no conflicts	6		N	-	2	190773
188633	single nucleotide variant	NM_005477.3(HCN4):c.2275G>A (p.Val759Ile)	10021	HCN4	HGNC:16882	Conflicting interpretations of pathogenicity	1	2019-03-04	62641689	-	RCV000617204;RCV000204998;RCV000170931;RCV000185511	MedGen:CN230736;EFO:EFO_0004278,Human Phenotype Ontology:HP:0001645,MeSH:D016757,MedGen:C0085298,SNOMED CT:95281009;MedGen:CN517202;MedGen:CN169374	Cardiovascular phenotype;Sudden cardiac death;not provided;not specified	de novo;germline;unknown	germline	GRCh38	NC_000015.10	15	73323818	73323818	C	T	15q24.1	criteria provided, conflicting interpretations	7		N	-	2	190772
188633	single nucleotide variant	NM_005477.3(HCN4):c.2275G>A (p.Val759Ile)	10021	HCN4	HGNC:16882	Conflicting interpretations of pathogenicity	1	2019-03-04	62641689	-	RCV000617204;RCV000204998;RCV000170931;RCV000185511	MedGen:CN230736;EFO:EFO_0004278,Human Phenotype Ontology:HP:0001645,MeSH:D016757,MedGen:C0085298,SNOMED CT:95281009;MedGen:CN517202;MedGen:CN169374	Cardiovascular phenotype;Sudden cardiac death;not provided;not specified	de novo;germline;unknown	germline	GRCh37	NC_000015.9	15	73616159	73616159	C	T	15q24.1	criteria provided, conflicting interpretations	7		N	-	2	190772
419289	single nucleotide variant	NM_005477.3(HCN4):c.1928T>G (p.Leu643Arg)	10021	HCN4	HGNC:16882	Uncertain significance	0	2017-02-09	1555475541	-	RCV000497873;RCV000497873	Human Phenotype Ontology:HP:0001688,MedGen:C0085610;EFO:EFO_0004278,Human Phenotype Ontology:HP:0001645,MeSH:D016757,MedGen:C0085298,SNOMED CT:95281009	Sinus bradycardia;Sudden cardiac death	germline	germline	GRCh38	NC_000015.10	15	73325005	73325005	A	C	15q24.1	criteria provided, single submitter	1		N	-	2	427950
419289	single nucleotide variant	NM_005477.3(HCN4):c.1928T>G (p.Leu643Arg)	10021	HCN4	HGNC:16882	Uncertain significance	0	2017-02-09	1555475541	-	RCV000497873;RCV000497873	Human Phenotype Ontology:HP:0001688,MedGen:C0085610;EFO:EFO_0004278,Human Phenotype Ontology:HP:0001645,MeSH:D016757,MedGen:C0085298,SNOMED CT:95281009	Sinus bradycardia;Sudden cardiac death	germline	germline	GRCh37	NC_000015.9	15	73617346	73617346	A	C	15q24.1	criteria provided, single submitter	1		N	-	2	427950
141310	single nucleotide variant	NM_020433.4(JPH2):c.1186G>A (p.Ala396Thr)	57158	JPH2	HGNC:14202	Benign	0	2019-03-05	3810510	-	RCV000250755;RCV000625200;RCV000623095;RCV000860234;RCV000172752	MedGen:CN230736;MedGen:C3151264,OMIM:613873;MeSH:D008133,MedGen:C0023976,SNOMED CT:9651007;MedGen:CN517202;MedGen:CN169374	Cardiovascular phenotype;Familial hypertrophic cardiomyopathy 17;Long QT syndrome;not provided;not specified	germline;unknown	germline	GRCh37	NC_000020.10	20	42747247	42747247	C	T	20q13.12	criteria provided, multiple submitters, no conflicts	7		N	UniProtKB (protein):Q9BR39#VAR_053447	2	137607
141310	single nucleotide variant	NM_020433.4(JPH2):c.1186G>A (p.Ala396Thr)	57158	JPH2	HGNC:14202	Benign	0	2019-03-05	3810510	-	RCV000250755;RCV000625200;RCV000623095;RCV000860234;RCV000172752	MedGen:CN230736;MedGen:C3151264,OMIM:613873;MeSH:D008133,MedGen:C0023976,SNOMED CT:9651007;MedGen:CN517202;MedGen:CN169374	Cardiovascular phenotype;Familial hypertrophic cardiomyopathy 17;Long QT syndrome;not provided;not specified	germline;unknown	germline	GRCh38	NC_000020.11	20	44118607	44118607	C	T	20q13.12	criteria provided, multiple submitters, no conflicts	7		N	UniProtKB (protein):Q9BR39#VAR_053447	2	137607
224175	single nucleotide variant	NM_004980.4(KCND3):c.817G>A (p.Gly273Ser)	3752	KCND3	HGNC:6239	Uncertain significance	0	2015-09-14	869025444	-	RCV000208136	MedGen:C1142166,Orphanet:ORPHA130,SNOMED CT:418818005	Brugada syndrome	germline	germline	GRCh37	NC_000001.10	1	112524532	112524532	C	T	1p13.2	criteria provided, single submitter	1		N	-	2	222666
224175	single nucleotide variant	NM_004980.4(KCND3):c.817G>A (p.Gly273Ser)	3752	KCND3	HGNC:6239	Uncertain significance	0	2015-09-14	869025444	-	RCV000208136	MedGen:C1142166,Orphanet:ORPHA130,SNOMED CT:418818005	Brugada syndrome	germline	germline	GRCh38	NC_000001.11	1	111981910	111981910	C	T	1p13.2	criteria provided, single submitter	1		N	-	2	222666
190051	single nucleotide variant	NM_004980.4(KCND3):c.1798G>A (p.Gly600Arg)	3752	KCND3	HGNC:6239	Uncertain significance	1	2017-11-28	149344567	-	RCV000172843;RCV000619002;RCV000712060	MedGen:C4225340,OMIM:616399;MedGen:CN230736;MedGen:CN517202	Brugada syndrome 9;Cardiovascular phenotype;not provided	germline	germline	GRCh37	NC_000001.10	1	112318869	112318869	C	T	1p13.2	criteria provided, multiple submitters, no conflicts	3		N	OMIM Allelic Variant:605411.0006,UniProtKB (protein):Q9UK17#VAR_067696	3	192254
190051	single nucleotide variant	NM_004980.4(KCND3):c.1798G>A (p.Gly600Arg)	3752	KCND3	HGNC:6239	Uncertain significance	1	2017-11-28	149344567	-	RCV000172843;RCV000619002;RCV000712060	MedGen:C4225340,OMIM:616399;MedGen:CN230736;MedGen:CN517202	Brugada syndrome 9;Cardiovascular phenotype;not provided	germline	germline	GRCh38	NC_000001.11	1	111776247	111776247	C	T	1p13.2	criteria provided, multiple submitters, no conflicts	3		N	OMIM Allelic Variant:605411.0006,UniProtKB (protein):Q9UK17#VAR_067696	3	192254
509061	single nucleotide variant	NM_004980.4(KCND3):c.1756C>G (p.Leu586Val)	3752	KCND3	HGNC:6239	Uncertain significance	0	2018-09-11	778053688	-	RCV000678953;RCV000621723;RCV000801665	MedGen:C4225340,OMIM:616399;MedGen:CN230736;MedGen:C1846367,OMIM:607346,Orphanet:ORPHA98772	Brugada syndrome 9;Cardiovascular phenotype;Spinocerebellar ataxia 19	germline;unknown	germline	GRCh37	NC_000001.10	1	112319658	112319658	G	C	1p13.2	criteria provided, multiple submitters, no conflicts	3		N	-	2	519297
509061	single nucleotide variant	NM_004980.4(KCND3):c.1756C>G (p.Leu586Val)	3752	KCND3	HGNC:6239	Uncertain significance	0	2018-09-11	778053688	-	RCV000678953;RCV000621723;RCV000801665	MedGen:C4225340,OMIM:616399;MedGen:CN230736;MedGen:C1846367,OMIM:607346,Orphanet:ORPHA98772	Brugada syndrome 9;Cardiovascular phenotype;Spinocerebellar ataxia 19	germline;unknown	germline	GRCh38	NC_000001.11	1	111777036	111777036	G	C	1p13.2	criteria provided, multiple submitters, no conflicts	3		N	-	2	519297
190050	single nucleotide variant	NM_004980.4(KCND3):c.1348C>T (p.Leu450Phe)	3752	KCND3	HGNC:6239	Conflicting interpretations of pathogenicity	1	2018-02-01	150401343	-	RCV000172842;RCV000618307;RCV000552635;RCV000415916	MedGen:C4225340,OMIM:616399;MedGen:CN230736;MedGen:C1846367,OMIM:607346,Orphanet:ORPHA98772;MedGen:CN517202	Brugada syndrome 9;Cardiovascular phenotype;Spinocerebellar ataxia 19;not provided	germline;inherited	germline	GRCh37	NC_000001.10	1	112323335	112323335	G	A	1p13.2	criteria provided, conflicting interpretations	6		N	OMIM Allelic Variant:605411.0005,UniProtKB (protein):Q9UK17#VAR_073831	3	192253
190050	single nucleotide variant	NM_004980.4(KCND3):c.1348C>T (p.Leu450Phe)	3752	KCND3	HGNC:6239	Conflicting interpretations of pathogenicity	1	2018-02-01	150401343	-	RCV000172842;RCV000618307;RCV000552635;RCV000415916	MedGen:C4225340,OMIM:616399;MedGen:CN230736;MedGen:C1846367,OMIM:607346,Orphanet:ORPHA98772;MedGen:CN517202	Brugada syndrome 9;Cardiovascular phenotype;Spinocerebellar ataxia 19;not provided	germline;inherited	germline	GRCh38	NC_000001.11	1	111780713	111780713	G	A	1p13.2	criteria provided, conflicting interpretations	6		N	OMIM Allelic Variant:605411.0005,UniProtKB (protein):Q9UK17#VAR_073831	3	192253
425302	single nucleotide variant	NM_004980.4(KCND3):c.1370C>T (p.Thr457Met)	3752	KCND3	HGNC:6239	Uncertain significance	0	2018-04-20	199637120	-	RCV000505597;RCV000498826	MedGen:C4225340,OMIM:616399;MedGen:CN517202	Brugada syndrome 9;not provided	germline	germline	GRCh37	NC_000001.10	1	112323313	112323313	G	A	1p13.2	criteria provided, single submitter	2		N	-	2	432538
425302	single nucleotide variant	NM_004980.4(KCND3):c.1370C>T (p.Thr457Met)	3752	KCND3	HGNC:6239	Uncertain significance	0	2018-04-20	199637120	-	RCV000505597;RCV000498826	MedGen:C4225340,OMIM:616399;MedGen:CN517202	Brugada syndrome 9;not provided	germline	germline	GRCh38	NC_000001.11	1	111780691	111780691	G	A	1p13.2	criteria provided, single submitter	2		N	-	2	432538
190052	single nucleotide variant	NM_004980.4(KCND3):c.1174G>A (p.Val392Ile)	3752	KCND3	HGNC:6239	Conflicting interpretations of pathogenicity	1	2016-11-07	786205867	-	RCV000172844;RCV000460804;RCV000444260	MedGen:C4225340,OMIM:616399;MedGen:C1846367,OMIM:607346,Orphanet:ORPHA98772;MedGen:CN517202	Brugada syndrome 9;Spinocerebellar ataxia 19;not provided	germline	germline	GRCh37	NC_000001.10	1	112329661	112329661	C	T	1p13.2	criteria provided, conflicting interpretations	3		N	OMIM Allelic Variant:605411.0007,UniProtKB (protein):Q9UK17#VAR_067694	3	192255
190052	single nucleotide variant	NM_004980.4(KCND3):c.1174G>A (p.Val392Ile)	3752	KCND3	HGNC:6239	Conflicting interpretations of pathogenicity	1	2016-11-07	786205867	-	RCV000172844;RCV000460804;RCV000444260	MedGen:C4225340,OMIM:616399;MedGen:C1846367,OMIM:607346,Orphanet:ORPHA98772;MedGen:CN517202	Brugada syndrome 9;Spinocerebellar ataxia 19;not provided	germline	germline	GRCh38	NC_000001.11	1	111787039	111787039	C	T	1p13.2	criteria provided, conflicting interpretations	3		N	OMIM Allelic Variant:605411.0007,UniProtKB (protein):Q9UK17#VAR_067694	3	192255
29511	single nucleotide variant	NM_006498.3(LGALS2):c.6+3279C>T	3957	LGALS2	HGNC:6562	risk factor	0	2004-05-06	-1	-	RCV000015559	Human Phenotype Ontology:HP:0001658,MedGen:C0027051,SNOMED CT:22298006	Myocardial infarction	germline	germline	GRCh37	NC_000022.10	22	37972628	37972628	G	A	22q13.1	no assertion criteria provided	1		N	OMIM Allelic Variant:150571.0001	1	14472
29511	single nucleotide variant	NM_006498.3(LGALS2):c.6+3279C>T	3957	LGALS2	HGNC:6562	risk factor	0	2004-05-06	-1	-	RCV000015559	Human Phenotype Ontology:HP:0001658,MedGen:C0027051,SNOMED CT:22298006	Myocardial infarction	germline	germline	GRCh38	NC_000022.11	22	37576621	37576621	G	A	22q13.1	no assertion criteria provided	1		N	OMIM Allelic Variant:150571.0001	1	14472
400546	single nucleotide variant	NM_002474.3(MYH11):c.3560C>T (p.Thr1187Met)	4629	MYH11	HGNC:7569	Uncertain significance	0	2017-07-20	552818350	-	RCV000463204;RCV000584422	MedGen:C1851504,OMIM:132900;Human Phenotype Ontology:HP:0001647,MedGen:C0149630,Orphanet:ORPHA402075,SNOMED CT:72352009	Aortic aneurysm, familial thoracic 4;Bicuspid aortic valve	germline	germline	GRCh38	NC_000016.10	16	15732655	15732655	G	A	16p13.11	criteria provided, single submitter	2	ACMG2013,ACMG2016	N	-	2	405474
400546	single nucleotide variant	NM_002474.3(MYH11):c.3560C>T (p.Thr1187Met)	4629	MYH11	HGNC:7569	Uncertain significance	0	2017-07-20	552818350	-	RCV000463204;RCV000584422	MedGen:C1851504,OMIM:132900;Human Phenotype Ontology:HP:0001647,MedGen:C0149630,Orphanet:ORPHA402075,SNOMED CT:72352009	Aortic aneurysm, familial thoracic 4;Bicuspid aortic valve	germline	germline	GRCh37	NC_000016.9	16	15826512	15826512	G	A	16p13.11	criteria provided, single submitter	2	ACMG2013,ACMG2016	N	-	2	405474
614905	single nucleotide variant	NM_016599.4(MYOZ2):c.*4G>T	51778	MYOZ2	HGNC:1330	Uncertain significance	0	2017-04-03	1561137822	-	RCV000770203	Human Phenotype Ontology:HP:0001638,MedGen:C0878544,Orphanet:ORPHA167848,SNOMED CT:85898001	Cardiomyopathy	germline	germline	GRCh38	NC_000004.12	4	119186204	119186204	G	T	4q26	criteria provided, single submitter	1		N	-	2	626726
614904	single nucleotide variant	NM_016599.4(MYOZ2):c.336A>G (p.Pro112=)	51778	MYOZ2	HGNC:1330	Uncertain significance	0	2015-09-24	774333721	-	RCV000770199	Human Phenotype Ontology:HP:0001638,MedGen:C0878544,Orphanet:ORPHA167848,SNOMED CT:85898001	Cardiomyopathy	germline	germline	GRCh38	NC_000004.12	4	119158111	119158111	A	G	4q26	criteria provided, single submitter	1		N	-	2	626724
614904	single nucleotide variant	NM_016599.4(MYOZ2):c.336A>G (p.Pro112=)	51778	MYOZ2	HGNC:1330	Uncertain significance	0	2015-09-24	774333721	-	RCV000770199	Human Phenotype Ontology:HP:0001638,MedGen:C0878544,Orphanet:ORPHA167848,SNOMED CT:85898001	Cardiomyopathy	germline	germline	GRCh37	NC_000004.11	4	120079266	120079266	A	G	4q26	criteria provided, single submitter	1		N	-	2	626724
614905	single nucleotide variant	NM_016599.4(MYOZ2):c.*4G>T	51778	MYOZ2	HGNC:1330	Uncertain significance	0	2017-04-03	1561137822	-	RCV000770203	Human Phenotype Ontology:HP:0001638,MedGen:C0878544,Orphanet:ORPHA167848,SNOMED CT:85898001	Cardiomyopathy	germline	germline	GRCh37	NC_000004.11	4	120107359	120107359	G	T	4q26	criteria provided, single submitter	1		N	-	2	626726
615209	single nucleotide variant	NM_016599.4(MYOZ2):c.376+9T>A	51778	MYOZ2	HGNC:1330	Uncertain significance	0	2016-02-02	536009604	-	RCV000770201	Human Phenotype Ontology:HP:0001638,MedGen:C0878544,Orphanet:ORPHA167848,SNOMED CT:85898001	Cardiomyopathy	germline	germline	GRCh38	NC_000004.12	4	119158160	119158160	T	A	4q26	criteria provided, single submitter	1		N	-	2	626725
615209	single nucleotide variant	NM_016599.4(MYOZ2):c.376+9T>A	51778	MYOZ2	HGNC:1330	Uncertain significance	0	2016-02-02	536009604	-	RCV000770201	Human Phenotype Ontology:HP:0001638,MedGen:C0878544,Orphanet:ORPHA167848,SNOMED CT:85898001	Cardiomyopathy	germline	germline	GRCh37	NC_000004.11	4	120079315	120079315	T	A	4q26	criteria provided, single submitter	1		N	-	2	626725
590707	single nucleotide variant	NM_001127392.3(MYRF):c.2518C>T (p.Arg840Ter)	745	MYRF	HGNC:1181	Pathogenic	1	2019-01-11	1565304230	-	RCV000736003	MedGen:C4748946,OMIM:618280	CARDIAC-UROGENITAL SYNDROME	germline	germline	GRCh38	NC_000011.10	11	61780991	61780991	C	T	11q12.2	no assertion criteria provided	1		N	OMIM Allelic Variant:608329.0003	1	599372
590707	single nucleotide variant	NM_001127392.3(MYRF):c.2518C>T (p.Arg840Ter)	745	MYRF	HGNC:1181	Pathogenic	1	2019-01-11	1565304230	-	RCV000736003	MedGen:C4748946,OMIM:618280	CARDIAC-UROGENITAL SYNDROME	germline	germline	GRCh37	NC_000011.9	11	61548463	61548463	C	T	11q12.2	no assertion criteria provided	1		N	OMIM Allelic Variant:608329.0003	1	599372
590708	duplication	NM_001127392.3(MYRF):c.1254_1255dup (p.Thr419fs)	745	MYRF	HGNC:1181	Pathogenic	1	2019-01-11	1565295395	-	RCV000736004	MedGen:C4748946,OMIM:618280	CARDIAC-UROGENITAL SYNDROME	germline	germline	GRCh38	NC_000011.10	11	61774105	61774106	A	AAG	11q12.2	no assertion criteria provided	1		N	OMIM Allelic Variant:608329.0004	1	599373
590708	duplication	NM_001127392.3(MYRF):c.1254_1255dup (p.Thr419fs)	745	MYRF	HGNC:1181	Pathogenic	1	2019-01-11	1565295395	-	RCV000736004	MedGen:C4748946,OMIM:618280	CARDIAC-UROGENITAL SYNDROME	germline	germline	GRCh37	NC_000011.9	11	61541577	61541578	A	AAG	11q12.2	no assertion criteria provided	1		N	OMIM Allelic Variant:608329.0004	1	599373
610626	single nucleotide variant	NM_001127392.3(MYRF):c.1303G>A (p.Gly435Arg)	745	MYRF	HGNC:1181	Pathogenic	1	2019-03-05	1565295550	-	RCV000758213	MedGen:C4748946,OMIM:618280	CARDIAC-UROGENITAL SYNDROME	germline	germline	GRCh37	NC_000011.9	11	61541626	61541626	G	A	11q12.2	no assertion criteria provided	1		N	OMIM Allelic Variant:608329.0005	1	619228
610626	single nucleotide variant	NM_001127392.3(MYRF):c.1303G>A (p.Gly435Arg)	745	MYRF	HGNC:1181	Pathogenic	1	2019-03-05	1565295550	-	RCV000758213	MedGen:C4748946,OMIM:618280	CARDIAC-UROGENITAL SYNDROME	germline	germline	GRCh38	NC_000011.10	11	61774154	61774154	G	A	11q12.2	no assertion criteria provided	1		N	OMIM Allelic Variant:608329.0005	1	619228
610627	single nucleotide variant	NM_001127392.3(MYRF):c.2084G>A (p.Arg695His)	745	MYRF	HGNC:1181	Pathogenic	1	2019-03-05	1382225004	-	RCV000758214	MedGen:C4748946,OMIM:618280	CARDIAC-UROGENITAL SYNDROME	germline	germline	GRCh37	NC_000011.9	11	61546805	61546805	G	A	11q12.2	no assertion criteria provided	1		N	OMIM Allelic Variant:608329.0006	1	619229
610627	single nucleotide variant	NM_001127392.3(MYRF):c.2084G>A (p.Arg695His)	745	MYRF	HGNC:1181	Pathogenic	1	2019-03-05	1382225004	-	RCV000758214	MedGen:C4748946,OMIM:618280	CARDIAC-UROGENITAL SYNDROME	germline	germline	GRCh38	NC_000011.10	11	61779333	61779333	G	A	11q12.2	no assertion criteria provided	1		N	OMIM Allelic Variant:608329.0006	1	619229
623108	indel	NM_001127392.3(MYRF):c.350_366delinsT (p.Gly117fs)	745	MYRF	HGNC:1181	Pathogenic	1	2019-04-06	1565286228	-	RCV000786768	MedGen:C4748946,OMIM:618280	CARDIAC-UROGENITAL SYNDROME	unknown	unknown	GRCh38	NC_000011.10	11	61766173	61766189	GCACCGGGCCCCCCATC	T	11q12.2	no assertion criteria provided	1		N	-	2	635276
623108	indel	NM_001127392.3(MYRF):c.350_366delinsT (p.Gly117fs)	745	MYRF	HGNC:1181	Pathogenic	1	2019-04-06	1565286228	-	RCV000786768	MedGen:C4748946,OMIM:618280	CARDIAC-UROGENITAL SYNDROME	unknown	unknown	GRCh37	NC_000011.9	11	61533645	61533661	GCACCGGGCCCCCCATC	T	11q12.2	no assertion criteria provided	1		N	-	2	635276
623109	single nucleotide variant	NM_001127392.3(MYRF):c.3118A>G (p.Arg1040Gly)	745	MYRF	HGNC:1181	Pathogenic	1	2019-04-06	1565307564	-	RCV000786766	MedGen:C4748946,OMIM:618280	CARDIAC-UROGENITAL SYNDROME	de novo	germline	GRCh38	NC_000011.10	11	61783599	61783599	A	G	11q12.2	no assertion criteria provided	1		N	-	2	635274
623109	single nucleotide variant	NM_001127392.3(MYRF):c.3118A>G (p.Arg1040Gly)	745	MYRF	HGNC:1181	Pathogenic	1	2019-04-06	1565307564	-	RCV000786766	MedGen:C4748946,OMIM:618280	CARDIAC-UROGENITAL SYNDROME	de novo	germline	GRCh37	NC_000011.9	11	61551071	61551071	A	G	11q12.2	no assertion criteria provided	1		N	-	2	635274
623110	duplication	NM_001127392.3(MYRF):c.3239dup (p.Glu1081fs)	745	MYRF	HGNC:1181	Pathogenic	1	2019-04-06	1565308384	-	RCV000786767	MedGen:C4748946,OMIM:618280	CARDIAC-UROGENITAL SYNDROME	de novo	germline	GRCh38	NC_000011.10	11	61784324	61784324	C	CA	11q12.2	no assertion criteria provided	1		N	-	2	635275
623110	duplication	NM_001127392.3(MYRF):c.3239dup (p.Glu1081fs)	745	MYRF	HGNC:1181	Pathogenic	1	2019-04-06	1565308384	-	RCV000786767	MedGen:C4748946,OMIM:618280	CARDIAC-UROGENITAL SYNDROME	de novo	germline	GRCh37	NC_000011.9	11	61551796	61551796	C	CA	11q12.2	no assertion criteria provided	1		N	-	2	635275
359990	single nucleotide variant	NM_001127392.3(MYRF):c.2336+1G>A	745	MYRF	HGNC:1181	Uncertain significance	1	2019-01-11	1057518279	-	RCV000736002;RCV000413370	MedGen:C4748946,OMIM:618280;MedGen:CN169374	CARDIAC-UROGENITAL SYNDROME;not specified	germline	germline	GRCh37	NC_000011.9	11	61547403	61547403	G	A	11q12.2	criteria provided, single submitter	2		N	OMIM Allelic Variant:608329.0002	3	373200
359990	single nucleotide variant	NM_001127392.3(MYRF):c.2336+1G>A	745	MYRF	HGNC:1181	Uncertain significance	1	2019-01-11	1057518279	-	RCV000736002;RCV000413370	MedGen:C4748946,OMIM:618280;MedGen:CN169374	CARDIAC-UROGENITAL SYNDROME;not specified	germline	germline	GRCh38	NC_000011.10	11	61779931	61779931	G	A	11q12.2	criteria provided, single submitter	2		N	OMIM Allelic Variant:608329.0002	3	373200
24043	single nucleotide variant	NM_004387.4(NKX2-5):c.533C>T (p.Thr178Met)	1482	NKX2-5	HGNC:2488	Pathogenic	1	2005-07-15	104893900	-	RCV000009568	MedGen:C3276096,OMIM:108900	Atrial septal defect 7 with or without atrioventricular conduction defects	germline	germline	GRCh37	NC_000005.9	5	172660014	172660014	G	A	5q35.1	no assertion criteria provided	1		N	OMIM Allelic Variant:600584.0001,UniProtKB (protein):P52952#VAR_003752	1	9004
24043	single nucleotide variant	NM_004387.4(NKX2-5):c.533C>T (p.Thr178Met)	1482	NKX2-5	HGNC:2488	Pathogenic	1	2005-07-15	104893900	-	RCV000009568	MedGen:C3276096,OMIM:108900	Atrial septal defect 7 with or without atrioventricular conduction defects	germline	germline	GRCh38	NC_000005.10	5	173233011	173233011	G	A	5q35.1	no assertion criteria provided	1		N	OMIM Allelic Variant:600584.0001,UniProtKB (protein):P52952#VAR_003752	1	9004
24044	single nucleotide variant	NM_004387.4(NKX2-5):c.508C>T (p.Gln170Ter)	1482	NKX2-5	HGNC:2488	Pathogenic	1	2016-11-10	104893901	-	RCV000009569	MedGen:C3276096,OMIM:108900	Atrial septal defect 7 with or without atrioventricular conduction defects	germline	germline	GRCh37	NC_000005.9	5	172660039	172660039	G	A	5q35.1	criteria provided, single submitter	2		N	OMIM Allelic Variant:600584.0002	3	9005
24044	single nucleotide variant	NM_004387.4(NKX2-5):c.508C>T (p.Gln170Ter)	1482	NKX2-5	HGNC:2488	Pathogenic	1	2016-11-10	104893901	-	RCV000009569	MedGen:C3276096,OMIM:108900	Atrial septal defect 7 with or without atrioventricular conduction defects	germline	germline	GRCh38	NC_000005.10	5	173233036	173233036	G	A	5q35.1	criteria provided, single submitter	2		N	OMIM Allelic Variant:600584.0002	3	9005
24045	single nucleotide variant	NM_004387.4(NKX2-5):c.592C>T (p.Gln198Ter)	1482	NKX2-5	HGNC:2488	Pathogenic	1	1999-05-01	104893903	-	RCV000009570	MedGen:C3276096,OMIM:108900	Atrial septal defect 7 with or without atrioventricular conduction defects	germline	germline	GRCh37	NC_000005.9	5	172659955	172659955	G	A	5q35.1	no assertion criteria provided	1		N	OMIM Allelic Variant:600584.0003	1	9006
24045	single nucleotide variant	NM_004387.4(NKX2-5):c.592C>T (p.Gln198Ter)	1482	NKX2-5	HGNC:2488	Pathogenic	1	1999-05-01	104893903	-	RCV000009570	MedGen:C3276096,OMIM:108900	Atrial septal defect 7 with or without atrioventricular conduction defects	germline	germline	GRCh38	NC_000005.10	5	173232952	173232952	G	A	5q35.1	no assertion criteria provided	1		N	OMIM Allelic Variant:600584.0003	1	9006
24047	single nucleotide variant	NM_004387.4(NKX2-5):c.73C>T (p.Arg25Cys)	1482	NKX2-5	HGNC:2488	Conflicting interpretations of pathogenicity	1	2019-03-04	28936670	-	RCV000619696;RCV000030339;RCV000023019;RCV000009573;RCV000023017;RCV000009572;RCV000023018;RCV000206285;RCV000037968	MedGen:CN230736;MedGen:C0152021,SNOMED CT:13213009;MedGen:C3280795,OMIM:614435;MedGen:C2673630,OMIM:225250;Human Phenotype Ontology:HP:0011611,MedGen:C0152419,Orphanet:ORPHA2299;Human Phenotype Ontology:HP:0001636,MedGen:C0039685,OMIM:187500,Orphanet:ORPHA3303,SNOMED CT:86299006;Human Phenotype Ontology:HP:0001660,MedGen:C0041206;MedGen:CN517202;MedGen:CN169374	Cardiovascular phenotype;Congenital heart disease;Hypoplastic left heart syndrome 2;Hypothyroidism, congenital, nongoitrous, 5;Interrupted aortic arch;Tetralogy of Fallot;Truncus arteriosus;not provided;not specified	germline	germline	GRCh37	NC_000005.9	5	172662014	172662014	G	A	5q35.1	criteria provided, conflicting interpretations	8		N	OMIM Allelic Variant:600584.0004,UniProtKB (protein):P52952#VAR_010116	3	9008
24047	single nucleotide variant	NM_004387.4(NKX2-5):c.73C>T (p.Arg25Cys)	1482	NKX2-5	HGNC:2488	Conflicting interpretations of pathogenicity	1	2019-03-04	28936670	-	RCV000619696;RCV000030339;RCV000023019;RCV000009573;RCV000023017;RCV000009572;RCV000023018;RCV000206285;RCV000037968	MedGen:CN230736;MedGen:C0152021,SNOMED CT:13213009;MedGen:C3280795,OMIM:614435;MedGen:C2673630,OMIM:225250;Human Phenotype Ontology:HP:0011611,MedGen:C0152419,Orphanet:ORPHA2299;Human Phenotype Ontology:HP:0001636,MedGen:C0039685,OMIM:187500,Orphanet:ORPHA3303,SNOMED CT:86299006;Human Phenotype Ontology:HP:0001660,MedGen:C0041206;MedGen:CN517202;MedGen:CN169374	Cardiovascular phenotype;Congenital heart disease;Hypoplastic left heart syndrome 2;Hypothyroidism, congenital, nongoitrous, 5;Interrupted aortic arch;Tetralogy of Fallot;Truncus arteriosus;not provided;not specified	germline	germline	GRCh38	NC_000005.10	5	173235011	173235011	G	A	5q35.1	criteria provided, conflicting interpretations	8		N	OMIM Allelic Variant:600584.0004,UniProtKB (protein):P52952#VAR_010116	3	9008
24048	single nucleotide variant	NM_004387.4(NKX2-5):c.61G>C (p.Glu21Gln)	1482	NKX2-5	HGNC:2488	Conflicting interpretations of pathogenicity	0	2019-03-05	104893904	-	RCV000618034;RCV000030618;RCV000009574;RCV000514277;RCV000171013	MedGen:CN230736;MedGen:C0152021,SNOMED CT:13213009;Human Phenotype Ontology:HP:0001636,MedGen:C0039685,OMIM:187500,Orphanet:ORPHA3303,SNOMED CT:86299006;MedGen:CN517202;MedGen:CN169374	Cardiovascular phenotype;Congenital heart disease;Tetralogy of Fallot;not provided;not specified	germline	germline	GRCh37	NC_000005.9	5	172662026	172662026	C	G	5q35.1	criteria provided, conflicting interpretations	7		N	OMIM Allelic Variant:600584.0006,UniProtKB (protein):P52952#VAR_038215	3	9009
24048	single nucleotide variant	NM_004387.4(NKX2-5):c.61G>C (p.Glu21Gln)	1482	NKX2-5	HGNC:2488	Conflicting interpretations of pathogenicity	0	2019-03-05	104893904	-	RCV000618034;RCV000030618;RCV000009574;RCV000514277;RCV000171013	MedGen:CN230736;MedGen:C0152021,SNOMED CT:13213009;Human Phenotype Ontology:HP:0001636,MedGen:C0039685,OMIM:187500,Orphanet:ORPHA3303,SNOMED CT:86299006;MedGen:CN517202;MedGen:CN169374	Cardiovascular phenotype;Congenital heart disease;Tetralogy of Fallot;not provided;not specified	germline	germline	GRCh38	NC_000005.10	5	173235023	173235023	C	G	5q35.1	criteria provided, conflicting interpretations	7		N	OMIM Allelic Variant:600584.0006,UniProtKB (protein):P52952#VAR_038215	3	9009
24049	single nucleotide variant	NM_004387.4(NKX2-5):c.646C>T (p.Arg216Cys)	1482	NKX2-5	HGNC:2488	Pathogenic	1	2001-11-20	104893905	-	RCV000009575	Human Phenotype Ontology:HP:0001636,MedGen:C0039685,OMIM:187500,Orphanet:ORPHA3303,SNOMED CT:86299006	Tetralogy of Fallot	germline	germline	GRCh37	NC_000005.9	5	172659901	172659901	G	A	5q35.1	no assertion criteria provided	1		N	OMIM Allelic Variant:600584.0007,UniProtKB (protein):P52952#VAR_038239	1	9010
24049	single nucleotide variant	NM_004387.4(NKX2-5):c.646C>T (p.Arg216Cys)	1482	NKX2-5	HGNC:2488	Pathogenic	1	2001-11-20	104893905	-	RCV000009575	Human Phenotype Ontology:HP:0001636,MedGen:C0039685,OMIM:187500,Orphanet:ORPHA3303,SNOMED CT:86299006	Tetralogy of Fallot	germline	germline	GRCh38	NC_000005.10	5	173232898	173232898	G	A	5q35.1	no assertion criteria provided	1		N	OMIM Allelic Variant:600584.0007,UniProtKB (protein):P52952#VAR_038239	1	9010
24050	single nucleotide variant	NM_004387.4(NKX2-5):c.656C>T (p.Ala219Val)	1482	NKX2-5	HGNC:2488	Uncertain significance	1	2017-05-31	104893902	-	RCV000525369;RCV000009576	MedGen:C3276096,OMIM:108900;Human Phenotype Ontology:HP:0001636,MedGen:C0039685,OMIM:187500,Orphanet:ORPHA3303,SNOMED CT:86299006	Atrial septal defect 7 with or without atrioventricular conduction defects;Tetralogy of Fallot	germline;unknown	germline	GRCh37	NC_000005.9	5	172659891	172659891	G	A	5q35.1	criteria provided, single submitter	2		N	OMIM Allelic Variant:600584.0008,UniProtKB (protein):P52952#VAR_038240	3	9011
24050	single nucleotide variant	NM_004387.4(NKX2-5):c.656C>T (p.Ala219Val)	1482	NKX2-5	HGNC:2488	Uncertain significance	1	2017-05-31	104893902	-	RCV000525369;RCV000009576	MedGen:C3276096,OMIM:108900;Human Phenotype Ontology:HP:0001636,MedGen:C0039685,OMIM:187500,Orphanet:ORPHA3303,SNOMED CT:86299006	Atrial septal defect 7 with or without atrioventricular conduction defects;Tetralogy of Fallot	germline;unknown	germline	GRCh38	NC_000005.10	5	173232888	173232888	G	A	5q35.1	criteria provided, single submitter	2		N	OMIM Allelic Variant:600584.0008,UniProtKB (protein):P52952#VAR_038240	3	9011
24051	deletion	NM_004387.4(NKX2-5):c.215_221del (p.Glu72fs)	1482	NKX2-5	HGNC:2488	Pathogenic	1	2002-11-01	606231358	-	RCV000009577	MedGen:C3276096,OMIM:108900	Atrial septal defect 7 with or without atrioventricular conduction defects	germline	germline	GRCh38	NC_000005.10	5	173234863	173234869	GCCCAGCT	G	5q35.1	no assertion criteria provided	1		N	OMIM Allelic Variant:600584.0009	1	9012
24051	deletion	NM_004387.4(NKX2-5):c.215_221del (p.Glu72fs)	1482	NKX2-5	HGNC:2488	Pathogenic	1	2002-11-01	606231358	-	RCV000009577	MedGen:C3276096,OMIM:108900	Atrial septal defect 7 with or without atrioventricular conduction defects	germline	germline	GRCh37	NC_000005.9	5	172661866	172661872	GCCCAGCT	G	5q35.1	no assertion criteria provided	1		N	OMIM Allelic Variant:600584.0009	1	9012
24052	short repeat	NM_004387.4(NKX2-5):c.224_225GC[2] (p.Pro77fs)	1482	NKX2-5	HGNC:2488	Pathogenic	1	2002-11-01	606231359	-	RCV000009578	MedGen:C3276096,OMIM:108900	Atrial septal defect 7 with or without atrioventricular conduction defects	germline	germline	GRCh38	NC_000005.10	5	173234855	173234856	GGC	G	5q35.1	no assertion criteria provided	1		N	OMIM Allelic Variant:600584.0010	1	9013
24052	short repeat	NM_004387.4(NKX2-5):c.224_225GC[2] (p.Pro77fs)	1482	NKX2-5	HGNC:2488	Pathogenic	1	2002-11-01	606231359	-	RCV000009578	MedGen:C3276096,OMIM:108900	Atrial septal defect 7 with or without atrioventricular conduction defects	germline	germline	GRCh37	NC_000005.9	5	172661858	172661859	GGC	G	5q35.1	no assertion criteria provided	1		N	OMIM Allelic Variant:600584.0010	1	9013
24053	single nucleotide variant	NM_004387.4(NKX2-5):c.896A>G (p.Asp299Gly)	1482	NKX2-5	HGNC:2488	Pathogenic	1	2004-09-01	137852683	-	RCV000009579;RCV000009580	MedGen:C3276096,OMIM:108900;MedGen:C1833590	Atrial septal defect 7 with or without atrioventricular conduction defects;Atrioventricular septal defect, somatic	somatic	somatic	GRCh37	NC_000005.9	5	172659651	172659651	T	C	5q35.1	no assertion criteria provided	1		N	OMIM Allelic Variant:600584.0011,UniProtKB (protein):P52952#VAR_038249	1	9014
24053	single nucleotide variant	NM_004387.4(NKX2-5):c.896A>G (p.Asp299Gly)	1482	NKX2-5	HGNC:2488	Pathogenic	1	2004-09-01	137852683	-	RCV000009579;RCV000009580	MedGen:C3276096,OMIM:108900;MedGen:C1833590	Atrial septal defect 7 with or without atrioventricular conduction defects;Atrioventricular septal defect, somatic	somatic	somatic	GRCh38	NC_000005.10	5	173232648	173232648	T	C	5q35.1	no assertion criteria provided	1		N	OMIM Allelic Variant:600584.0011,UniProtKB (protein):P52952#VAR_038249	1	9014
24054	deletion	NM_004387.4(NKX2-5):c.262del (p.Ala88fs)	1482	NKX2-5	HGNC:2488	Pathogenic	1	2005-05-15	606231360	-	RCV000009581	MedGen:C3276096,OMIM:108900	Atrial septal defect 7 with or without atrioventricular conduction defects	germline	germline	GRCh38	NC_000005.10	5	173234822	173234822	GC	G	5q35.1	no assertion criteria provided	1		N	OMIM Allelic Variant:600584.0012	1	9015
24054	deletion	NM_004387.4(NKX2-5):c.262del (p.Ala88fs)	1482	NKX2-5	HGNC:2488	Pathogenic	1	2005-05-15	606231360	-	RCV000009581	MedGen:C3276096,OMIM:108900	Atrial septal defect 7 with or without atrioventricular conduction defects	germline	germline	GRCh37	NC_000005.9	5	172661825	172661825	GC	G	5q35.1	no assertion criteria provided	1		N	OMIM Allelic Variant:600584.0012	1	9015
24055	single nucleotide variant	NM_004387.4(NKX2-5):c.568C>T (p.Arg190Cys)	1482	NKX2-5	HGNC:2488	Pathogenic	1	2005-05-15	104893906	-	RCV000009582	MedGen:C3276096,OMIM:108900	Atrial septal defect 7 with or without atrioventricular conduction defects	germline	germline	GRCh37	NC_000005.9	5	172659979	172659979	G	A	5q35.1	no assertion criteria provided	1		N	OMIM Allelic Variant:600584.0013,UniProtKB (protein):P52952#VAR_038234	1	9016
24055	single nucleotide variant	NM_004387.4(NKX2-5):c.568C>T (p.Arg190Cys)	1482	NKX2-5	HGNC:2488	Pathogenic	1	2005-05-15	104893906	-	RCV000009582	MedGen:C3276096,OMIM:108900	Atrial septal defect 7 with or without atrioventricular conduction defects	germline	germline	GRCh38	NC_000005.10	5	173232976	173232976	G	A	5q35.1	no assertion criteria provided	1		N	OMIM Allelic Variant:600584.0013,UniProtKB (protein):P52952#VAR_038234	1	9016
24056	single nucleotide variant	NM_004387.4(NKX2-5):c.768T>A (p.Tyr256Ter)	1482	NKX2-5	HGNC:2488	Pathogenic	1	2006-12-01	104893907	-	RCV000009583	MedGen:C3276096,OMIM:108900	Atrial septal defect 7 with or without atrioventricular conduction defects	germline	germline	GRCh37	NC_000005.9	5	172659779	172659779	A	T	5q35.1	no assertion criteria provided	1		N	OMIM Allelic Variant:600584.0014	1	9017
24056	single nucleotide variant	NM_004387.4(NKX2-5):c.768T>A (p.Tyr256Ter)	1482	NKX2-5	HGNC:2488	Pathogenic	1	2006-12-01	104893907	-	RCV000009583	MedGen:C3276096,OMIM:108900	Atrial septal defect 7 with or without atrioventricular conduction defects	germline	germline	GRCh38	NC_000005.10	5	173232776	173232776	A	T	5q35.1	no assertion criteria provided	1		N	OMIM Allelic Variant:600584.0014	1	9017
24059	single nucleotide variant	NM_004387.4(NKX2-5):c.547A>G (p.Lys183Glu)	1482	NKX2-5	HGNC:2488	Pathogenic	1	2005-07-15	137852686	-	RCV000009586	MedGen:C1833590	Atrioventricular septal defect, somatic	somatic	somatic	GRCh37	NC_000005.9	5	172660000	172660000	T	C	5q35.1	no assertion criteria provided	1		N	OMIM Allelic Variant:600584.0017,UniProtKB (protein):P52952#VAR_038232	1	9020
24059	single nucleotide variant	NM_004387.4(NKX2-5):c.547A>G (p.Lys183Glu)	1482	NKX2-5	HGNC:2488	Pathogenic	1	2005-07-15	137852686	-	RCV000009586	MedGen:C1833590	Atrioventricular septal defect, somatic	somatic	somatic	GRCh38	NC_000005.10	5	173232997	173232997	T	C	5q35.1	no assertion criteria provided	1		N	OMIM Allelic Variant:600584.0017,UniProtKB (protein):P52952#VAR_038232	1	9020
39067	single nucleotide variant	NM_004387.4(NKX2-5):c.44A>T (p.Lys15Ile)	1482	NKX2-5	HGNC:2488	Pathogenic	1	2003-11-05	387906773	-	RCV000023020	MedGen:C3276096,OMIM:108900	Atrial septal defect 7 with or without atrioventricular conduction defects	germline	germline	GRCh37	NC_000005.9	5	172662043	172662043	T	A	5q35.1	no assertion criteria provided	1		N	OMIM Allelic Variant:600584.0018,UniProtKB (protein):P52952#VAR_038213	1	30112
39067	single nucleotide variant	NM_004387.4(NKX2-5):c.44A>T (p.Lys15Ile)	1482	NKX2-5	HGNC:2488	Pathogenic	1	2003-11-05	387906773	-	RCV000023020	MedGen:C3276096,OMIM:108900	Atrial septal defect 7 with or without atrioventricular conduction defects	germline	germline	GRCh38	NC_000005.10	5	173235040	173235040	T	A	5q35.1	no assertion criteria provided	1		N	OMIM Allelic Variant:600584.0018,UniProtKB (protein):P52952#VAR_038213	1	30112
39068	single nucleotide variant	NM_004387.4(NKX2-5):c.380C>A (p.Ala127Glu)	1482	NKX2-5	HGNC:2488	Pathogenic	1	2003-11-05	387906774	-	RCV000023021	MedGen:C3276096,OMIM:108900	Atrial septal defect 7 with or without atrioventricular conduction defects	germline	germline	GRCh37	NC_000005.9	5	172660167	172660167	G	T	5q35.1	no assertion criteria provided	1		N	OMIM Allelic Variant:600584.0019,UniProtKB (protein):P52952#VAR_038227	1	30113
39068	single nucleotide variant	NM_004387.4(NKX2-5):c.380C>A (p.Ala127Glu)	1482	NKX2-5	HGNC:2488	Pathogenic	1	2003-11-05	387906774	-	RCV000023021	MedGen:C3276096,OMIM:108900	Atrial septal defect 7 with or without atrioventricular conduction defects	germline	germline	GRCh38	NC_000005.10	5	173233164	173233164	G	T	5q35.1	no assertion criteria provided	1		N	OMIM Allelic Variant:600584.0019,UniProtKB (protein):P52952#VAR_038227	1	30113
39070	single nucleotide variant	NM_004387.4(NKX2-5):c.848C>A (p.Pro283Gln)	1482	NKX2-5	HGNC:2488	Uncertain significance	1	2018-05-12	375086983	-	RCV000539285;RCV000023023;RCV000421219	MedGen:C3276096,OMIM:108900;MedGen:C3280785,OMIM:614432;MedGen:CN517202	Atrial septal defect 7 with or without atrioventricular conduction defects;Ventricular septal defect 3;not provided	germline	germline	GRCh37	NC_000005.9	5	172659699	172659699	G	T	5q35.1	criteria provided, multiple submitters, no conflicts	3		N	OMIM Allelic Variant:600584.0021,UniProtKB (protein):P52952#VAR_067587	3	30115
39070	single nucleotide variant	NM_004387.4(NKX2-5):c.848C>A (p.Pro283Gln)	1482	NKX2-5	HGNC:2488	Uncertain significance	1	2018-05-12	375086983	-	RCV000539285;RCV000023023;RCV000421219	MedGen:C3276096,OMIM:108900;MedGen:C3280785,OMIM:614432;MedGen:CN517202	Atrial septal defect 7 with or without atrioventricular conduction defects;Ventricular septal defect 3;not provided	germline	germline	GRCh38	NC_000005.10	5	173232696	173232696	G	T	5q35.1	criteria provided, multiple submitters, no conflicts	3		N	OMIM Allelic Variant:600584.0021,UniProtKB (protein):P52952#VAR_067587	3	30115
39071	single nucleotide variant	NM_004387.4(NKX2-5):c.175C>G (p.Pro59Ala)	1482	NKX2-5	HGNC:2488	Pathogenic	1	2011-03-01	387906775	-	RCV000023024	MedGen:C3280785,OMIM:614432	Ventricular septal defect 3	germline	germline	GRCh37	NC_000005.9	5	172661912	172661912	G	C	5q35.1	no assertion criteria provided	1		N	OMIM Allelic Variant:600584.0022,UniProtKB (protein):P52952#VAR_067586	1	30116
39071	single nucleotide variant	NM_004387.4(NKX2-5):c.175C>G (p.Pro59Ala)	1482	NKX2-5	HGNC:2488	Pathogenic	1	2011-03-01	387906775	-	RCV000023024	MedGen:C3280785,OMIM:614432	Ventricular septal defect 3	germline	germline	GRCh38	NC_000005.10	5	173234909	173234909	G	C	5q35.1	no assertion criteria provided	1		N	OMIM Allelic Variant:600584.0022,UniProtKB (protein):P52952#VAR_067586	1	30116
39072	single nucleotide variant	NM_004387.4(NKX2-5):c.769C>G (p.Pro257Ala)	1482	NKX2-5	HGNC:2488	Pathogenic	1	2010-11-11	387906776	-	RCV000023025	MedGen:C3280785,OMIM:614432	Ventricular septal defect 3	germline	germline	GRCh37	NC_000005.9	5	172659778	172659778	G	C	5q35.1	no assertion criteria provided	1		N	OMIM Allelic Variant:600584.0023	1	30117
39072	single nucleotide variant	NM_004387.4(NKX2-5):c.769C>G (p.Pro257Ala)	1482	NKX2-5	HGNC:2488	Pathogenic	1	2010-11-11	387906776	-	RCV000023025	MedGen:C3280785,OMIM:614432	Ventricular septal defect 3	germline	germline	GRCh38	NC_000005.10	5	173232775	173232775	G	C	5q35.1	no assertion criteria provided	1		N	OMIM Allelic Variant:600584.0023	1	30117
45318	single nucleotide variant	NM_004387.4(NKX2-5):c.237G>A (p.Pro79=)	1482	NKX2-5	HGNC:2488	Likely benign	0	2011-08-18	72554029	-	RCV000030335	MedGen:C3276096,OMIM:108900	Atrial septal defect 7 with or without atrioventricular conduction defects	germline	germline	GRCh37	NC_000005.9	5	172661850	172661850	C	T	5q35.1	criteria provided, single submitter	1		N	-	2	36656
45318	single nucleotide variant	NM_004387.4(NKX2-5):c.237G>A (p.Pro79=)	1482	NKX2-5	HGNC:2488	Likely benign	0	2011-08-18	72554029	-	RCV000030335	MedGen:C3276096,OMIM:108900	Atrial septal defect 7 with or without atrioventricular conduction defects	germline	germline	GRCh38	NC_000005.10	5	173234847	173234847	C	T	5q35.1	criteria provided, single submitter	1		N	-	2	36656
45319	single nucleotide variant	NM_004387.4(NKX2-5):c.237G>C (p.Pro79=)	1482	NKX2-5	HGNC:2488	Benign/Likely benign	0	2019-03-04	72554029	-	RCV000030336;RCV000617707;RCV000858224;RCV000301072	MedGen:C3276096,OMIM:108900;MedGen:CN230736;MedGen:CN517202;MedGen:CN169374	Atrial septal defect 7 with or without atrioventricular conduction defects;Cardiovascular phenotype;not provided;not specified	germline	germline	GRCh37	NC_000005.9	5	172661850	172661850	C	G	5q35.1	criteria provided, multiple submitters, no conflicts	5		N	-	2	36657
45319	single nucleotide variant	NM_004387.4(NKX2-5):c.237G>C (p.Pro79=)	1482	NKX2-5	HGNC:2488	Benign/Likely benign	0	2019-03-04	72554029	-	RCV000030336;RCV000617707;RCV000858224;RCV000301072	MedGen:C3276096,OMIM:108900;MedGen:CN230736;MedGen:CN517202;MedGen:CN169374	Atrial septal defect 7 with or without atrioventricular conduction defects;Cardiovascular phenotype;not provided;not specified	germline	germline	GRCh38	NC_000005.10	5	173234847	173234847	C	G	5q35.1	criteria provided, multiple submitters, no conflicts	5		N	-	2	36657
45320	single nucleotide variant	NM_004387.4(NKX2-5):c.543G>A (p.Gln181=)	1482	NKX2-5	HGNC:2488	Benign/Likely benign	0	2019-03-05	72554028	-	RCV000030337;RCV000618622;RCV000227846;RCV000146753	Human Phenotype Ontology:HP:0001631,MedGen:C0018817,Orphanet:ORPHA1478;MedGen:CN230736;MedGen:CN517202;MedGen:CN169374	Atrial septal defect;Cardiovascular phenotype;not provided;not specified	germline;unknown	germline	GRCh37	NC_000005.9	5	172660004	172660004	C	T	5q35.1	criteria provided, multiple submitters, no conflicts	10		N	HGMD:CM096566	2	36658
45320	single nucleotide variant	NM_004387.4(NKX2-5):c.543G>A (p.Gln181=)	1482	NKX2-5	HGNC:2488	Benign/Likely benign	0	2019-03-05	72554028	-	RCV000030337;RCV000618622;RCV000227846;RCV000146753	Human Phenotype Ontology:HP:0001631,MedGen:C0018817,Orphanet:ORPHA1478;MedGen:CN230736;MedGen:CN517202;MedGen:CN169374	Atrial septal defect;Cardiovascular phenotype;not provided;not specified	germline;unknown	germline	GRCh38	NC_000005.10	5	173233001	173233001	C	T	5q35.1	criteria provided, multiple submitters, no conflicts	10		N	HGMD:CM096566	2	36658
45321	single nucleotide variant	NM_004387.4(NKX2-5):c.543G>C (p.Gln181His)	1482	NKX2-5	HGNC:2488	Pathogenic	1	2016-08-15	72554028	-	RCV000588165	MedGen:C3502353,Orphanet:ORPHA1479	Atrial septal defect-atrioventricular conduction defects syndrome	germline	germline	GRCh37	NC_000005.9	5	172660004	172660004	C	G	5q35.1	criteria provided, single submitter	1		N	-	2	36659
45321	single nucleotide variant	NM_004387.4(NKX2-5):c.543G>C (p.Gln181His)	1482	NKX2-5	HGNC:2488	Pathogenic	1	2016-08-15	72554028	-	RCV000588165	MedGen:C3502353,Orphanet:ORPHA1479	Atrial septal defect-atrioventricular conduction defects syndrome	germline	germline	GRCh38	NC_000005.10	5	173233001	173233001	C	G	5q35.1	criteria provided, single submitter	1		N	-	2	36659
165957	single nucleotide variant	NM_004387.4(NKX2-5):c.461A>G (p.Glu154Gly)	1482	NKX2-5	HGNC:2488	Pathogenic	1	2014-01-01	587782928	-	RCV000144176	MedGen:C3276096,OMIM:108900	Atrial septal defect 7 with or without atrioventricular conduction defects	germline	germline	GRCh37	NC_000005.9	5	172660086	172660086	T	C	5q35.1	no assertion criteria provided	1		N	-	2	156158
165957	single nucleotide variant	NM_004387.4(NKX2-5):c.461A>G (p.Glu154Gly)	1482	NKX2-5	HGNC:2488	Pathogenic	1	2014-01-01	587782928	-	RCV000144176	MedGen:C3276096,OMIM:108900	Atrial septal defect 7 with or without atrioventricular conduction defects	germline	germline	GRCh38	NC_000005.10	5	173233083	173233083	T	C	5q35.1	no assertion criteria provided	1		N	-	2	156158
165958	deletion	NM_004387.4(NKX2-5):c.618del (p.Leu207fs)	1482	NKX2-5	HGNC:2488	Pathogenic	1	2014-01-01	587782929	-	RCV000144177	MedGen:C3276096,OMIM:108900	Atrial septal defect 7 with or without atrioventricular conduction defects	germline	germline	GRCh38	NC_000005.10	5	173232926	173232926	GC	G	5q35.1	no assertion criteria provided	1		N	-	2	156159
165958	deletion	NM_004387.4(NKX2-5):c.618del (p.Leu207fs)	1482	NKX2-5	HGNC:2488	Pathogenic	1	2014-01-01	587782929	-	RCV000144177	MedGen:C3276096,OMIM:108900	Atrial septal defect 7 with or without atrioventricular conduction defects	germline	germline	GRCh37	NC_000005.9	5	172659929	172659929	GC	G	5q35.1	no assertion criteria provided	1		N	-	2	156159
165959	deletion	NM_004387.4(NKX2-5):c.721_728del (p.Tyr241fs)	1482	NKX2-5	HGNC:2488	Pathogenic	1	2014-01-01	587782930	-	RCV000144178	MedGen:C3276096,OMIM:108900	Atrial septal defect 7 with or without atrioventricular conduction defects	germline	germline	GRCh38	NC_000005.10	5	173232816	173232823	CACGCCGTA	C	5q35.1	no assertion criteria provided	1		N	-	2	156160
165959	deletion	NM_004387.4(NKX2-5):c.721_728del (p.Tyr241fs)	1482	NKX2-5	HGNC:2488	Pathogenic	1	2014-01-01	587782930	-	RCV000144178	MedGen:C3276096,OMIM:108900	Atrial septal defect 7 with or without atrioventricular conduction defects	germline	germline	GRCh37	NC_000005.9	5	172659819	172659826	CACGCCGTA	C	5q35.1	no assertion criteria provided	1		N	-	2	156160
165960	single nucleotide variant	NM_004387.4(NKX2-5):c.809G>A (p.Cys270Tyr)	1482	NKX2-5	HGNC:2488	Conflicting interpretations of pathogenicity	0	2018-10-08	587782931	-	RCV000617639;RCV000144179;RCV000644453;RCV000144179	MedGen:CN230736;Human Phenotype Ontology:HP:0001750,MedGen:C0152424;MedGen:CN517202;MedGen:CN219571	Cardiovascular phenotype;Single ventricle;not provided;small Atrial septal defect	germline	germline	GRCh37	NC_000005.9	5	172659738	172659738	C	T	5q35.1	criteria provided, conflicting interpretations	3		N	-	2	156161
165960	single nucleotide variant	NM_004387.4(NKX2-5):c.809G>A (p.Cys270Tyr)	1482	NKX2-5	HGNC:2488	Conflicting interpretations of pathogenicity	0	2018-10-08	587782931	-	RCV000617639;RCV000144179;RCV000644453;RCV000144179	MedGen:CN230736;Human Phenotype Ontology:HP:0001750,MedGen:C0152424;MedGen:CN517202;MedGen:CN219571	Cardiovascular phenotype;Single ventricle;not provided;small Atrial septal defect	germline	germline	GRCh38	NC_000005.10	5	173232735	173232735	C	T	5q35.1	criteria provided, conflicting interpretations	3		N	-	2	156161
168105	deletion	NM_004387.4(NKX2-5):c.783del (p.Ala262fs)	1482	NKX2-5	HGNC:2488	Conflicting interpretations of pathogenicity	1	2017-10-23	587784067	-	RCV000550275;RCV000146756	MedGen:C3276096,OMIM:108900;MedGen:CN221285	Atrial septal defect 7 with or without atrioventricular conduction defects;Malformation of the heart and great vessels	germline	germline	GRCh37	NC_000005.9	5	172659764	172659764	CG	C	5q35.1	criteria provided, conflicting interpretations	2		N	-	2	159257
168105	deletion	NM_004387.4(NKX2-5):c.783del (p.Ala262fs)	1482	NKX2-5	HGNC:2488	Conflicting interpretations of pathogenicity	1	2017-10-23	587784067	-	RCV000550275;RCV000146756	MedGen:C3276096,OMIM:108900;MedGen:CN221285	Atrial septal defect 7 with or without atrioventricular conduction defects;Malformation of the heart and great vessels	germline	germline	GRCh38	NC_000005.10	5	173232761	173232761	CG	C	5q35.1	criteria provided, conflicting interpretations	2		N	-	2	159257
168106	single nucleotide variant	NM_004387.4(NKX2-5):c.606G>C (p.Leu202=)	1482	NKX2-5	HGNC:2488	Benign	0	2017-07-28	3729753	-	RCV000471215;RCV000617386;RCV000146754	MedGen:C3276096,OMIM:108900;MedGen:CN230736;MedGen:CN169374	Atrial septal defect 7 with or without atrioventricular conduction defects;Cardiovascular phenotype;not specified	germline	germline	GRCh37	NC_000005.9	5	172659941	172659941	C	G	5q35.1	criteria provided, multiple submitters, no conflicts	5		N	-	2	159256
168106	single nucleotide variant	NM_004387.4(NKX2-5):c.606G>C (p.Leu202=)	1482	NKX2-5	HGNC:2488	Benign	0	2017-07-28	3729753	-	RCV000471215;RCV000617386;RCV000146754	MedGen:C3276096,OMIM:108900;MedGen:CN230736;MedGen:CN169374	Atrial septal defect 7 with or without atrioventricular conduction defects;Cardiovascular phenotype;not specified	germline	germline	GRCh38	NC_000005.10	5	173232938	173232938	C	G	5q35.1	criteria provided, multiple submitters, no conflicts	5		N	-	2	159256
188423	single nucleotide variant	NM_004387.4(NKX2-5):c.566G>C (p.Arg189Pro)	1482	NKX2-5	HGNC:2488	Conflicting interpretations of pathogenicity	1	2018-03-28	786205824	-	RCV000702426;RCV000171010	MedGen:C3276096,OMIM:108900;MedGen:CN517202	Atrial septal defect 7 with or without atrioventricular conduction defects;not provided	germline	germline	GRCh37	NC_000005.9	5	172659981	172659981	C	G	5q35.1	criteria provided, conflicting interpretations	2		N	-	2	190834
188423	single nucleotide variant	NM_004387.4(NKX2-5):c.566G>C (p.Arg189Pro)	1482	NKX2-5	HGNC:2488	Conflicting interpretations of pathogenicity	1	2018-03-28	786205824	-	RCV000702426;RCV000171010	MedGen:C3276096,OMIM:108900;MedGen:CN517202	Atrial septal defect 7 with or without atrioventricular conduction defects;not provided	germline	germline	GRCh38	NC_000005.10	5	173232978	173232978	C	G	5q35.1	criteria provided, conflicting interpretations	2		N	-	2	190834
188428	single nucleotide variant	NM_004387.4(NKX2-5):c.65A>G (p.Gln22Arg)	1482	NKX2-5	HGNC:2488	Conflicting interpretations of pathogenicity	1	2018-12-03	201442000	-	RCV000193266;RCV000477570;RCV000618509;RCV000727462	Human Phenotype Ontology:HP:0030680,MedGen:C4049796;MedGen:C3276096,OMIM:108900;MedGen:CN230736;MedGen:CN517202	Abnormality of cardiovascular system morphology;Atrial septal defect 7 with or without atrioventricular conduction defects;Cardiovascular phenotype;not provided	germline	germline	GRCh38	NC_000005.10	5	173235019	173235019	T	C	5q35.1	criteria provided, conflicting interpretations	5		N	-	2	190840
188428	single nucleotide variant	NM_004387.4(NKX2-5):c.65A>G (p.Gln22Arg)	1482	NKX2-5	HGNC:2488	Conflicting interpretations of pathogenicity	1	2018-12-03	201442000	-	RCV000193266;RCV000477570;RCV000618509;RCV000727462	Human Phenotype Ontology:HP:0030680,MedGen:C4049796;MedGen:C3276096,OMIM:108900;MedGen:CN230736;MedGen:CN517202	Abnormality of cardiovascular system morphology;Atrial septal defect 7 with or without atrioventricular conduction defects;Cardiovascular phenotype;not provided	germline	germline	GRCh37	NC_000005.9	5	172662022	172662022	T	C	5q35.1	criteria provided, conflicting interpretations	5		N	-	2	190840
239513	deletion	NM_004387.3(NKX2-5):c.-229_*465del	1482	NKX2-5	HGNC:2488	Pathogenic	1	2016-07-09	-1	-	RCV000229712	MedGen:C3276096,OMIM:108900	Atrial septal defect 7 with or without atrioventricular conduction defects	germline	germline	GRCh38	NC_000005.10	5	173232104	173235312	na	na	5q35.1	criteria provided, single submitter	1		N	-	2	239928
239513	deletion	NM_004387.3(NKX2-5):c.-229_*465del	1482	NKX2-5	HGNC:2488	Pathogenic	1	2016-07-09	-1	-	RCV000229712	MedGen:C3276096,OMIM:108900	Atrial septal defect 7 with or without atrioventricular conduction defects	germline	germline	GRCh37	NC_000005.9	5	172659107	172662315	na	na	5q35.1	criteria provided, single submitter	1		N	-	2	239928
239785	single nucleotide variant	NM_004387.4(NKX2-5):c.514G>A (p.Ala172Thr)	1482	NKX2-5	HGNC:2488	Uncertain significance	0	2015-12-22	878854704	-	RCV000232942	MedGen:C3276096,OMIM:108900	Atrial septal defect 7 with or without atrioventricular conduction defects	germline	germline	GRCh37	NC_000005.9	5	172660033	172660033	C	T	5q35.1	criteria provided, single submitter	1		N	-	2	239930
239785	single nucleotide variant	NM_004387.4(NKX2-5):c.514G>A (p.Ala172Thr)	1482	NKX2-5	HGNC:2488	Uncertain significance	0	2015-12-22	878854704	-	RCV000232942	MedGen:C3276096,OMIM:108900	Atrial septal defect 7 with or without atrioventricular conduction defects	germline	germline	GRCh38	NC_000005.10	5	173233030	173233030	C	T	5q35.1	criteria provided, single submitter	1		N	-	2	239930
244012	deletion	NM_004387.4(NKX2-5):c.752del (p.Asn251fs)	1482	NKX2-5	HGNC:2488	Likely pathogenic	1	2016-02-23	879253754	-	RCV000234875	MedGen:C3276096,OMIM:108900	Atrial septal defect 7 with or without atrioventricular conduction defects	germline;paternal	germline	GRCh37	NC_000005.9	5	172659796	172659796	GT	G	5q35.1	no assertion criteria provided	1		N	-	2	242906
244012	deletion	NM_004387.4(NKX2-5):c.752del (p.Asn251fs)	1482	NKX2-5	HGNC:2488	Likely pathogenic	1	2016-02-23	879253754	-	RCV000234875	MedGen:C3276096,OMIM:108900	Atrial septal defect 7 with or without atrioventricular conduction defects	germline;paternal	germline	GRCh38	NC_000005.10	5	173232793	173232793	GT	G	5q35.1	no assertion criteria provided	1		N	-	2	242906
248630	single nucleotide variant	NM_004387.4(NKX2-5):c.768T>G (p.Tyr256Ter)	1482	NKX2-5	HGNC:2488	Pathogenic	1	2016-01-01	104893907	-	RCV000240621	MedGen:C3276096,OMIM:108900	Atrial septal defect 7 with or without atrioventricular conduction defects	germline	germline	GRCh38	NC_000005.10	5	173232776	173232776	A	C	5q35.1	criteria provided, single submitter	1		N	-	2	254163
248630	single nucleotide variant	NM_004387.4(NKX2-5):c.768T>G (p.Tyr256Ter)	1482	NKX2-5	HGNC:2488	Pathogenic	1	2016-01-01	104893907	-	RCV000240621	MedGen:C3276096,OMIM:108900	Atrial septal defect 7 with or without atrioventricular conduction defects	germline	germline	GRCh37	NC_000005.9	5	172659779	172659779	A	C	5q35.1	criteria provided, single submitter	1		N	-	2	254163
368552	single nucleotide variant	NM_004387.4(NKX2-5):c.827C>G (p.Ala276Gly)	1482	NKX2-5	HGNC:2488	Uncertain significance	0	2018-07-18	751564052	-	RCV000644446;RCV000434919	MedGen:C3276096,OMIM:108900;MedGen:CN517202	Atrial septal defect 7 with or without atrioventricular conduction defects;not provided	germline	germline	GRCh37	NC_000005.9	5	172659720	172659720	G	C	5q35.1	criteria provided, multiple submitters, no conflicts	2		N	-	2	392351
368552	single nucleotide variant	NM_004387.4(NKX2-5):c.827C>G (p.Ala276Gly)	1482	NKX2-5	HGNC:2488	Uncertain significance	0	2018-07-18	751564052	-	RCV000644446;RCV000434919	MedGen:C3276096,OMIM:108900;MedGen:CN517202	Atrial septal defect 7 with or without atrioventricular conduction defects;not provided	germline	germline	GRCh38	NC_000005.10	5	173232717	173232717	G	C	5q35.1	criteria provided, multiple submitters, no conflicts	2		N	-	2	392351
394846	short repeat	NM_004387.4(NKX2-5):c.865_867AAC[2] (p.Asn291del)	1482	NKX2-5	HGNC:2488	Uncertain significance	1	2016-12-30	756974215	-	RCV000462724;RCV000023022	MedGen:C3276096,OMIM:108900;Human Phenotype Ontology:HP:0001719,MedGen:C0013069,Orphanet:ORPHA3426,SNOMED CT:7484005	Atrial septal defect 7 with or without atrioventricular conduction defects;Double outlet right ventricle	germline	germline	GRCh38	NC_000005.10	5	173232671	173232673	AGTT	A	5q35.1	criteria provided, single submitter	2		N	OMIM Allelic Variant:600584.0020	3	410969
394846	short repeat	NM_004387.4(NKX2-5):c.865_867AAC[2] (p.Asn291del)	1482	NKX2-5	HGNC:2488	Uncertain significance	1	2016-12-30	756974215	-	RCV000462724;RCV000023022	MedGen:C3276096,OMIM:108900;Human Phenotype Ontology:HP:0001719,MedGen:C0013069,Orphanet:ORPHA3426,SNOMED CT:7484005	Atrial septal defect 7 with or without atrioventricular conduction defects;Double outlet right ventricle	germline	germline	GRCh37	NC_000005.9	5	172659674	172659676	AGTT	A	5q35.1	criteria provided, single submitter	2		N	OMIM Allelic Variant:600584.0020	3	410969
395125	single nucleotide variant	NM_004387.4(NKX2-5):c.706C>A (p.Pro236Thr)	1482	NKX2-5	HGNC:2488	Uncertain significance	0	2016-07-31	770192204	-	RCV000471990	MedGen:C3276096,OMIM:108900	Atrial septal defect 7 with or without atrioventricular conduction defects	germline	germline	GRCh38	NC_000005.10	5	173232838	173232838	G	T	5q35.1	criteria provided, single submitter	1		N	-	2	410970
395125	single nucleotide variant	NM_004387.4(NKX2-5):c.706C>A (p.Pro236Thr)	1482	NKX2-5	HGNC:2488	Uncertain significance	0	2016-07-31	770192204	-	RCV000471990	MedGen:C3276096,OMIM:108900	Atrial septal defect 7 with or without atrioventricular conduction defects	germline	germline	GRCh37	NC_000005.9	5	172659841	172659841	G	T	5q35.1	criteria provided, single submitter	1		N	-	2	410970
395137	short repeat	NM_004387.4(NKX2-5):c.627_629GCC[6] (p.Pro214dup)	1482	NKX2-5	HGNC:2488	Uncertain significance	0	2017-09-28	746833511	-	RCV000462970;RCV000617268;RCV000786394	MedGen:C3276096,OMIM:108900;MedGen:CN230736;MedGen:CN517202	Atrial septal defect 7 with or without atrioventricular conduction defects;Cardiovascular phenotype;not provided	germline	germline	GRCh38	NC_000005.10	5	173232903	173232905	A	AGGC	5q35.1	criteria provided, multiple submitters, no conflicts	3		N	-	2	410968
395137	short repeat	NM_004387.4(NKX2-5):c.627_629GCC[6] (p.Pro214dup)	1482	NKX2-5	HGNC:2488	Uncertain significance	0	2017-09-28	746833511	-	RCV000462970;RCV000617268;RCV000786394	MedGen:C3276096,OMIM:108900;MedGen:CN230736;MedGen:CN517202	Atrial septal defect 7 with or without atrioventricular conduction defects;Cardiovascular phenotype;not provided	germline	germline	GRCh37	NC_000005.9	5	172659906	172659908	A	AGGC	5q35.1	criteria provided, multiple submitters, no conflicts	3		N	-	2	410968
395449	single nucleotide variant	NM_004387.4(NKX2-5):c.824C>T (p.Pro275Leu)	1482	NKX2-5	HGNC:2488	Uncertain significance	0	2018-05-15	1060503097	-	RCV000477547;RCV000660565;RCV000660565	MedGen:C3276096,OMIM:108900;MedGen:C3276096,OMIM:108900;MedGen:C3280785,OMIM:614432	Atrial septal defect 7 with or without atrioventricular conduction defects;Atrial septal defect 7 with or without atrioventricular conduction defects;Ventricular septal defect 3	germline;maternal	germline	GRCh38	NC_000005.10	5	173232720	173232720	G	A	5q35.1	criteria provided, multiple submitters, no conflicts	2		N	-	2	410967
395449	single nucleotide variant	NM_004387.4(NKX2-5):c.824C>T (p.Pro275Leu)	1482	NKX2-5	HGNC:2488	Uncertain significance	0	2018-05-15	1060503097	-	RCV000477547;RCV000660565;RCV000660565	MedGen:C3276096,OMIM:108900;MedGen:C3276096,OMIM:108900;MedGen:C3280785,OMIM:614432	Atrial septal defect 7 with or without atrioventricular conduction defects;Atrial septal defect 7 with or without atrioventricular conduction defects;Ventricular septal defect 3	germline;maternal	germline	GRCh37	NC_000005.9	5	172659723	172659723	G	A	5q35.1	criteria provided, multiple submitters, no conflicts	2		N	-	2	410967
454836	single nucleotide variant	NM_004387.4(NKX2-5):c.839C>T (p.Pro280Leu)	1482	NKX2-5	HGNC:2488	Uncertain significance	0	2017-06-14	761596254	-	RCV000526273;RCV000620094	MedGen:C3276096,OMIM:108900;MedGen:CN230736	Atrial septal defect 7 with or without atrioventricular conduction defects;Cardiovascular phenotype	germline	germline	GRCh38	NC_000005.10	5	173232705	173232705	G	A	5q35.1	criteria provided, multiple submitters, no conflicts	3		N	-	2	468246
454836	single nucleotide variant	NM_004387.4(NKX2-5):c.839C>T (p.Pro280Leu)	1482	NKX2-5	HGNC:2488	Uncertain significance	0	2017-06-14	761596254	-	RCV000526273;RCV000620094	MedGen:C3276096,OMIM:108900;MedGen:CN230736	Atrial septal defect 7 with or without atrioventricular conduction defects;Cardiovascular phenotype	germline	germline	GRCh37	NC_000005.9	5	172659708	172659708	G	A	5q35.1	criteria provided, multiple submitters, no conflicts	3		N	-	2	468246
454838	single nucleotide variant	NM_004387.4(NKX2-5):c.280C>T (p.Pro94Ser)	1482	NKX2-5	HGNC:2488	Uncertain significance	0	2017-05-04	1009994744	-	RCV000549035	MedGen:C3276096,OMIM:108900	Atrial septal defect 7 with or without atrioventricular conduction defects	germline	germline	GRCh38	NC_000005.10	5	173234804	173234804	G	A	5q35.1	criteria provided, single submitter	1		N	-	2	468242
454838	single nucleotide variant	NM_004387.4(NKX2-5):c.280C>T (p.Pro94Ser)	1482	NKX2-5	HGNC:2488	Uncertain significance	0	2017-05-04	1009994744	-	RCV000549035	MedGen:C3276096,OMIM:108900	Atrial septal defect 7 with or without atrioventricular conduction defects	germline	germline	GRCh37	NC_000005.9	5	172661807	172661807	G	A	5q35.1	criteria provided, single submitter	1		N	-	2	468242
454839	single nucleotide variant	NM_004387.4(NKX2-5):c.65A>C (p.Gln22Pro)	1482	NKX2-5	HGNC:2488	Uncertain significance	0	2017-11-06	201442000	-	RCV000542359;RCV000786392	MedGen:C3276096,OMIM:108900;MedGen:CN517202	Atrial septal defect 7 with or without atrioventricular conduction defects;not provided	germline	germline	GRCh37	NC_000005.9	5	172662022	172662022	T	G	5q35.1	criteria provided, single submitter	2		N	-	2	468245
454839	single nucleotide variant	NM_004387.4(NKX2-5):c.65A>C (p.Gln22Pro)	1482	NKX2-5	HGNC:2488	Uncertain significance	0	2017-11-06	201442000	-	RCV000542359;RCV000786392	MedGen:C3276096,OMIM:108900;MedGen:CN517202	Atrial septal defect 7 with or without atrioventricular conduction defects;not provided	germline	germline	GRCh38	NC_000005.10	5	173235019	173235019	T	G	5q35.1	criteria provided, single submitter	2		N	-	2	468245
454950	single nucleotide variant	NM_004387.4(NKX2-5):c.335-7C>G	1482	NKX2-5	HGNC:2488	Uncertain significance	0	2017-08-10	937339110	-	RCV000537452;RCV000786391	MedGen:C3276096,OMIM:108900;MedGen:CN517202	Atrial septal defect 7 with or without atrioventricular conduction defects;not provided	germline	germline	GRCh37	NC_000005.9	5	172660219	172660219	G	C	5q35.1	criteria provided, single submitter	2		N	-	2	468243
454950	single nucleotide variant	NM_004387.4(NKX2-5):c.335-7C>G	1482	NKX2-5	HGNC:2488	Uncertain significance	0	2017-08-10	937339110	-	RCV000537452;RCV000786391	MedGen:C3276096,OMIM:108900;MedGen:CN517202	Atrial septal defect 7 with or without atrioventricular conduction defects;not provided	germline	germline	GRCh38	NC_000005.10	5	173233216	173233216	G	C	5q35.1	criteria provided, single submitter	2		N	-	2	468243
455433	single nucleotide variant	NM_004387.4(NKX2-5):c.889G>T (p.Val297Phe)	1482	NKX2-5	HGNC:2488	Uncertain significance	0	2017-06-13	569535312	-	RCV000532333;RCV000617437	MedGen:C3276096,OMIM:108900;MedGen:CN230736	Atrial septal defect 7 with or without atrioventricular conduction defects;Cardiovascular phenotype	germline	germline	GRCh38	NC_000005.10	5	173232655	173232655	C	A	5q35.1	criteria provided, multiple submitters, no conflicts	2		N	-	2	468248
455433	single nucleotide variant	NM_004387.4(NKX2-5):c.889G>T (p.Val297Phe)	1482	NKX2-5	HGNC:2488	Uncertain significance	0	2017-06-13	569535312	-	RCV000532333;RCV000617437	MedGen:C3276096,OMIM:108900;MedGen:CN230736	Atrial septal defect 7 with or without atrioventricular conduction defects;Cardiovascular phenotype	germline	germline	GRCh37	NC_000005.9	5	172659658	172659658	C	A	5q35.1	criteria provided, multiple submitters, no conflicts	2		N	-	2	468248
455674	single nucleotide variant	NM_004387.4(NKX2-5):c.943G>T (p.Val315Leu)	1482	NKX2-5	HGNC:2488	Uncertain significance	0	2017-07-18	201249977	-	RCV000540219	MedGen:C3276096,OMIM:108900	Atrial septal defect 7 with or without atrioventricular conduction defects	germline	germline	GRCh38	NC_000005.10	5	173232601	173232601	C	A	5q35.1	criteria provided, single submitter	1		N	-	2	468249
455674	single nucleotide variant	NM_004387.4(NKX2-5):c.943G>T (p.Val315Leu)	1482	NKX2-5	HGNC:2488	Uncertain significance	0	2017-07-18	201249977	-	RCV000540219	MedGen:C3276096,OMIM:108900	Atrial septal defect 7 with or without atrioventricular conduction defects	germline	germline	GRCh37	NC_000005.9	5	172659604	172659604	C	A	5q35.1	criteria provided, single submitter	1		N	-	2	468249
455675	single nucleotide variant	NM_004387.4(NKX2-5):c.882C>T (p.Asn294=)	1482	NKX2-5	HGNC:2488	Likely benign	0	2017-07-20	1554093405	-	RCV000556272	MedGen:C3276096,OMIM:108900	Atrial septal defect 7 with or without atrioventricular conduction defects	germline	germline	GRCh38	NC_000005.10	5	173232662	173232662	G	A	5q35.1	criteria provided, single submitter	1		N	-	2	468247
455675	single nucleotide variant	NM_004387.4(NKX2-5):c.882C>T (p.Asn294=)	1482	NKX2-5	HGNC:2488	Likely benign	0	2017-07-20	1554093405	-	RCV000556272	MedGen:C3276096,OMIM:108900	Atrial septal defect 7 with or without atrioventricular conduction defects	germline	germline	GRCh37	NC_000005.9	5	172659665	172659665	G	A	5q35.1	criteria provided, single submitter	1		N	-	2	468247
455681	single nucleotide variant	NM_004387.4(NKX2-5):c.447G>C (p.Gln149His)	1482	NKX2-5	HGNC:2488	Uncertain significance	0	2017-05-02	1230869762	-	RCV000549940	MedGen:C3276096,OMIM:108900	Atrial septal defect 7 with or without atrioventricular conduction defects	germline	germline	GRCh38	NC_000005.10	5	173233097	173233097	C	G	5q35.1	criteria provided, single submitter	1		N	-	2	468244
455681	single nucleotide variant	NM_004387.4(NKX2-5):c.447G>C (p.Gln149His)	1482	NKX2-5	HGNC:2488	Uncertain significance	0	2017-05-02	1230869762	-	RCV000549940	MedGen:C3276096,OMIM:108900	Atrial septal defect 7 with or without atrioventricular conduction defects	germline	germline	GRCh37	NC_000005.9	5	172660100	172660100	C	G	5q35.1	criteria provided, single submitter	1		N	-	2	468244
509760	single nucleotide variant	NM_004387.4(NKX2-5):c.395G>C (p.Arg132Pro)	1482	NKX2-5	HGNC:2488	Uncertain significance	0	2018-10-22	754394393	-	RCV000808237;RCV000617877	MedGen:C3276096,OMIM:108900;MedGen:CN230736	Atrial septal defect 7 with or without atrioventricular conduction defects;Cardiovascular phenotype	germline	germline	GRCh37	NC_000005.9	5	172660152	172660152	C	G	5q35.1	criteria provided, multiple submitters, no conflicts	2		N	-	2	519016
509760	single nucleotide variant	NM_004387.4(NKX2-5):c.395G>C (p.Arg132Pro)	1482	NKX2-5	HGNC:2488	Uncertain significance	0	2018-10-22	754394393	-	RCV000808237;RCV000617877	MedGen:C3276096,OMIM:108900;MedGen:CN230736	Atrial septal defect 7 with or without atrioventricular conduction defects;Cardiovascular phenotype	germline	germline	GRCh38	NC_000005.10	5	173233149	173233149	C	G	5q35.1	criteria provided, multiple submitters, no conflicts	2		N	-	2	519016
513956	single nucleotide variant	NM_004387.4(NKX2-5):c.711C>A (p.Tyr237Ter)	1482	NKX2-5	HGNC:2488	Pathogenic	1	2017-01-01	1554093433	-	RCV000626863;RCV000626863;RCV000626863;RCV000626863	Human Phenotype Ontology:HP:0001631,MedGen:C0018817,Orphanet:ORPHA1478;Human Phenotype Ontology:HP:0012817,MedGen:C1839832;EFO:EFO_0000407,Human Phenotype Ontology:HP:0001644,MedGen:C0007193,Orphanet:ORPHA217604,SNOMED CT:195021004;EFO:EFO_0004287,Human Phenotype Ontology:HP:0001663,MedGen:C0042510,SNOMED CT:71908006	Atrial septal defect;Noncompaction cardiomyopathy;Primary dilated cardiomyopathy;Ventricular fibrillation	unknown	unknown	GRCh37	NC_000005.9	5	172659836	172659836	G	T	5q35.1	criteria provided, single submitter	1		N	-	2	523473
513956	single nucleotide variant	NM_004387.4(NKX2-5):c.711C>A (p.Tyr237Ter)	1482	NKX2-5	HGNC:2488	Pathogenic	1	2017-01-01	1554093433	-	RCV000626863;RCV000626863;RCV000626863;RCV000626863	Human Phenotype Ontology:HP:0001631,MedGen:C0018817,Orphanet:ORPHA1478;Human Phenotype Ontology:HP:0012817,MedGen:C1839832;EFO:EFO_0000407,Human Phenotype Ontology:HP:0001644,MedGen:C0007193,Orphanet:ORPHA217604,SNOMED CT:195021004;EFO:EFO_0004287,Human Phenotype Ontology:HP:0001663,MedGen:C0042510,SNOMED CT:71908006	Atrial septal defect;Noncompaction cardiomyopathy;Primary dilated cardiomyopathy;Ventricular fibrillation	unknown	unknown	GRCh38	NC_000005.10	5	173232833	173232833	G	T	5q35.1	criteria provided, single submitter	1		N	-	2	523473
521075	single nucleotide variant	NM_004387.4(NKX2-5):c.655G>A (p.Ala219Thr)	1482	NKX2-5	HGNC:2488	Uncertain significance	0	2017-11-28	760305842	-	RCV000644451	MedGen:C3276096,OMIM:108900	Atrial septal defect 7 with or without atrioventricular conduction defects	germline	germline	GRCh37	NC_000005.9	5	172659892	172659892	C	T	5q35.1	criteria provided, single submitter	1		N	-	2	536138
521075	single nucleotide variant	NM_004387.4(NKX2-5):c.655G>A (p.Ala219Thr)	1482	NKX2-5	HGNC:2488	Uncertain significance	0	2017-11-28	760305842	-	RCV000644451	MedGen:C3276096,OMIM:108900	Atrial septal defect 7 with or without atrioventricular conduction defects	germline	germline	GRCh38	NC_000005.10	5	173232889	173232889	C	T	5q35.1	criteria provided, single submitter	1		N	-	2	536138
521307	single nucleotide variant	NM_004387.4(NKX2-5):c.724G>C (p.Gly242Arg)	1482	NKX2-5	HGNC:2488	Uncertain significance	0	2017-09-05	867226708	-	RCV000644444	MedGen:C3276096,OMIM:108900	Atrial septal defect 7 with or without atrioventricular conduction defects	germline	germline	GRCh38	NC_000005.10	5	173232820	173232820	C	G	5q35.1	criteria provided, single submitter	1		N	-	2	536132
521307	single nucleotide variant	NM_004387.4(NKX2-5):c.724G>C (p.Gly242Arg)	1482	NKX2-5	HGNC:2488	Uncertain significance	0	2017-09-05	867226708	-	RCV000644444	MedGen:C3276096,OMIM:108900	Atrial septal defect 7 with or without atrioventricular conduction defects	germline	germline	GRCh37	NC_000005.9	5	172659823	172659823	C	G	5q35.1	criteria provided, single submitter	1		N	-	2	536132
521309	deletion	NM_004387.4(NKX2-5):c.605_606del (p.Leu202fs)	1482	NKX2-5	HGNC:2488	Likely pathogenic	1	2018-03-20	1554093461	-	RCV000644449;RCV000786390	MedGen:C3276096,OMIM:108900;MedGen:CN517202	Atrial septal defect 7 with or without atrioventricular conduction defects;not provided	germline	germline	GRCh38	NC_000005.10	5	173232938	173232939	CCA	C	5q35.1	criteria provided, single submitter	2		N	-	2	536136
521309	deletion	NM_004387.4(NKX2-5):c.605_606del (p.Leu202fs)	1482	NKX2-5	HGNC:2488	Likely pathogenic	1	2018-03-20	1554093461	-	RCV000644449;RCV000786390	MedGen:C3276096,OMIM:108900;MedGen:CN517202	Atrial septal defect 7 with or without atrioventricular conduction defects;not provided	germline	germline	GRCh37	NC_000005.9	5	172659941	172659942	CCA	C	5q35.1	criteria provided, single submitter	2		N	-	2	536136
521311	single nucleotide variant	NM_004387.4(NKX2-5):c.377A>C (p.Glu126Ala)	1482	NKX2-5	HGNC:2488	Uncertain significance	0	2017-12-18	1320947604	-	RCV000644448;RCV000786393	MedGen:C3276096,OMIM:108900;MedGen:CN517202	Atrial septal defect 7 with or without atrioventricular conduction defects;not provided	germline	germline	GRCh37	NC_000005.9	5	172660170	172660170	T	G	5q35.1	criteria provided, single submitter	2		N	-	2	536135
521311	single nucleotide variant	NM_004387.4(NKX2-5):c.377A>C (p.Glu126Ala)	1482	NKX2-5	HGNC:2488	Uncertain significance	0	2017-12-18	1320947604	-	RCV000644448;RCV000786393	MedGen:C3276096,OMIM:108900;MedGen:CN517202	Atrial septal defect 7 with or without atrioventricular conduction defects;not provided	germline	germline	GRCh38	NC_000005.10	5	173233167	173233167	T	G	5q35.1	criteria provided, single submitter	2		N	-	2	536135
521315	single nucleotide variant	NM_004387.4(NKX2-5):c.300C>A (p.Pro100=)	1482	NKX2-5	HGNC:2488	Benign	0	2017-11-17	767243751	-	RCV000644452	MedGen:C3276096,OMIM:108900	Atrial septal defect 7 with or without atrioventricular conduction defects	germline	germline	GRCh38	NC_000005.10	5	173234784	173234784	G	T	5q35.1	criteria provided, single submitter	1		N	-	2	536139
521315	single nucleotide variant	NM_004387.4(NKX2-5):c.300C>A (p.Pro100=)	1482	NKX2-5	HGNC:2488	Benign	0	2017-11-17	767243751	-	RCV000644452	MedGen:C3276096,OMIM:108900	Atrial septal defect 7 with or without atrioventricular conduction defects	germline	germline	GRCh37	NC_000005.9	5	172661787	172661787	G	T	5q35.1	criteria provided, single submitter	1		N	-	2	536139
521319	single nucleotide variant	NM_004387.4(NKX2-5):c.241A>G (p.Lys81Glu)	1482	NKX2-5	HGNC:2488	Uncertain significance	0	2017-08-31	904474688	-	RCV000644447	MedGen:C3276096,OMIM:108900	Atrial septal defect 7 with or without atrioventricular conduction defects	germline	germline	GRCh37	NC_000005.9	5	172661846	172661846	T	C	5q35.1	criteria provided, single submitter	1		N	-	2	536134
521319	single nucleotide variant	NM_004387.4(NKX2-5):c.241A>G (p.Lys81Glu)	1482	NKX2-5	HGNC:2488	Uncertain significance	0	2017-08-31	904474688	-	RCV000644447	MedGen:C3276096,OMIM:108900	Atrial septal defect 7 with or without atrioventricular conduction defects	germline	germline	GRCh38	NC_000005.10	5	173234843	173234843	T	C	5q35.1	criteria provided, single submitter	1		N	-	2	536134
521427	single nucleotide variant	NM_004387.4(NKX2-5):c.334+9G>A	1482	NKX2-5	HGNC:2488	Likely benign	0	2017-12-13	534308328	-	RCV000644455	MedGen:C3276096,OMIM:108900	Atrial septal defect 7 with or without atrioventricular conduction defects	germline	germline	GRCh37	NC_000005.9	5	172661744	172661744	C	T	5q35.1	criteria provided, single submitter	1		N	-	2	536141
521427	single nucleotide variant	NM_004387.4(NKX2-5):c.334+9G>A	1482	NKX2-5	HGNC:2488	Likely benign	0	2017-12-13	534308328	-	RCV000644455	MedGen:C3276096,OMIM:108900	Atrial septal defect 7 with or without atrioventricular conduction defects	germline	germline	GRCh38	NC_000005.10	5	173234741	173234741	C	T	5q35.1	criteria provided, single submitter	1		N	-	2	536141
521431	single nucleotide variant	NM_004387.4(NKX2-5):c.309C>T (p.Ala103=)	1482	NKX2-5	HGNC:2488	Benign	0	2017-11-17	759221178	-	RCV000644454	MedGen:C3276096,OMIM:108900	Atrial septal defect 7 with or without atrioventricular conduction defects	germline	germline	GRCh38	NC_000005.10	5	173234775	173234775	G	A	5q35.1	criteria provided, single submitter	1		N	-	2	536140
521431	single nucleotide variant	NM_004387.4(NKX2-5):c.309C>T (p.Ala103=)	1482	NKX2-5	HGNC:2488	Benign	0	2017-11-17	759221178	-	RCV000644454	MedGen:C3276096,OMIM:108900	Atrial septal defect 7 with or without atrioventricular conduction defects	germline	germline	GRCh37	NC_000005.9	5	172661778	172661778	G	A	5q35.1	criteria provided, single submitter	1		N	-	2	536140
521550	single nucleotide variant	NM_004387.4(NKX2-5):c.430C>T (p.Leu144Phe)	1482	NKX2-5	HGNC:2488	Uncertain significance	0	2017-12-19	1431464297	-	RCV000644450	MedGen:C3276096,OMIM:108900	Atrial septal defect 7 with or without atrioventricular conduction defects	germline	germline	GRCh37	NC_000005.9	5	172660117	172660117	G	A	5q35.1	criteria provided, single submitter	1		N	-	2	536137
521550	single nucleotide variant	NM_004387.4(NKX2-5):c.430C>T (p.Leu144Phe)	1482	NKX2-5	HGNC:2488	Uncertain significance	0	2017-12-19	1431464297	-	RCV000644450	MedGen:C3276096,OMIM:108900	Atrial septal defect 7 with or without atrioventricular conduction defects	germline	germline	GRCh38	NC_000005.10	5	173233114	173233114	G	A	5q35.1	criteria provided, single submitter	1		N	-	2	536137
521558	single nucleotide variant	NM_004387.4(NKX2-5):c.206T>G (p.Leu69Arg)	1482	NKX2-5	HGNC:2488	Uncertain significance	0	2017-12-19	1032793565	-	RCV000644445	MedGen:C3276096,OMIM:108900	Atrial septal defect 7 with or without atrioventricular conduction defects	germline	germline	GRCh37	NC_000005.9	5	172661881	172661881	A	C	5q35.1	criteria provided, single submitter	1		N	-	2	536133
521558	single nucleotide variant	NM_004387.4(NKX2-5):c.206T>G (p.Leu69Arg)	1482	NKX2-5	HGNC:2488	Uncertain significance	0	2017-12-19	1032793565	-	RCV000644445	MedGen:C3276096,OMIM:108900	Atrial septal defect 7 with or without atrioventricular conduction defects	germline	germline	GRCh38	NC_000005.10	5	173234878	173234878	A	C	5q35.1	criteria provided, single submitter	1		N	-	2	536133
559837	duplication	NC_000005.9:g.(?_172659552)_(172672303_?)dup	1482	NKX2-5	HGNC:2488	Uncertain significance	0	2018-04-18	-1	-	RCV000708133	MedGen:C3276096,OMIM:108900	Atrial septal defect 7 with or without atrioventricular conduction defects	germline	germline	GRCh38	NC_000005.10	5	173232549	173245300	na	na	5q35.1	criteria provided, single submitter	1		N	-	2	583882
559837	duplication	NC_000005.9:g.(?_172659552)_(172672303_?)dup	1482	NKX2-5	HGNC:2488	Uncertain significance	0	2018-04-18	-1	-	RCV000708133	MedGen:C3276096,OMIM:108900	Atrial septal defect 7 with or without atrioventricular conduction defects	germline	germline	GRCh37	NC_000005.9	5	172659552	172672303	na	na	5q35.1	criteria provided, single submitter	1		N	-	2	583882
560382	indel	NM_004387.4(NKX2-5):c.147_163delinsGCCTCCT (p.Ala50fs)	1482	NKX2-5	HGNC:2488	Pathogenic	1	2018-05-03	1561621507	-	RCV000690794	MedGen:C3276096,OMIM:108900	Atrial septal defect 7 with or without atrioventricular conduction defects	germline	germline	GRCh37	NC_000005.9	5	172661924	172661940	CCTCTGGCTTGAAGGCG	AGGAGGC	5q35.1	criteria provided, single submitter	1		N	-	2	570031
560382	indel	NM_004387.4(NKX2-5):c.147_163delinsGCCTCCT (p.Ala50fs)	1482	NKX2-5	HGNC:2488	Pathogenic	1	2018-05-03	1561621507	-	RCV000690794	MedGen:C3276096,OMIM:108900	Atrial septal defect 7 with or without atrioventricular conduction defects	germline	germline	GRCh38	NC_000005.10	5	173234921	173234937	CCTCTGGCTTGAAGGCG	AGGAGGC	5q35.1	criteria provided, single submitter	1		N	-	2	570031
560384	single nucleotide variant	NM_004387.4(NKX2-5):c.82G>A (p.Ala28Thr)	1482	NKX2-5	HGNC:2488	Uncertain significance	0	2018-06-08	1279595214	-	RCV000703980	MedGen:C3276096,OMIM:108900	Atrial septal defect 7 with or without atrioventricular conduction defects	germline	germline	GRCh37	NC_000005.9	5	172662005	172662005	C	T	5q35.1	criteria provided, single submitter	1		N	-	2	580437
560384	single nucleotide variant	NM_004387.4(NKX2-5):c.82G>A (p.Ala28Thr)	1482	NKX2-5	HGNC:2488	Uncertain significance	0	2018-06-08	1279595214	-	RCV000703980	MedGen:C3276096,OMIM:108900	Atrial septal defect 7 with or without atrioventricular conduction defects	germline	germline	GRCh38	NC_000005.10	5	173235002	173235002	C	T	5q35.1	criteria provided, single submitter	1		N	-	2	580437
563059	single nucleotide variant	NM_004387.4(NKX2-5):c.566G>A (p.Arg189Gln)	1482	NKX2-5	HGNC:2488	Uncertain significance	0	2018-03-05	-1	-	RCV000700821	MedGen:C3276096,OMIM:108900	Atrial septal defect 7 with or without atrioventricular conduction defects	germline	germline	GRCh37	NC_000005.9	5	172659981	172659981	C	T	5q35.1	criteria provided, single submitter	1		N	-	2	577954
563059	single nucleotide variant	NM_004387.4(NKX2-5):c.566G>A (p.Arg189Gln)	1482	NKX2-5	HGNC:2488	Uncertain significance	0	2018-03-05	-1	-	RCV000700821	MedGen:C3276096,OMIM:108900	Atrial septal defect 7 with or without atrioventricular conduction defects	germline	germline	GRCh38	NC_000005.10	5	173232978	173232978	C	T	5q35.1	criteria provided, single submitter	1		N	-	2	577954
563061	single nucleotide variant	NM_004387.4(NKX2-5):c.298C>A (p.Pro100Thr)	1482	NKX2-5	HGNC:2488	Uncertain significance	0	2018-03-20	-1	-	RCV000701268	MedGen:C3276096,OMIM:108900	Atrial septal defect 7 with or without atrioventricular conduction defects	germline	germline	GRCh37	NC_000005.9	5	172661789	172661789	G	T	5q35.1	criteria provided, single submitter	1		N	-	2	578303
563061	single nucleotide variant	NM_004387.4(NKX2-5):c.298C>A (p.Pro100Thr)	1482	NKX2-5	HGNC:2488	Uncertain significance	0	2018-03-20	-1	-	RCV000701268	MedGen:C3276096,OMIM:108900	Atrial septal defect 7 with or without atrioventricular conduction defects	germline	germline	GRCh38	NC_000005.10	5	173234786	173234786	G	T	5q35.1	criteria provided, single submitter	1		N	-	2	578303
565017	duplication	NM_004387.4(NKX2-5):c.375dup (p.Glu126fs)	1482	NKX2-5	HGNC:2488	Pathogenic	1	2018-01-18	1561619801	-	RCV000707466	MedGen:C3276096,OMIM:108900	Atrial septal defect 7 with or without atrioventricular conduction defects	germline	germline	GRCh38	NC_000005.10	5	173233169	173233169	C	CT	5q35.1	criteria provided, single submitter	1		N	-	2	583193
565017	duplication	NM_004387.4(NKX2-5):c.375dup (p.Glu126fs)	1482	NKX2-5	HGNC:2488	Pathogenic	1	2018-01-18	1561619801	-	RCV000707466	MedGen:C3276096,OMIM:108900	Atrial septal defect 7 with or without atrioventricular conduction defects	germline	germline	GRCh37	NC_000005.9	5	172660172	172660172	C	CT	5q35.1	criteria provided, single submitter	1		N	-	2	583193
565019	single nucleotide variant	NM_004387.4(NKX2-5):c.13C>T (p.Pro5Ser)	1482	NKX2-5	HGNC:2488	Uncertain significance	0	2018-02-17	-1	-	RCV000702042	MedGen:C3276096,OMIM:108900	Atrial septal defect 7 with or without atrioventricular conduction defects	germline	germline	GRCh38	NC_000005.10	5	173235071	173235071	G	A	5q35.1	criteria provided, single submitter	1		N	-	2	578898
565019	single nucleotide variant	NM_004387.4(NKX2-5):c.13C>T (p.Pro5Ser)	1482	NKX2-5	HGNC:2488	Uncertain significance	0	2018-02-17	-1	-	RCV000702042	MedGen:C3276096,OMIM:108900	Atrial septal defect 7 with or without atrioventricular conduction defects	germline	germline	GRCh37	NC_000005.9	5	172662074	172662074	G	A	5q35.1	criteria provided, single submitter	1		N	-	2	578898
633754	indel	NM_004387.4(NKX2-5):c.952_953delinsGC (p.Leu318Ala)	1482	NKX2-5	HGNC:2488	Uncertain significance	0	2018-08-21	-1	-	RCV000824256	MedGen:C3276096,OMIM:108900	Atrial septal defect 7 with or without atrioventricular conduction defects	germline	germline	GRCh38	NC_000005.10	5	173232591	173232592	AG	GC	5q35.1	criteria provided, single submitter	1		N	-	2	665881
633754	indel	NM_004387.4(NKX2-5):c.952_953delinsGC (p.Leu318Ala)	1482	NKX2-5	HGNC:2488	Uncertain significance	0	2018-08-21	-1	-	RCV000824256	MedGen:C3276096,OMIM:108900	Atrial septal defect 7 with or without atrioventricular conduction defects	germline	germline	GRCh37	NC_000005.9	5	172659594	172659595	AG	GC	5q35.1	criteria provided, single submitter	1		N	-	2	665881
633755	single nucleotide variant	NM_004387.4(NKX2-5):c.869A>G (p.Asn290Ser)	1482	NKX2-5	HGNC:2488	Uncertain significance	0	2018-09-28	-1	-	RCV000794908	MedGen:C3276096,OMIM:108900	Atrial septal defect 7 with or without atrioventricular conduction defects	germline	germline	GRCh38	NC_000005.10	5	173232675	173232675	T	C	5q35.1	criteria provided, single submitter	1		N	-	2	641629
633755	single nucleotide variant	NM_004387.4(NKX2-5):c.869A>G (p.Asn290Ser)	1482	NKX2-5	HGNC:2488	Uncertain significance	0	2018-09-28	-1	-	RCV000794908	MedGen:C3276096,OMIM:108900	Atrial septal defect 7 with or without atrioventricular conduction defects	germline	germline	GRCh37	NC_000005.9	5	172659678	172659678	T	C	5q35.1	criteria provided, single submitter	1		N	-	2	641629
633756	deletion	NM_004387.4(NKX2-5):c.668del (p.Leu223fs)	1482	NKX2-5	HGNC:2488	Likely pathogenic	1	2018-11-07	-1	-	RCV000818694	MedGen:C3276096,OMIM:108900	Atrial septal defect 7 with or without atrioventricular conduction defects	germline	germline	GRCh38	NC_000005.10	5	173232876	173232876	CA	C	5q35.1	criteria provided, single submitter	1		N	-	2	661306
633756	deletion	NM_004387.4(NKX2-5):c.668del (p.Leu223fs)	1482	NKX2-5	HGNC:2488	Likely pathogenic	1	2018-11-07	-1	-	RCV000818694	MedGen:C3276096,OMIM:108900	Atrial septal defect 7 with or without atrioventricular conduction defects	germline	germline	GRCh37	NC_000005.9	5	172659879	172659879	CA	C	5q35.1	criteria provided, single submitter	1		N	-	2	661306
633757	single nucleotide variant	NM_004387.4(NKX2-5):c.323C>T (p.Ala108Val)	1482	NKX2-5	HGNC:2488	Uncertain significance	0	2018-08-06	-1	-	RCV000794200	MedGen:C3276096,OMIM:108900	Atrial septal defect 7 with or without atrioventricular conduction defects	germline	germline	GRCh38	NC_000005.10	5	173234761	173234761	G	A	5q35.1	criteria provided, single submitter	1		N	-	2	641049
633757	single nucleotide variant	NM_004387.4(NKX2-5):c.323C>T (p.Ala108Val)	1482	NKX2-5	HGNC:2488	Uncertain significance	0	2018-08-06	-1	-	RCV000794200	MedGen:C3276096,OMIM:108900	Atrial septal defect 7 with or without atrioventricular conduction defects	germline	germline	GRCh37	NC_000005.9	5	172661764	172661764	G	A	5q35.1	criteria provided, single submitter	1		N	-	2	641049
633758	single nucleotide variant	NM_004387.4(NKX2-5):c.287C>T (p.Ala96Val)	1482	NKX2-5	HGNC:2488	Uncertain significance	0	2018-12-11	-1	-	RCV000798171	MedGen:C3276096,OMIM:108900	Atrial septal defect 7 with or without atrioventricular conduction defects	germline	germline	GRCh38	NC_000005.10	5	173234797	173234797	G	A	5q35.1	criteria provided, single submitter	1		N	-	2	644289
633758	single nucleotide variant	NM_004387.4(NKX2-5):c.287C>T (p.Ala96Val)	1482	NKX2-5	HGNC:2488	Uncertain significance	0	2018-12-11	-1	-	RCV000798171	MedGen:C3276096,OMIM:108900	Atrial septal defect 7 with or without atrioventricular conduction defects	germline	germline	GRCh37	NC_000005.9	5	172661800	172661800	G	A	5q35.1	criteria provided, single submitter	1		N	-	2	644289
633759	single nucleotide variant	NM_004387.4(NKX2-5):c.89C>A (p.Ala30Asp)	1482	NKX2-5	HGNC:2488	Uncertain significance	0	2018-07-06	-1	-	RCV000820710	MedGen:C3276096,OMIM:108900	Atrial septal defect 7 with or without atrioventricular conduction defects	germline	germline	GRCh38	NC_000005.10	5	173234995	173234995	G	T	5q35.1	criteria provided, single submitter	1		N	-	2	662948
633759	single nucleotide variant	NM_004387.4(NKX2-5):c.89C>A (p.Ala30Asp)	1482	NKX2-5	HGNC:2488	Uncertain significance	0	2018-07-06	-1	-	RCV000820710	MedGen:C3276096,OMIM:108900	Atrial septal defect 7 with or without atrioventricular conduction defects	germline	germline	GRCh37	NC_000005.9	5	172661998	172661998	G	T	5q35.1	criteria provided, single submitter	1		N	-	2	662948
651419	deletion	NM_004387.4(NKX2-5):c.0_334+1del	1482	NKX2-5	HGNC:2488	Pathogenic	1	2018-09-10	-1	-	RCV000818509	MedGen:C3276096,OMIM:108900	Atrial septal defect 7 with or without atrioventricular conduction defects	germline	germline	GRCh38	NC_000005.10	5	173234750	173235312	ACCTTTCTTTTCGGCTCTAGGGTCCTTGGCTGGGTCGGGGTCGCTGTAGGCACGTGGATAGAAGGCGGGGGCGGCGGGAAAGGCAGACGCACACTTGGCCGGTGAAGGCGCGCGGCCCAGCTCTGCGCGCAGCTCTGGGAGGCCCGGCGCAGCCGCCTCGGGCCCAGCGTAGGCCTCTGGCTTGAAGGCGGCCAGCATGCAGGAGGAGGGCGCCAGGGTCGCCTCCAGGCGGGCAGAGAGCTCTCCGGCGGCAGCCAGGCTGCGCTGCTGCTGTTCCAGGTTTAGGATGTCTTTGACTGAGAAGGGCGTGGGCGTGAGAGCAGGGCTGGGGAACATGGTGGCAGCGCCAGTCTCACAGCGCCAGGTGGGCGGCAGAAAGCGGCGCTGCCCACGGCCCCT…	A	5q35.1	criteria provided, single submitter	1		N	-	2	661150
651419	deletion	NM_004387.4(NKX2-5):c.0_334+1del	1482	NKX2-5	HGNC:2488	Pathogenic	1	2018-09-10	-1	-	RCV000818509	MedGen:C3276096,OMIM:108900	Atrial septal defect 7 with or without atrioventricular conduction defects	germline	germline	GRCh37	NC_000005.9	5	172661752	172662314	ACCTTTCTTTTCGGCTCTAGGGTCCTTGGCTGGGTCGGGGTCGCTGTAGGCACGTGGATAGAAGGCGGGGGCGGCGGGAAAGGCAGACGCACACTTGGCCGGTGAAGGCGCGCGGCCCAGCTCTGCGCGCAGCTCTGGGAGGCCCGGCGCAGCCGCCTCGGGCCCAGCGTAGGCCTCTGGCTTGAAGGCGGCCAGCATGCAGGAGGAGGGCGCCAGGGTCGCCTCCAGGCGGGCAGAGAGCTCTCCGGCGGCAGCCAGGCTGCGCTGCTGCTGTTCCAGGTTTAGGATGTCTTTGACTGAGAAGGGCGTGGGCGTGAGAGCAGGGCTGGGGAACATGGTGGCAGCGCCAGTCTCACAGCGCCAGGTGGGCGGCAGAAAGCGGCGCTGCCCACGGCCCCT…	A	5q35.1	criteria provided, single submitter	1		N	-	2	661150
45324	single nucleotide variant	NM_006172.4(NPPA):c.123+16C>T	4878	NPPA	HGNC:7939	Benign	0	2011-08-18	5064	-	RCV000030342;RCV000244593	MedGen:C0003811,OMIM:115000;MedGen:CN169374	Cardiac arrhythmia;not specified	germline	germline	GRCh37	NC_000001.10	1	11907603	11907603	G	A	1p36.2	criteria provided, multiple submitters, no conflicts	2		N	-	2	36663
45324	single nucleotide variant	NM_006172.4(NPPA):c.123+16C>T	4878	NPPA	HGNC:7939	Benign	0	2011-08-18	5064	-	RCV000030342;RCV000244593	MedGen:C0003811,OMIM:115000;MedGen:CN169374	Cardiac arrhythmia;not specified	germline	germline	GRCh38	NC_000001.11	1	11847546	11847546	G	A	1p36.22	criteria provided, multiple submitters, no conflicts	2		N	-	2	36663
590042	single nucleotide variant	NM_015311.3(OBSL1):c.3341G>A (p.Trp1114Ter)	23363	OBSL1	HGNC:29092	Uncertain significance	0	-	-1	-	RCV000735350;RCV000735350;RCV000735350;RCV000735350;RCV000735350;RCV000735350;RCV000735350;RCV000735350;RCV000735350;RCV000735350;RCV000735350;RCV000735350	Human Phenotype Ontology:HP:0001631,MedGen:C0018817,Orphanet:ORPHA1478;Human Phenotype Ontology:HP:0011318,MedGen:C4021164;Human Phenotype Ontology:HP:0007598,MedGen:C1862095;Human Phenotype Ontology:HP:0002780,MedGen:C0264353;Human Phenotype Ontology:HP:0004209,MedGen:C1850049;Human Phenotype Ontology:HP:0001680,MedGen:C0003492,OMIM:120000,Orphanet:ORPHA1457,SNOMED CT:7305005;Human Phenotype Ont…	Atrial septal defect;Bicoronal synostosis;Bilateral single transverse palmar creases;Bronchomalacia;Clinodactyly of the 5th finger;Coarctation of aorta;Delayed gross motor development;Generalized hypotonia;Heart block;Sagittal craniosynostosis;Tongue tie;Ventricular septal defect	germline	germline	GRCh37	NC_000002.11	2	220423067	220423067	C	T	2q35	criteria provided, single submitter	1		N	-	2	598982
590042	single nucleotide variant	NM_015311.3(OBSL1):c.3341G>A (p.Trp1114Ter)	23363	OBSL1	HGNC:29092	Uncertain significance	0	-	-1	-	RCV000735350;RCV000735350;RCV000735350;RCV000735350;RCV000735350;RCV000735350;RCV000735350;RCV000735350;RCV000735350;RCV000735350;RCV000735350;RCV000735350	Human Phenotype Ontology:HP:0001631,MedGen:C0018817,Orphanet:ORPHA1478;Human Phenotype Ontology:HP:0011318,MedGen:C4021164;Human Phenotype Ontology:HP:0007598,MedGen:C1862095;Human Phenotype Ontology:HP:0002780,MedGen:C0264353;Human Phenotype Ontology:HP:0004209,MedGen:C1850049;Human Phenotype Ontology:HP:0001680,MedGen:C0003492,OMIM:120000,Orphanet:ORPHA1457,SNOMED CT:7305005;Human Phenotype Ont…	Atrial septal defect;Bicoronal synostosis;Bilateral single transverse palmar creases;Bronchomalacia;Clinodactyly of the 5th finger;Coarctation of aorta;Delayed gross motor development;Generalized hypotonia;Heart block;Sagittal craniosynostosis;Tongue tie;Ventricular septal defect	germline	germline	GRCh38	NC_000002.12	2	219558345	219558345	C	T	2q35	criteria provided, single submitter	1		N	-	2	598982
590043	single nucleotide variant	NM_015311.3(OBSL1):c.2980C>T (p.Arg994Cys)	23363	OBSL1	HGNC:29092	Uncertain significance	0	-	-1	-	RCV000735349;RCV000735349;RCV000735349;RCV000735349;RCV000735349;RCV000735349;RCV000735349;RCV000735349;RCV000735349;RCV000735349;RCV000735349;RCV000735349	Human Phenotype Ontology:HP:0001631,MedGen:C0018817,Orphanet:ORPHA1478;Human Phenotype Ontology:HP:0011318,MedGen:C4021164;Human Phenotype Ontology:HP:0007598,MedGen:C1862095;Human Phenotype Ontology:HP:0002780,MedGen:C0264353;Human Phenotype Ontology:HP:0004209,MedGen:C1850049;Human Phenotype Ontology:HP:0001680,MedGen:C0003492,OMIM:120000,Orphanet:ORPHA1457,SNOMED CT:7305005;Human Phenotype Ont…	Atrial septal defect;Bicoronal synostosis;Bilateral single transverse palmar creases;Bronchomalacia;Clinodactyly of the 5th finger;Coarctation of aorta;Delayed gross motor development;Generalized hypotonia;Heart block;Sagittal craniosynostosis;Tongue tie;Ventricular septal defect	germline	germline	GRCh37	NC_000002.11	2	220424193	220424193	G	A	2q35	criteria provided, single submitter	1		N	-	2	598981
590043	single nucleotide variant	NM_015311.3(OBSL1):c.2980C>T (p.Arg994Cys)	23363	OBSL1	HGNC:29092	Uncertain significance	0	-	-1	-	RCV000735349;RCV000735349;RCV000735349;RCV000735349;RCV000735349;RCV000735349;RCV000735349;RCV000735349;RCV000735349;RCV000735349;RCV000735349;RCV000735349	Human Phenotype Ontology:HP:0001631,MedGen:C0018817,Orphanet:ORPHA1478;Human Phenotype Ontology:HP:0011318,MedGen:C4021164;Human Phenotype Ontology:HP:0007598,MedGen:C1862095;Human Phenotype Ontology:HP:0002780,MedGen:C0264353;Human Phenotype Ontology:HP:0004209,MedGen:C1850049;Human Phenotype Ontology:HP:0001680,MedGen:C0003492,OMIM:120000,Orphanet:ORPHA1457,SNOMED CT:7305005;Human Phenotype Ont…	Atrial septal defect;Bicoronal synostosis;Bilateral single transverse palmar creases;Bronchomalacia;Clinodactyly of the 5th finger;Coarctation of aorta;Delayed gross motor development;Generalized hypotonia;Heart block;Sagittal craniosynostosis;Tongue tie;Ventricular septal defect	germline	germline	GRCh38	NC_000002.12	2	219559471	219559471	G	A	2q35	criteria provided, single submitter	1		N	-	2	598981
204154	single nucleotide variant	NM_001076780.2(PKD1L2):c.1089C>A (p.Cys363Ter)	114780	PKD1L2	HGNC:21715	Likely benign	0	-	796052190	-	RCV000190202	MeSH:D008133,MedGen:C0023976,SNOMED CT:9651007	Long QT syndrome	germline	germline	GRCh37	NC_000016.9	16	81236159	81236159	G	T	16q23.2	no assertion criteria provided	1		N	-	2	207928
204154	single nucleotide variant	NM_001076780.2(PKD1L2):c.1089C>A (p.Cys363Ter)	114780	PKD1L2	HGNC:21715	Likely benign	0	-	796052190	-	RCV000190202	MeSH:D008133,MedGen:C0023976,SNOMED CT:9651007	Long QT syndrome	germline	germline	GRCh38	NC_000016.10	16	81202554	81202554	G	T	16q23.2	no assertion criteria provided	1		N	-	2	207928
221417	single nucleotide variant	NM_006514.3(SCN10A):c.3749G>A (p.Arg1250Gln)	6336	SCN10A	HGNC:10582	Uncertain significance	0	2015-11-02	774893568	-	RCV000204898	MedGen:C1142166,Orphanet:ORPHA130,SNOMED CT:418818005	Brugada syndrome	germline	germline	GRCh38	NC_000003.12	3	38714013	38714013	C	T	3p22.2	criteria provided, single submitter	1		N	-	2	221068
221417	single nucleotide variant	NM_006514.3(SCN10A):c.3749G>A (p.Arg1250Gln)	6336	SCN10A	HGNC:10582	Uncertain significance	0	2015-11-02	774893568	-	RCV000204898	MedGen:C1142166,Orphanet:ORPHA130,SNOMED CT:418818005	Brugada syndrome	germline	germline	GRCh37	NC_000003.11	3	38755504	38755504	C	T	3p22.2	criteria provided, single submitter	1		N	-	2	221068
221418	single nucleotide variant	NM_006514.3(SCN10A):c.3556C>A (p.Leu1186Met)	6336	SCN10A	HGNC:10582	Uncertain significance	0	2016-09-20	192493052	-	RCV000203899	MedGen:C1142166,Orphanet:ORPHA130,SNOMED CT:418818005	Brugada syndrome	germline	germline	GRCh38	NC_000003.12	3	38718778	38718778	G	T	3p22.2	criteria provided, single submitter	1		N	-	2	220957
221418	single nucleotide variant	NM_006514.3(SCN10A):c.3556C>A (p.Leu1186Met)	6336	SCN10A	HGNC:10582	Uncertain significance	0	2016-09-20	192493052	-	RCV000203899	MedGen:C1142166,Orphanet:ORPHA130,SNOMED CT:418818005	Brugada syndrome	germline	germline	GRCh37	NC_000003.11	3	38760269	38760269	G	T	3p22.2	criteria provided, single submitter	1		N	-	2	220957
17498	single nucleotide variant	NM_174934.3(SCN4B):c.535C>T (p.Leu179Phe)	6330	SCN4B	HGNC:10592	Pathogenic	1	2007-07-10	121434386	-	RCV000002563	MedGen:C2678484,OMIM:611819	Long QT syndrome 10	germline	germline	GRCh37	NC_000011.9	11	118011980	118011980	G	A	11q23.3	no assertion criteria provided	1		N	OMIM Allelic Variant:608256.0001,UniProtKB (protein):Q8IWT1#VAR_043488	1	2459
17498	single nucleotide variant	NM_174934.3(SCN4B):c.535C>T (p.Leu179Phe)	6330	SCN4B	HGNC:10592	Pathogenic	1	2007-07-10	121434386	-	RCV000002563	MedGen:C2678484,OMIM:611819	Long QT syndrome 10	germline	germline	GRCh38	NC_000011.10	11	118141265	118141265	G	A	11q23.3	no assertion criteria provided	1		N	OMIM Allelic Variant:608256.0001,UniProtKB (protein):Q8IWT1#VAR_043488	1	2459
142740	single nucleotide variant	NM_174934.3(SCN4B):c.174C>T (p.Cys58=)	6330	SCN4B	HGNC:10592	Benign/Likely benign	0	2019-03-05	45539032	-	RCV000245761;RCV000388998;RCV000296574;RCV000476805;RCV000127953	MedGen:CN230736;MeSH:D008133,MedGen:C0023976,SNOMED CT:9651007;MedGen:C0035828,Orphanet:ORPHA101016,SNOMED CT:20852007;MedGen:CN517202;MedGen:CN169374	Cardiovascular phenotype;Long QT syndrome;Romano-Ward syndrome;not provided;not specified	germline	germline	GRCh38	NC_000011.10	11	118145117	118145117	G	A	11q23.3	criteria provided, multiple submitters, no conflicts	5		N	-	2	139037
142740	single nucleotide variant	NM_174934.3(SCN4B):c.174C>T (p.Cys58=)	6330	SCN4B	HGNC:10592	Benign/Likely benign	0	2019-03-05	45539032	-	RCV000245761;RCV000388998;RCV000296574;RCV000476805;RCV000127953	MedGen:CN230736;MeSH:D008133,MedGen:C0023976,SNOMED CT:9651007;MedGen:C0035828,Orphanet:ORPHA101016,SNOMED CT:20852007;MedGen:CN517202;MedGen:CN169374	Cardiovascular phenotype;Long QT syndrome;Romano-Ward syndrome;not provided;not specified	germline	germline	GRCh37	NC_000011.9	11	118015832	118015832	G	A	11q23.3	criteria provided, multiple submitters, no conflicts	5		N	-	2	139037
189321	single nucleotide variant	NM_174934.3(SCN4B):c.617C>T (p.Ser206Leu)	6330	SCN4B	HGNC:10592	Uncertain significance	0	2018-05-10	140348243	-	RCV000234662;RCV000171568;RCV000490150	MedGen:C2678484,OMIM:611819;EFO:EFO_0005303,MedGen:C0038644,OMIM:272120,SNOMED CT:51178009;MedGen:CN517202	Long QT syndrome 10;SUDDEN INFANT DEATH SYNDROME;not provided	germline;unknown	germline	GRCh38	NC_000011.10	11	118137097	118137097	G	A	11q23.3	criteria provided, multiple submitters, no conflicts	3		N	-	2	191380
189321	single nucleotide variant	NM_174934.3(SCN4B):c.617C>T (p.Ser206Leu)	6330	SCN4B	HGNC:10592	Uncertain significance	0	2018-05-10	140348243	-	RCV000234662;RCV000171568;RCV000490150	MedGen:C2678484,OMIM:611819;EFO:EFO_0005303,MedGen:C0038644,OMIM:272120,SNOMED CT:51178009;MedGen:CN517202	Long QT syndrome 10;SUDDEN INFANT DEATH SYNDROME;not provided	germline;unknown	germline	GRCh37	NC_000011.9	11	118007812	118007812	G	A	11q23.3	criteria provided, multiple submitters, no conflicts	3		N	-	2	191380
189321	single nucleotide variant	NM_174934.3(SCN4B):c.617C>T (p.Ser206Leu)	6330	SCN4B	HGNC:10592	Uncertain significance	0	2018-05-10	140348243	-	RCV000234662;RCV000171568;RCV000490150	MedGen:C2678484,OMIM:611819;EFO:EFO_0005303,MedGen:C0038644,OMIM:272120,SNOMED CT:51178009;MedGen:CN517202	Long QT syndrome 10;SUDDEN INFANT DEATH SYNDROME;not provided	germline;unknown	germline	NCBI36	NC_000011.8	11	117513022	117513022	G	A	11q23.3	criteria provided, multiple submitters, no conflicts	3		N	-	2	191380
189322	single nucleotide variant	NM_174934.3(SCN4B):c.607G>A (p.Val203Met)	6330	SCN4B	HGNC:10592	Conflicting interpretations of pathogenicity	0	2018-02-08	150312046	-	RCV000395598;RCV000306117;RCV000171769	MeSH:D008133,MedGen:C0023976,SNOMED CT:9651007;MedGen:C0035828,Orphanet:ORPHA101016,SNOMED CT:20852007;MedGen:CN517202	Long QT syndrome;Romano-Ward syndrome;not provided	germline;unknown	germline	GRCh38	NC_000011.10	11	118137107	118137107	C	T	11q23.3	criteria provided, conflicting interpretations	3		N	-	2	191547
189322	single nucleotide variant	NM_174934.3(SCN4B):c.607G>A (p.Val203Met)	6330	SCN4B	HGNC:10592	Conflicting interpretations of pathogenicity	0	2018-02-08	150312046	-	RCV000395598;RCV000306117;RCV000171769	MeSH:D008133,MedGen:C0023976,SNOMED CT:9651007;MedGen:C0035828,Orphanet:ORPHA101016,SNOMED CT:20852007;MedGen:CN517202	Long QT syndrome;Romano-Ward syndrome;not provided	germline;unknown	germline	GRCh37	NC_000011.9	11	118007822	118007822	C	T	11q23.3	criteria provided, conflicting interpretations	3		N	-	2	191547
241058	single nucleotide variant	NM_174934.3(SCN4B):c.239T>C (p.Ile80Thr)	6330	SCN4B	HGNC:10592	Uncertain significance	0	2016-03-21	546190140	-	RCV000227966	MedGen:C2678484,OMIM:611819	Long QT syndrome 10	germline	germline	GRCh37	NC_000011.9	11	118014772	118014772	A	G	11q23.3	criteria provided, single submitter	1		N	-	2	242024
241058	single nucleotide variant	NM_174934.3(SCN4B):c.239T>C (p.Ile80Thr)	6330	SCN4B	HGNC:10592	Uncertain significance	0	2016-03-21	546190140	-	RCV000227966	MedGen:C2678484,OMIM:611819	Long QT syndrome 10	germline	germline	GRCh38	NC_000011.10	11	118144057	118144057	A	G	11q23.3	criteria provided, single submitter	1		N	-	2	242024
312473	single nucleotide variant	NM_174934.3(SCN4B):c.*2879T>C	6330	SCN4B	HGNC:10592	Likely benign	0	2016-06-14	45584835	-	RCV000403074;RCV000339162	MeSH:D008133,MedGen:C0023976,SNOMED CT:9651007;MedGen:C0035828,Orphanet:ORPHA101016,SNOMED CT:20852007	Long QT syndrome;Romano-Ward syndrome	germline	germline	GRCh37	NC_000011.9	11	118004863	118004863	A	G	11q23.3	criteria provided, single submitter	1		N	-	2	302591
312473	single nucleotide variant	NM_174934.3(SCN4B):c.*2879T>C	6330	SCN4B	HGNC:10592	Likely benign	0	2016-06-14	45584835	-	RCV000403074;RCV000339162	MeSH:D008133,MedGen:C0023976,SNOMED CT:9651007;MedGen:C0035828,Orphanet:ORPHA101016,SNOMED CT:20852007	Long QT syndrome;Romano-Ward syndrome	germline	germline	GRCh38	NC_000011.10	11	118134148	118134148	A	G	11q23.3	criteria provided, single submitter	1		N	-	2	302591
312475	single nucleotide variant	NM_174934.3(SCN4B):c.*2497G>A	6330	SCN4B	HGNC:10592	Uncertain significance	0	2016-06-14	181429015	-	RCV000327186;RCV000276730	MeSH:D008133,MedGen:C0023976,SNOMED CT:9651007;MedGen:C0035828,Orphanet:ORPHA101016,SNOMED CT:20852007	Long QT syndrome;Romano-Ward syndrome	germline	germline	GRCh37	NC_000011.9	11	118005245	118005245	C	T	11q23.3	criteria provided, single submitter	1		N	-	2	302596
312475	single nucleotide variant	NM_174934.3(SCN4B):c.*2497G>A	6330	SCN4B	HGNC:10592	Uncertain significance	0	2016-06-14	181429015	-	RCV000327186;RCV000276730	MeSH:D008133,MedGen:C0023976,SNOMED CT:9651007;MedGen:C0035828,Orphanet:ORPHA101016,SNOMED CT:20852007	Long QT syndrome;Romano-Ward syndrome	germline	germline	GRCh38	NC_000011.10	11	118134530	118134530	C	T	11q23.3	criteria provided, single submitter	1		N	-	2	302596
312476	single nucleotide variant	NM_174934.3(SCN4B):c.*2487G>C	6330	SCN4B	HGNC:10592	Uncertain significance	0	2016-06-14	886047718	-	RCV000378175;RCV000328170	MeSH:D008133,MedGen:C0023976,SNOMED CT:9651007;MedGen:C0035828,Orphanet:ORPHA101016,SNOMED CT:20852007	Long QT syndrome;Romano-Ward syndrome	germline	germline	GRCh38	NC_000011.10	11	118134540	118134540	C	G	11q23.3	criteria provided, single submitter	1		N	-	2	302598
312476	single nucleotide variant	NM_174934.3(SCN4B):c.*2487G>C	6330	SCN4B	HGNC:10592	Uncertain significance	0	2016-06-14	886047718	-	RCV000378175;RCV000328170	MeSH:D008133,MedGen:C0023976,SNOMED CT:9651007;MedGen:C0035828,Orphanet:ORPHA101016,SNOMED CT:20852007	Long QT syndrome;Romano-Ward syndrome	germline	germline	GRCh37	NC_000011.9	11	118005255	118005255	C	G	11q23.3	criteria provided, single submitter	1		N	-	2	302598
312477	single nucleotide variant	NM_174934.3(SCN4B):c.*2120A>C	6330	SCN4B	HGNC:10592	Likely benign	0	2016-06-14	45460396	-	RCV000363600;RCV000396847	MeSH:D008133,MedGen:C0023976,SNOMED CT:9651007;MedGen:C0035828,Orphanet:ORPHA101016,SNOMED CT:20852007	Long QT syndrome;Romano-Ward syndrome	germline	germline	GRCh38	NC_000011.10	11	118134907	118134907	T	G	11q23.3	criteria provided, single submitter	1		N	-	2	302604
312477	single nucleotide variant	NM_174934.3(SCN4B):c.*2120A>C	6330	SCN4B	HGNC:10592	Likely benign	0	2016-06-14	45460396	-	RCV000363600;RCV000396847	MeSH:D008133,MedGen:C0023976,SNOMED CT:9651007;MedGen:C0035828,Orphanet:ORPHA101016,SNOMED CT:20852007	Long QT syndrome;Romano-Ward syndrome	germline	germline	GRCh37	NC_000011.9	11	118005622	118005622	T	G	11q23.3	criteria provided, single submitter	1		N	-	2	302604
312481	single nucleotide variant	NM_174934.3(SCN4B):c.*2080G>T	6330	SCN4B	HGNC:10592	Uncertain significance	0	2016-06-14	375933863	-	RCV000309284;RCV000366291	MeSH:D008133,MedGen:C0023976,SNOMED CT:9651007;MedGen:C0035828,Orphanet:ORPHA101016,SNOMED CT:20852007	Long QT syndrome;Romano-Ward syndrome	germline	germline	GRCh38	NC_000011.10	11	118134947	118134947	C	A	11q23.3	criteria provided, single submitter	1		N	-	2	302605
312481	single nucleotide variant	NM_174934.3(SCN4B):c.*2080G>T	6330	SCN4B	HGNC:10592	Uncertain significance	0	2016-06-14	375933863	-	RCV000309284;RCV000366291	MeSH:D008133,MedGen:C0023976,SNOMED CT:9651007;MedGen:C0035828,Orphanet:ORPHA101016,SNOMED CT:20852007	Long QT syndrome;Romano-Ward syndrome	germline	germline	GRCh37	NC_000011.9	11	118005662	118005662	C	A	11q23.3	criteria provided, single submitter	1		N	-	2	302605
312483	single nucleotide variant	NM_174934.3(SCN4B):c.*1819C>T	6330	SCN4B	HGNC:10592	Uncertain significance	0	2016-06-14	534802709	-	RCV000293799;RCV000385609	MeSH:D008133,MedGen:C0023976,SNOMED CT:9651007;MedGen:C0035828,Orphanet:ORPHA101016,SNOMED CT:20852007	Long QT syndrome;Romano-Ward syndrome	germline	germline	GRCh38	NC_000011.10	11	118135208	118135208	G	A	11q23.3	criteria provided, single submitter	1		N	-	2	302610
312483	single nucleotide variant	NM_174934.3(SCN4B):c.*1819C>T	6330	SCN4B	HGNC:10592	Uncertain significance	0	2016-06-14	534802709	-	RCV000293799;RCV000385609	MeSH:D008133,MedGen:C0023976,SNOMED CT:9651007;MedGen:C0035828,Orphanet:ORPHA101016,SNOMED CT:20852007	Long QT syndrome;Romano-Ward syndrome	germline	germline	GRCh37	NC_000011.9	11	118005923	118005923	G	A	11q23.3	criteria provided, single submitter	1		N	-	2	302610
312485	single nucleotide variant	NM_174934.3(SCN4B):c.*1334G>A	6330	SCN4B	HGNC:10592	Likely benign	0	2016-06-14	7124127	-	RCV000304173;RCV000353783	MeSH:D008133,MedGen:C0023976,SNOMED CT:9651007;MedGen:C0035828,Orphanet:ORPHA101016,SNOMED CT:20852007	Long QT syndrome;Romano-Ward syndrome	germline	germline	GRCh38	NC_000011.10	11	118135693	118135693	C	T	11q23.3	criteria provided, single submitter	1		N	-	2	302615
312485	single nucleotide variant	NM_174934.3(SCN4B):c.*1334G>A	6330	SCN4B	HGNC:10592	Likely benign	0	2016-06-14	7124127	-	RCV000304173;RCV000353783	MeSH:D008133,MedGen:C0023976,SNOMED CT:9651007;MedGen:C0035828,Orphanet:ORPHA101016,SNOMED CT:20852007	Long QT syndrome;Romano-Ward syndrome	germline	germline	GRCh37	NC_000011.9	11	118006408	118006408	C	T	11q23.3	criteria provided, single submitter	1		N	-	2	302615
312486	single nucleotide variant	NM_174934.3(SCN4B):c.*1053T>C	6330	SCN4B	HGNC:10592	Likely benign	0	2016-06-14	191989669	-	RCV000325975;RCV000296315	MeSH:D008133,MedGen:C0023976,SNOMED CT:9651007;MedGen:C0035828,Orphanet:ORPHA101016,SNOMED CT:20852007	Long QT syndrome;Romano-Ward syndrome	germline	germline	GRCh38	NC_000011.10	11	118135974	118135974	A	G	11q23.3	criteria provided, single submitter	1		N	-	2	302619
312486	single nucleotide variant	NM_174934.3(SCN4B):c.*1053T>C	6330	SCN4B	HGNC:10592	Likely benign	0	2016-06-14	191989669	-	RCV000325975;RCV000296315	MeSH:D008133,MedGen:C0023976,SNOMED CT:9651007;MedGen:C0035828,Orphanet:ORPHA101016,SNOMED CT:20852007	Long QT syndrome;Romano-Ward syndrome	germline	germline	GRCh37	NC_000011.9	11	118006689	118006689	A	G	11q23.3	criteria provided, single submitter	1		N	-	2	302619
312489	insertion	NM_174934.3(SCN4B):c.*988_*989insA	6330	SCN4B	HGNC:10592	Likely benign	0	2016-06-14	5795119	-	RCV000296935;RCV000402711	MeSH:D008133,MedGen:C0023976,SNOMED CT:9651007;MedGen:C0035828,Orphanet:ORPHA101016,SNOMED CT:20852007	Long QT syndrome;Romano-Ward syndrome	germline	germline	GRCh38	NC_000011.10	11	118136038	118136039	G	GT	11q23.3	criteria provided, single submitter	1		N	-	2	302623
312489	insertion	NM_174934.3(SCN4B):c.*988_*989insA	6330	SCN4B	HGNC:10592	Likely benign	0	2016-06-14	5795119	-	RCV000296935;RCV000402711	MeSH:D008133,MedGen:C0023976,SNOMED CT:9651007;MedGen:C0035828,Orphanet:ORPHA101016,SNOMED CT:20852007	Long QT syndrome;Romano-Ward syndrome	germline	germline	GRCh37	NC_000011.9	11	118006753	118006754	G	GT	11q23.3	criteria provided, single submitter	1		N	-	2	302623
312493	single nucleotide variant	NM_174934.3(SCN4B):c.*987C>G	6330	SCN4B	HGNC:10592	Likely benign	0	2016-06-14	559032799	-	RCV000335565;RCV000394592	MeSH:D008133,MedGen:C0023976,SNOMED CT:9651007;MedGen:C0035828,Orphanet:ORPHA101016,SNOMED CT:20852007	Long QT syndrome;Romano-Ward syndrome	germline	germline	GRCh38	NC_000011.10	11	118136040	118136040	G	C	11q23.3	criteria provided, single submitter	1		N	-	2	302624
312493	single nucleotide variant	NM_174934.3(SCN4B):c.*987C>G	6330	SCN4B	HGNC:10592	Likely benign	0	2016-06-14	559032799	-	RCV000335565;RCV000394592	MeSH:D008133,MedGen:C0023976,SNOMED CT:9651007;MedGen:C0035828,Orphanet:ORPHA101016,SNOMED CT:20852007	Long QT syndrome;Romano-Ward syndrome	germline	germline	GRCh37	NC_000011.9	11	118006755	118006755	G	C	11q23.3	criteria provided, single submitter	1		N	-	2	302624
312495	duplication	NM_174934.3(SCN4B):c.*924_*934dup	6330	SCN4B	HGNC:10592	Likely benign	0	2016-06-14	1370870059	-	RCV000320922;RCV000272965	MeSH:D008133,MedGen:C0023976,SNOMED CT:9651007;MedGen:C0035828,Orphanet:ORPHA101016,SNOMED CT:20852007	Long QT syndrome;Romano-Ward syndrome	germline	germline	GRCh38	NC_000011.10	11	118136093	118136103	A	AGGGGGAGAAGC	11q23.3	criteria provided, single submitter	1		N	-	2	302629
312495	duplication	NM_174934.3(SCN4B):c.*924_*934dup	6330	SCN4B	HGNC:10592	Likely benign	0	2016-06-14	1370870059	-	RCV000320922;RCV000272965	MeSH:D008133,MedGen:C0023976,SNOMED CT:9651007;MedGen:C0035828,Orphanet:ORPHA101016,SNOMED CT:20852007	Long QT syndrome;Romano-Ward syndrome	germline	germline	GRCh37	NC_000011.9	11	118006808	118006818	A	AGGGGGAGAAGC	11q23.3	criteria provided, single submitter	1		N	-	2	302629
312502	single nucleotide variant	NM_174934.3(SCN4B):c.*362G>T	6330	SCN4B	HGNC:10592	Likely benign	0	2016-06-14	72546681	-	RCV000404969;RCV000289635	MeSH:D008133,MedGen:C0023976,SNOMED CT:9651007;MedGen:C0035828,Orphanet:ORPHA101016,SNOMED CT:20852007	Long QT syndrome;Romano-Ward syndrome	germline	germline	GRCh38	NC_000011.10	11	118136665	118136665	C	A	11q23.3	criteria provided, single submitter	1		N	-	2	302643
312502	single nucleotide variant	NM_174934.3(SCN4B):c.*362G>T	6330	SCN4B	HGNC:10592	Likely benign	0	2016-06-14	72546681	-	RCV000404969;RCV000289635	MeSH:D008133,MedGen:C0023976,SNOMED CT:9651007;MedGen:C0035828,Orphanet:ORPHA101016,SNOMED CT:20852007	Long QT syndrome;Romano-Ward syndrome	germline	germline	GRCh37	NC_000011.9	11	118007380	118007380	C	A	11q23.3	criteria provided, single submitter	1		N	-	2	302643
312505	single nucleotide variant	NM_174934.3(SCN4B):c.*258T>A	6330	SCN4B	HGNC:10592	Uncertain significance	0	2016-06-14	886047730	-	RCV000405312;RCV000346942	MeSH:D008133,MedGen:C0023976,SNOMED CT:9651007;MedGen:C0035828,Orphanet:ORPHA101016,SNOMED CT:20852007	Long QT syndrome;Romano-Ward syndrome	germline	germline	GRCh38	NC_000011.10	11	118136769	118136769	A	T	11q23.3	criteria provided, single submitter	1		N	-	2	302644
312505	single nucleotide variant	NM_174934.3(SCN4B):c.*258T>A	6330	SCN4B	HGNC:10592	Uncertain significance	0	2016-06-14	886047730	-	RCV000405312;RCV000346942	MeSH:D008133,MedGen:C0023976,SNOMED CT:9651007;MedGen:C0035828,Orphanet:ORPHA101016,SNOMED CT:20852007	Long QT syndrome;Romano-Ward syndrome	germline	germline	GRCh37	NC_000011.9	11	118007484	118007484	A	T	11q23.3	criteria provided, single submitter	1		N	-	2	302644
312506	single nucleotide variant	NM_174934.3(SCN4B):c.613T>A (p.Ser205Thr)	6330	SCN4B	HGNC:10592	Uncertain significance	0	2016-06-14	761183228	-	RCV000302452;RCV000359792	MeSH:D008133,MedGen:C0023976,SNOMED CT:9651007;MedGen:C0035828,Orphanet:ORPHA101016,SNOMED CT:20852007	Long QT syndrome;Romano-Ward syndrome	germline	germline	GRCh38	NC_000011.10	11	118137101	118137101	A	T	11q23.3	criteria provided, single submitter	1		N	-	2	302645
312506	single nucleotide variant	NM_174934.3(SCN4B):c.613T>A (p.Ser205Thr)	6330	SCN4B	HGNC:10592	Uncertain significance	0	2016-06-14	761183228	-	RCV000302452;RCV000359792	MeSH:D008133,MedGen:C0023976,SNOMED CT:9651007;MedGen:C0035828,Orphanet:ORPHA101016,SNOMED CT:20852007	Long QT syndrome;Romano-Ward syndrome	germline	germline	GRCh37	NC_000011.9	11	118007816	118007816	A	T	11q23.3	criteria provided, single submitter	1		N	-	2	302645
312507	single nucleotide variant	NM_174934.3(SCN4B):c.482C>G (p.Thr161Arg)	6330	SCN4B	HGNC:10592	Uncertain significance	0	2016-06-14	750329453	-	RCV000261612;RCV000353970	MeSH:D008133,MedGen:C0023976,SNOMED CT:9651007;MedGen:C0035828,Orphanet:ORPHA101016,SNOMED CT:20852007	Long QT syndrome;Romano-Ward syndrome	germline	germline	GRCh38	NC_000011.10	11	118141318	118141318	G	C	11q23.3	criteria provided, single submitter	1		N	-	2	302646
312507	single nucleotide variant	NM_174934.3(SCN4B):c.482C>G (p.Thr161Arg)	6330	SCN4B	HGNC:10592	Uncertain significance	0	2016-06-14	750329453	-	RCV000261612;RCV000353970	MeSH:D008133,MedGen:C0023976,SNOMED CT:9651007;MedGen:C0035828,Orphanet:ORPHA101016,SNOMED CT:20852007	Long QT syndrome;Romano-Ward syndrome	germline	germline	GRCh37	NC_000011.9	11	118012033	118012033	G	C	11q23.3	criteria provided, single submitter	1		N	-	2	302646
312509	single nucleotide variant	NM_174934.3(SCN4B):c.176T>C (p.Phe59Ser)	6330	SCN4B	HGNC:10592	Uncertain significance	0	2016-06-14	764865890	-	RCV000332057;RCV000274637	MeSH:D008133,MedGen:C0023976,SNOMED CT:9651007;MedGen:C0035828,Orphanet:ORPHA101016,SNOMED CT:20852007	Long QT syndrome;Romano-Ward syndrome	germline	germline	GRCh38	NC_000011.10	11	118145115	118145115	A	G	11q23.3	criteria provided, single submitter	1		N	-	2	302648
312509	single nucleotide variant	NM_174934.3(SCN4B):c.176T>C (p.Phe59Ser)	6330	SCN4B	HGNC:10592	Uncertain significance	0	2016-06-14	764865890	-	RCV000332057;RCV000274637	MeSH:D008133,MedGen:C0023976,SNOMED CT:9651007;MedGen:C0035828,Orphanet:ORPHA101016,SNOMED CT:20852007	Long QT syndrome;Romano-Ward syndrome	germline	germline	GRCh37	NC_000011.9	11	118015830	118015830	A	G	11q23.3	criteria provided, single submitter	1		N	-	2	302648
312510	single nucleotide variant	NM_174934.3(SCN4B):c.-15G>A	6330	SCN4B	HGNC:10592	Conflicting interpretations of pathogenicity	0	2016-06-29	777218649	-	RCV000292979;RCV000338499;RCV000442011	MeSH:D008133,MedGen:C0023976,SNOMED CT:9651007;MedGen:C0035828,Orphanet:ORPHA101016,SNOMED CT:20852007;MedGen:CN169374	Long QT syndrome;Romano-Ward syndrome;not specified	germline	germline	GRCh38	NC_000011.10	11	118152688	118152688	C	T	11q23.3	criteria provided, conflicting interpretations	2		N	-	2	302650
312510	single nucleotide variant	NM_174934.3(SCN4B):c.-15G>A	6330	SCN4B	HGNC:10592	Conflicting interpretations of pathogenicity	0	2016-06-29	777218649	-	RCV000292979;RCV000338499;RCV000442011	MeSH:D008133,MedGen:C0023976,SNOMED CT:9651007;MedGen:C0035828,Orphanet:ORPHA101016,SNOMED CT:20852007;MedGen:CN169374	Long QT syndrome;Romano-Ward syndrome;not specified	germline	germline	GRCh37	NC_000011.9	11	118023403	118023403	C	T	11q23.3	criteria provided, conflicting interpretations	2		N	-	2	302650
312511	single nucleotide variant	NM_174934.3(SCN4B):c.-222T>A	6330	SCN4B	HGNC:10592	Likely benign	0	2016-06-14	191321129	-	RCV000310095;RCV000394449	MeSH:D008133,MedGen:C0023976,SNOMED CT:9651007;MedGen:C0035828,Orphanet:ORPHA101016,SNOMED CT:20852007	Long QT syndrome;Romano-Ward syndrome	germline	germline	GRCh38	NC_000011.10	11	118152895	118152895	A	T	11q23.3	criteria provided, single submitter	1		N	-	2	302654
312511	single nucleotide variant	NM_174934.3(SCN4B):c.-222T>A	6330	SCN4B	HGNC:10592	Likely benign	0	2016-06-14	191321129	-	RCV000310095;RCV000394449	MeSH:D008133,MedGen:C0023976,SNOMED CT:9651007;MedGen:C0035828,Orphanet:ORPHA101016,SNOMED CT:20852007	Long QT syndrome;Romano-Ward syndrome	germline	germline	GRCh37	NC_000011.9	11	118023610	118023610	A	T	11q23.3	criteria provided, single submitter	1		N	-	2	302654
312512	single nucleotide variant	NM_174934.3(SCN4B):c.-223G>T	6330	SCN4B	HGNC:10592	Uncertain significance	0	2016-06-14	867824819	-	RCV000270364;RCV000364734	MeSH:D008133,MedGen:C0023976,SNOMED CT:9651007;MedGen:C0035828,Orphanet:ORPHA101016,SNOMED CT:20852007	Long QT syndrome;Romano-Ward syndrome	germline	germline	GRCh38	NC_000011.10	11	118152896	118152896	C	A	11q23.3	criteria provided, single submitter	1		N	-	2	302655
312512	single nucleotide variant	NM_174934.3(SCN4B):c.-223G>T	6330	SCN4B	HGNC:10592	Uncertain significance	0	2016-06-14	867824819	-	RCV000270364;RCV000364734	MeSH:D008133,MedGen:C0023976,SNOMED CT:9651007;MedGen:C0035828,Orphanet:ORPHA101016,SNOMED CT:20852007	Long QT syndrome;Romano-Ward syndrome	germline	germline	GRCh37	NC_000011.9	11	118023611	118023611	C	A	11q23.3	criteria provided, single submitter	1		N	-	2	302655
318378	deletion	NM_174934.3(SCN4B):c.*3632del	6330	SCN4B	HGNC:10592	Uncertain significance	0	2016-06-14	886047715	-	RCV000395266;RCV000345163	MeSH:D008133,MedGen:C0023976,SNOMED CT:9651007;MedGen:C0035828,Orphanet:ORPHA101016,SNOMED CT:20852007	Long QT syndrome;Romano-Ward syndrome	germline	germline	GRCh38	NC_000011.10	11	118133395	118133395	TA	T	11q23.3	criteria provided, single submitter	1		N	-	2	302581
318378	deletion	NM_174934.3(SCN4B):c.*3632del	6330	SCN4B	HGNC:10592	Uncertain significance	0	2016-06-14	886047715	-	RCV000395266;RCV000345163	MeSH:D008133,MedGen:C0023976,SNOMED CT:9651007;MedGen:C0035828,Orphanet:ORPHA101016,SNOMED CT:20852007	Long QT syndrome;Romano-Ward syndrome	germline	germline	GRCh37	NC_000011.9	11	118004110	118004110	TA	T	11q23.3	criteria provided, single submitter	1		N	-	2	302581
318379	single nucleotide variant	NM_174934.3(SCN4B):c.*3004G>A	6330	SCN4B	HGNC:10592	Uncertain significance	0	2016-06-14	751855090	-	RCV000261913;RCV000331153	MeSH:D008133,MedGen:C0023976,SNOMED CT:9651007;MedGen:C0035828,Orphanet:ORPHA101016,SNOMED CT:20852007	Long QT syndrome;Romano-Ward syndrome	germline	germline	GRCh38	NC_000011.10	11	118134023	118134023	C	T	11q23.3	criteria provided, single submitter	1		N	-	2	302586
318379	single nucleotide variant	NM_174934.3(SCN4B):c.*3004G>A	6330	SCN4B	HGNC:10592	Uncertain significance	0	2016-06-14	751855090	-	RCV000261913;RCV000331153	MeSH:D008133,MedGen:C0023976,SNOMED CT:9651007;MedGen:C0035828,Orphanet:ORPHA101016,SNOMED CT:20852007	Long QT syndrome;Romano-Ward syndrome	germline	germline	GRCh37	NC_000011.9	11	118004738	118004738	C	T	11q23.3	criteria provided, single submitter	1		N	-	2	302586
318384	single nucleotide variant	NM_174934.3(SCN4B):c.*2785C>T	6330	SCN4B	HGNC:10592	Likely benign	0	2016-06-14	77548426	-	RCV000397869;RCV000301089	MeSH:D008133,MedGen:C0023976,SNOMED CT:9651007;MedGen:C0035828,Orphanet:ORPHA101016,SNOMED CT:20852007	Long QT syndrome;Romano-Ward syndrome	germline	germline	GRCh37	NC_000011.9	11	118004957	118004957	G	A	11q23.3	criteria provided, single submitter	1		N	-	2	302593
318384	single nucleotide variant	NM_174934.3(SCN4B):c.*2785C>T	6330	SCN4B	HGNC:10592	Likely benign	0	2016-06-14	77548426	-	RCV000397869;RCV000301089	MeSH:D008133,MedGen:C0023976,SNOMED CT:9651007;MedGen:C0035828,Orphanet:ORPHA101016,SNOMED CT:20852007	Long QT syndrome;Romano-Ward syndrome	germline	germline	GRCh38	NC_000011.10	11	118134242	118134242	G	A	11q23.3	criteria provided, single submitter	1		N	-	2	302593
318395	single nucleotide variant	NM_174934.3(SCN4B):c.*2623A>G	6330	SCN4B	HGNC:10592	Likely benign	0	2016-06-14	868344	-	RCV000275121;RCV000355864	MeSH:D008133,MedGen:C0023976,SNOMED CT:9651007;MedGen:C0035828,Orphanet:ORPHA101016,SNOMED CT:20852007	Long QT syndrome;Romano-Ward syndrome	germline	germline	GRCh37	NC_000011.9	11	118005119	118005119	T	C	11q23.3	criteria provided, single submitter	1		N	-	2	302594
318395	single nucleotide variant	NM_174934.3(SCN4B):c.*2623A>G	6330	SCN4B	HGNC:10592	Likely benign	0	2016-06-14	868344	-	RCV000275121;RCV000355864	MeSH:D008133,MedGen:C0023976,SNOMED CT:9651007;MedGen:C0035828,Orphanet:ORPHA101016,SNOMED CT:20852007	Long QT syndrome;Romano-Ward syndrome	germline	germline	GRCh38	NC_000011.10	11	118134404	118134404	T	C	11q23.3	criteria provided, single submitter	1		N	-	2	302594
318396	single nucleotide variant	NM_174934.3(SCN4B):c.*2496C>T	6330	SCN4B	HGNC:10592	Likely benign	0	2016-06-14	114345754	-	RCV000381776;RCV000273089	MeSH:D008133,MedGen:C0023976,SNOMED CT:9651007;MedGen:C0035828,Orphanet:ORPHA101016,SNOMED CT:20852007	Long QT syndrome;Romano-Ward syndrome	germline	germline	GRCh38	NC_000011.10	11	118134531	118134531	G	A	11q23.3	criteria provided, single submitter	1		N	-	2	302597
318396	single nucleotide variant	NM_174934.3(SCN4B):c.*2496C>T	6330	SCN4B	HGNC:10592	Likely benign	0	2016-06-14	114345754	-	RCV000381776;RCV000273089	MeSH:D008133,MedGen:C0023976,SNOMED CT:9651007;MedGen:C0035828,Orphanet:ORPHA101016,SNOMED CT:20852007	Long QT syndrome;Romano-Ward syndrome	germline	germline	GRCh37	NC_000011.9	11	118005246	118005246	G	A	11q23.3	criteria provided, single submitter	1		N	-	2	302597
318397	single nucleotide variant	NM_174934.3(SCN4B):c.*2324A>T	6330	SCN4B	HGNC:10592	Uncertain significance	0	2016-06-14	886047719	-	RCV000341355;RCV000283770	MeSH:D008133,MedGen:C0023976,SNOMED CT:9651007;MedGen:C0035828,Orphanet:ORPHA101016,SNOMED CT:20852007	Long QT syndrome;Romano-Ward syndrome	germline	germline	GRCh38	NC_000011.10	11	118134703	118134703	T	A	11q23.3	criteria provided, single submitter	1		N	-	2	302599
318397	single nucleotide variant	NM_174934.3(SCN4B):c.*2324A>T	6330	SCN4B	HGNC:10592	Uncertain significance	0	2016-06-14	886047719	-	RCV000341355;RCV000283770	MeSH:D008133,MedGen:C0023976,SNOMED CT:9651007;MedGen:C0035828,Orphanet:ORPHA101016,SNOMED CT:20852007	Long QT syndrome;Romano-Ward syndrome	germline	germline	GRCh37	NC_000011.9	11	118005418	118005418	T	A	11q23.3	criteria provided, single submitter	1		N	-	2	302599
318408	single nucleotide variant	NM_174934.3(SCN4B):c.*2220G>T	6330	SCN4B	HGNC:10592	Uncertain significance	0	2016-06-14	190737124	-	RCV000337805;RCV000405435	MeSH:D008133,MedGen:C0023976,SNOMED CT:9651007;MedGen:C0035828,Orphanet:ORPHA101016,SNOMED CT:20852007	Long QT syndrome;Romano-Ward syndrome	germline	germline	GRCh38	NC_000011.10	11	118134807	118134807	C	A	11q23.3	criteria provided, single submitter	1		N	-	2	302601
318408	single nucleotide variant	NM_174934.3(SCN4B):c.*2220G>T	6330	SCN4B	HGNC:10592	Uncertain significance	0	2016-06-14	190737124	-	RCV000337805;RCV000405435	MeSH:D008133,MedGen:C0023976,SNOMED CT:9651007;MedGen:C0035828,Orphanet:ORPHA101016,SNOMED CT:20852007	Long QT syndrome;Romano-Ward syndrome	germline	germline	GRCh37	NC_000011.9	11	118005522	118005522	C	A	11q23.3	criteria provided, single submitter	1		N	-	2	302601
318411	single nucleotide variant	NM_174934.3(SCN4B):c.*2137C>G	6330	SCN4B	HGNC:10592	Uncertain significance	0	2016-06-14	565447765	-	RCV000396860;RCV000313535	MeSH:D008133,MedGen:C0023976,SNOMED CT:9651007;MedGen:C0035828,Orphanet:ORPHA101016,SNOMED CT:20852007	Long QT syndrome;Romano-Ward syndrome	germline	germline	GRCh38	NC_000011.10	11	118134890	118134890	G	C	11q23.3	criteria provided, single submitter	1		N	-	2	302603
318411	single nucleotide variant	NM_174934.3(SCN4B):c.*2137C>G	6330	SCN4B	HGNC:10592	Uncertain significance	0	2016-06-14	565447765	-	RCV000396860;RCV000313535	MeSH:D008133,MedGen:C0023976,SNOMED CT:9651007;MedGen:C0035828,Orphanet:ORPHA101016,SNOMED CT:20852007	Long QT syndrome;Romano-Ward syndrome	germline	germline	GRCh37	NC_000011.9	11	118005605	118005605	G	C	11q23.3	criteria provided, single submitter	1		N	-	2	302603
318415	deletion	NM_174934.3(SCN4B):c.*1993del	6330	SCN4B	HGNC:10592	Uncertain significance	0	2016-06-14	886047721	-	RCV000322005;RCV000264651	MeSH:D008133,MedGen:C0023976,SNOMED CT:9651007;MedGen:C0035828,Orphanet:ORPHA101016,SNOMED CT:20852007	Long QT syndrome;Romano-Ward syndrome	germline	germline	GRCh38	NC_000011.10	11	118135034	118135034	AG	A	11q23.3	criteria provided, single submitter	1		N	-	2	302606
318415	deletion	NM_174934.3(SCN4B):c.*1993del	6330	SCN4B	HGNC:10592	Uncertain significance	0	2016-06-14	886047721	-	RCV000322005;RCV000264651	MeSH:D008133,MedGen:C0023976,SNOMED CT:9651007;MedGen:C0035828,Orphanet:ORPHA101016,SNOMED CT:20852007	Long QT syndrome;Romano-Ward syndrome	germline	germline	GRCh37	NC_000011.9	11	118005749	118005749	AG	A	11q23.3	criteria provided, single submitter	1		N	-	2	302606
318416	single nucleotide variant	NM_174934.3(SCN4B):c.*1962C>T	6330	SCN4B	HGNC:10592	Likely benign	0	2016-06-14	7934994	-	RCV000360407;RCV000267972	MeSH:D008133,MedGen:C0023976,SNOMED CT:9651007;MedGen:C0035828,Orphanet:ORPHA101016,SNOMED CT:20852007	Long QT syndrome;Romano-Ward syndrome	germline	germline	GRCh38	NC_000011.10	11	118135065	118135065	G	A	11q23.3	criteria provided, single submitter	1		N	-	2	302607
318416	single nucleotide variant	NM_174934.3(SCN4B):c.*1962C>T	6330	SCN4B	HGNC:10592	Likely benign	0	2016-06-14	7934994	-	RCV000360407;RCV000267972	MeSH:D008133,MedGen:C0023976,SNOMED CT:9651007;MedGen:C0035828,Orphanet:ORPHA101016,SNOMED CT:20852007	Long QT syndrome;Romano-Ward syndrome	germline	germline	GRCh37	NC_000011.9	11	118005780	118005780	G	A	11q23.3	criteria provided, single submitter	1		N	-	2	302607
318418	single nucleotide variant	NM_174934.3(SCN4B):c.*1842G>C	6330	SCN4B	HGNC:10592	Likely benign	0	2016-06-14	117471801	-	RCV000316061;RCV000373124	MeSH:D008133,MedGen:C0023976,SNOMED CT:9651007;MedGen:C0035828,Orphanet:ORPHA101016,SNOMED CT:20852007	Long QT syndrome;Romano-Ward syndrome	germline	germline	GRCh38	NC_000011.10	11	118135185	118135185	C	G	11q23.3	criteria provided, single submitter	1		N	-	2	302608
318418	single nucleotide variant	NM_174934.3(SCN4B):c.*1842G>C	6330	SCN4B	HGNC:10592	Likely benign	0	2016-06-14	117471801	-	RCV000316061;RCV000373124	MeSH:D008133,MedGen:C0023976,SNOMED CT:9651007;MedGen:C0035828,Orphanet:ORPHA101016,SNOMED CT:20852007	Long QT syndrome;Romano-Ward syndrome	germline	germline	GRCh37	NC_000011.9	11	118005900	118005900	C	G	11q23.3	criteria provided, single submitter	1		N	-	2	302608
318429	single nucleotide variant	NM_174934.3(SCN4B):c.*1007G>A	6330	SCN4B	HGNC:10592	Uncertain significance	0	2016-06-14	886047725	-	RCV000382862;RCV000290855	MeSH:D008133,MedGen:C0023976,SNOMED CT:9651007;MedGen:C0035828,Orphanet:ORPHA101016,SNOMED CT:20852007	Long QT syndrome;Romano-Ward syndrome	germline	germline	GRCh38	NC_000011.10	11	118136020	118136020	C	T	11q23.3	criteria provided, single submitter	1		N	-	2	302620
318429	single nucleotide variant	NM_174934.3(SCN4B):c.*1007G>A	6330	SCN4B	HGNC:10592	Uncertain significance	0	2016-06-14	886047725	-	RCV000382862;RCV000290855	MeSH:D008133,MedGen:C0023976,SNOMED CT:9651007;MedGen:C0035828,Orphanet:ORPHA101016,SNOMED CT:20852007	Long QT syndrome;Romano-Ward syndrome	germline	germline	GRCh37	NC_000011.9	11	118006735	118006735	C	T	11q23.3	criteria provided, single submitter	1		N	-	2	302620
318430	duplication	NM_174934.3(SCN4B):c.*989dup	6330	SCN4B	HGNC:10592	Uncertain significance	0	2016-06-14	5795117	-	RCV000342323;RCV000285012	MeSH:D008133,MedGen:C0023976,SNOMED CT:9651007;MedGen:C0035828,Orphanet:ORPHA101016,SNOMED CT:20852007	Long QT syndrome;Romano-Ward syndrome	germline	germline	GRCh38	NC_000011.10	11	118136038	118136038	T	TG	11q23.3	criteria provided, single submitter	1		N	-	2	302622
318430	duplication	NM_174934.3(SCN4B):c.*989dup	6330	SCN4B	HGNC:10592	Uncertain significance	0	2016-06-14	5795117	-	RCV000342323;RCV000285012	MeSH:D008133,MedGen:C0023976,SNOMED CT:9651007;MedGen:C0035828,Orphanet:ORPHA101016,SNOMED CT:20852007	Long QT syndrome;Romano-Ward syndrome	germline	germline	GRCh37	NC_000011.9	11	118006753	118006753	T	TG	11q23.3	criteria provided, single submitter	1		N	-	2	302622
318441	single nucleotide variant	NM_174934.3(SCN4B):c.*986C>G	6330	SCN4B	HGNC:10592	Likely benign	0	2016-06-14	28675746	-	RCV000313447;RCV000274702	MeSH:D008133,MedGen:C0023976,SNOMED CT:9651007;MedGen:C0035828,Orphanet:ORPHA101016,SNOMED CT:20852007	Long QT syndrome;Romano-Ward syndrome	germline	germline	GRCh38	NC_000011.10	11	118136041	118136041	G	C	11q23.3	criteria provided, single submitter	1		N	-	2	302626
318441	single nucleotide variant	NM_174934.3(SCN4B):c.*986C>G	6330	SCN4B	HGNC:10592	Likely benign	0	2016-06-14	28675746	-	RCV000313447;RCV000274702	MeSH:D008133,MedGen:C0023976,SNOMED CT:9651007;MedGen:C0035828,Orphanet:ORPHA101016,SNOMED CT:20852007	Long QT syndrome;Romano-Ward syndrome	germline	germline	GRCh37	NC_000011.9	11	118006756	118006756	G	C	11q23.3	criteria provided, single submitter	1		N	-	2	302626
318442	single nucleotide variant	NM_174934.3(SCN4B):c.*961A>G	6330	SCN4B	HGNC:10592	Uncertain significance	0	2016-06-14	561492722	-	RCV000383765;RCV000326851	MeSH:D008133,MedGen:C0023976,SNOMED CT:9651007;MedGen:C0035828,Orphanet:ORPHA101016,SNOMED CT:20852007	Long QT syndrome;Romano-Ward syndrome	germline	germline	GRCh38	NC_000011.10	11	118136066	118136066	T	C	11q23.3	criteria provided, single submitter	1		N	-	2	302628
318442	single nucleotide variant	NM_174934.3(SCN4B):c.*961A>G	6330	SCN4B	HGNC:10592	Uncertain significance	0	2016-06-14	561492722	-	RCV000383765;RCV000326851	MeSH:D008133,MedGen:C0023976,SNOMED CT:9651007;MedGen:C0035828,Orphanet:ORPHA101016,SNOMED CT:20852007	Long QT syndrome;Romano-Ward syndrome	germline	germline	GRCh37	NC_000011.9	11	118006781	118006781	T	C	11q23.3	criteria provided, single submitter	1		N	-	2	302628
318452	single nucleotide variant	NM_174934.3(SCN4B):c.*905C>G	6330	SCN4B	HGNC:10592	Likely benign	0	2016-06-14	565174265	-	RCV000377897;RCV000285829	MeSH:D008133,MedGen:C0023976,SNOMED CT:9651007;MedGen:C0035828,Orphanet:ORPHA101016,SNOMED CT:20852007	Long QT syndrome;Romano-Ward syndrome	germline	germline	GRCh38	NC_000011.10	11	118136122	118136122	G	C	11q23.3	criteria provided, single submitter	1		N	-	2	302630
318452	single nucleotide variant	NM_174934.3(SCN4B):c.*905C>G	6330	SCN4B	HGNC:10592	Likely benign	0	2016-06-14	565174265	-	RCV000377897;RCV000285829	MeSH:D008133,MedGen:C0023976,SNOMED CT:9651007;MedGen:C0035828,Orphanet:ORPHA101016,SNOMED CT:20852007	Long QT syndrome;Romano-Ward syndrome	germline	germline	GRCh37	NC_000011.9	11	118006837	118006837	G	C	11q23.3	criteria provided, single submitter	1		N	-	2	302630
318454	single nucleotide variant	NM_174934.3(SCN4B):c.*812A>G	6330	SCN4B	HGNC:10592	Likely benign	0	2016-06-14	1317544	-	RCV000403850;RCV000312613	MeSH:D008133,MedGen:C0023976,SNOMED CT:9651007;MedGen:C0035828,Orphanet:ORPHA101016,SNOMED CT:20852007	Long QT syndrome;Romano-Ward syndrome	germline	germline	GRCh38	NC_000011.10	11	118136215	118136215	T	C	11q23.3	criteria provided, single submitter	1		N	-	2	302633
318454	single nucleotide variant	NM_174934.3(SCN4B):c.*812A>G	6330	SCN4B	HGNC:10592	Likely benign	0	2016-06-14	1317544	-	RCV000403850;RCV000312613	MeSH:D008133,MedGen:C0023976,SNOMED CT:9651007;MedGen:C0035828,Orphanet:ORPHA101016,SNOMED CT:20852007	Long QT syndrome;Romano-Ward syndrome	germline	germline	GRCh37	NC_000011.9	11	118006930	118006930	T	C	11q23.3	criteria provided, single submitter	1		N	-	2	302633
318464	single nucleotide variant	NM_174934.3(SCN4B):c.*785G>A	6330	SCN4B	HGNC:10592	Likely benign	0	2016-06-14	1814964	-	RCV000363345;RCV000306738	MeSH:D008133,MedGen:C0023976,SNOMED CT:9651007;MedGen:C0035828,Orphanet:ORPHA101016,SNOMED CT:20852007	Long QT syndrome;Romano-Ward syndrome	germline	germline	GRCh37	NC_000011.9	11	118006957	118006957	C	T	11q23.3	criteria provided, single submitter	1		N	-	2	302635
318464	single nucleotide variant	NM_174934.3(SCN4B):c.*785G>A	6330	SCN4B	HGNC:10592	Likely benign	0	2016-06-14	1814964	-	RCV000363345;RCV000306738	MeSH:D008133,MedGen:C0023976,SNOMED CT:9651007;MedGen:C0035828,Orphanet:ORPHA101016,SNOMED CT:20852007	Long QT syndrome;Romano-Ward syndrome	germline	germline	GRCh38	NC_000011.10	11	118136242	118136242	C	T	11q23.3	criteria provided, single submitter	1		N	-	2	302635
318466	single nucleotide variant	NM_174934.3(SCN4B):c.*680C>A	6330	SCN4B	HGNC:10592	Uncertain significance	0	2016-06-14	886047727	-	RCV000271018;RCV000309880	MeSH:D008133,MedGen:C0023976,SNOMED CT:9651007;MedGen:C0035828,Orphanet:ORPHA101016,SNOMED CT:20852007	Long QT syndrome;Romano-Ward syndrome	germline	germline	GRCh37	NC_000011.9	11	118007062	118007062	G	T	11q23.3	criteria provided, single submitter	1		N	-	2	302636
318466	single nucleotide variant	NM_174934.3(SCN4B):c.*680C>A	6330	SCN4B	HGNC:10592	Uncertain significance	0	2016-06-14	886047727	-	RCV000271018;RCV000309880	MeSH:D008133,MedGen:C0023976,SNOMED CT:9651007;MedGen:C0035828,Orphanet:ORPHA101016,SNOMED CT:20852007	Long QT syndrome;Romano-Ward syndrome	germline	germline	GRCh38	NC_000011.10	11	118136347	118136347	G	T	11q23.3	criteria provided, single submitter	1		N	-	2	302636
318469	single nucleotide variant	NM_174934.3(SCN4B):c.*434T>C	6330	SCN4B	HGNC:10592	Uncertain significance	0	2016-06-14	886047729	-	RCV000352405;RCV000295064	MeSH:D008133,MedGen:C0023976,SNOMED CT:9651007;MedGen:C0035828,Orphanet:ORPHA101016,SNOMED CT:20852007	Long QT syndrome;Romano-Ward syndrome	germline	germline	GRCh38	NC_000011.10	11	118136593	118136593	A	G	11q23.3	criteria provided, single submitter	1		N	-	2	302642
318469	single nucleotide variant	NM_174934.3(SCN4B):c.*434T>C	6330	SCN4B	HGNC:10592	Uncertain significance	0	2016-06-14	886047729	-	RCV000352405;RCV000295064	MeSH:D008133,MedGen:C0023976,SNOMED CT:9651007;MedGen:C0035828,Orphanet:ORPHA101016,SNOMED CT:20852007	Long QT syndrome;Romano-Ward syndrome	germline	germline	GRCh37	NC_000011.9	11	118007308	118007308	A	G	11q23.3	criteria provided, single submitter	1		N	-	2	302642
318470	single nucleotide variant	NM_174934.3(SCN4B):c.127G>A (p.Ala43Thr)	6330	SCN4B	HGNC:10592	Uncertain significance	0	2016-06-14	886047732	-	RCV000387266;RCV000332818	MeSH:D008133,MedGen:C0023976,SNOMED CT:9651007;MedGen:C0035828,Orphanet:ORPHA101016,SNOMED CT:20852007	Long QT syndrome;Romano-Ward syndrome	germline	germline	GRCh38	NC_000011.10	11	118145164	118145164	C	T	11q23.3	criteria provided, single submitter	1		N	-	2	302649
318470	single nucleotide variant	NM_174934.3(SCN4B):c.127G>A (p.Ala43Thr)	6330	SCN4B	HGNC:10592	Uncertain significance	0	2016-06-14	886047732	-	RCV000387266;RCV000332818	MeSH:D008133,MedGen:C0023976,SNOMED CT:9651007;MedGen:C0035828,Orphanet:ORPHA101016,SNOMED CT:20852007	Long QT syndrome;Romano-Ward syndrome	germline	germline	GRCh37	NC_000011.9	11	118015879	118015879	C	T	11q23.3	criteria provided, single submitter	1		N	-	2	302649
318471	single nucleotide variant	NM_174934.3(SCN4B):c.-204C>G	6330	SCN4B	HGNC:10592	Uncertain significance	0	2016-06-14	886047734	-	RCV000304595;RCV000359122	MeSH:D008133,MedGen:C0023976,SNOMED CT:9651007;MedGen:C0035828,Orphanet:ORPHA101016,SNOMED CT:20852007	Long QT syndrome;Romano-Ward syndrome	germline	germline	GRCh38	NC_000011.10	11	118152877	118152877	G	C	11q23.3	criteria provided, single submitter	1		N	-	2	302653
318471	single nucleotide variant	NM_174934.3(SCN4B):c.-204C>G	6330	SCN4B	HGNC:10592	Uncertain significance	0	2016-06-14	886047734	-	RCV000304595;RCV000359122	MeSH:D008133,MedGen:C0023976,SNOMED CT:9651007;MedGen:C0035828,Orphanet:ORPHA101016,SNOMED CT:20852007	Long QT syndrome;Romano-Ward syndrome	germline	germline	GRCh37	NC_000011.9	11	118023592	118023592	G	C	11q23.3	criteria provided, single submitter	1		N	-	2	302653
324519	deletion	NM_174934.3(SCN4B):c.*3607_*3611del	6330	SCN4B	HGNC:10592	Likely benign	0	2016-06-14	569520041	-	RCV000365049;RCV000310416	MeSH:D008133,MedGen:C0023976,SNOMED CT:9651007;MedGen:C0035828,Orphanet:ORPHA101016,SNOMED CT:20852007	Long QT syndrome;Romano-Ward syndrome	germline	germline	GRCh38	NC_000011.10	11	118133416	118133420	AAATAC	A	11q23.3	criteria provided, single submitter	1		N	-	2	302582
324519	deletion	NM_174934.3(SCN4B):c.*3607_*3611del	6330	SCN4B	HGNC:10592	Likely benign	0	2016-06-14	569520041	-	RCV000365049;RCV000310416	MeSH:D008133,MedGen:C0023976,SNOMED CT:9651007;MedGen:C0035828,Orphanet:ORPHA101016,SNOMED CT:20852007	Long QT syndrome;Romano-Ward syndrome	germline	germline	GRCh37	NC_000011.9	11	118004131	118004135	AAATAC	A	11q23.3	criteria provided, single submitter	1		N	-	2	302582
324524	single nucleotide variant	NM_174934.3(SCN4B):c.*3279G>A	6330	SCN4B	HGNC:10592	Likely benign	0	2016-06-14	145392070	-	RCV000260952;RCV000360339	MeSH:D008133,MedGen:C0023976,SNOMED CT:9651007;MedGen:C0035828,Orphanet:ORPHA101016,SNOMED CT:20852007	Long QT syndrome;Romano-Ward syndrome	germline	germline	GRCh38	NC_000011.10	11	118133748	118133748	C	T	11q23.3	criteria provided, single submitter	1		N	-	2	302584
324524	single nucleotide variant	NM_174934.3(SCN4B):c.*3279G>A	6330	SCN4B	HGNC:10592	Likely benign	0	2016-06-14	145392070	-	RCV000260952;RCV000360339	MeSH:D008133,MedGen:C0023976,SNOMED CT:9651007;MedGen:C0035828,Orphanet:ORPHA101016,SNOMED CT:20852007	Long QT syndrome;Romano-Ward syndrome	germline	germline	GRCh37	NC_000011.9	11	118004463	118004463	C	T	11q23.3	criteria provided, single submitter	1		N	-	2	302584
324528	single nucleotide variant	NM_174934.3(SCN4B):c.*3054T>C	6330	SCN4B	HGNC:10592	Likely benign	0	2016-06-14	3741315	-	RCV000356714;RCV000297352	MeSH:D008133,MedGen:C0023976,SNOMED CT:9651007;MedGen:C0035828,Orphanet:ORPHA101016,SNOMED CT:20852007	Long QT syndrome;Romano-Ward syndrome	germline	germline	GRCh38	NC_000011.10	11	118133973	118133973	A	G	11q23.3	criteria provided, single submitter	1		N	-	2	302585
324528	single nucleotide variant	NM_174934.3(SCN4B):c.*3054T>C	6330	SCN4B	HGNC:10592	Likely benign	0	2016-06-14	3741315	-	RCV000356714;RCV000297352	MeSH:D008133,MedGen:C0023976,SNOMED CT:9651007;MedGen:C0035828,Orphanet:ORPHA101016,SNOMED CT:20852007	Long QT syndrome;Romano-Ward syndrome	germline	germline	GRCh37	NC_000011.9	11	118004688	118004688	A	G	11q23.3	criteria provided, single submitter	1		N	-	2	302585
324529	single nucleotide variant	NM_174934.3(SCN4B):c.*2977A>G	6330	SCN4B	HGNC:10592	Uncertain significance	0	2016-06-14	369720674	-	RCV000276992;RCV000385678	MeSH:D008133,MedGen:C0023976,SNOMED CT:9651007;MedGen:C0035828,Orphanet:ORPHA101016,SNOMED CT:20852007	Long QT syndrome;Romano-Ward syndrome	germline	germline	GRCh38	NC_000011.10	11	118134050	118134050	T	C	11q23.3	criteria provided, single submitter	1		N	-	2	302587
324529	single nucleotide variant	NM_174934.3(SCN4B):c.*2977A>G	6330	SCN4B	HGNC:10592	Uncertain significance	0	2016-06-14	369720674	-	RCV000276992;RCV000385678	MeSH:D008133,MedGen:C0023976,SNOMED CT:9651007;MedGen:C0035828,Orphanet:ORPHA101016,SNOMED CT:20852007	Long QT syndrome;Romano-Ward syndrome	germline	germline	GRCh37	NC_000011.9	11	118004765	118004765	T	C	11q23.3	criteria provided, single submitter	1		N	-	2	302587
324534	single nucleotide variant	NM_174934.3(SCN4B):c.*2952G>A	6330	SCN4B	HGNC:10592	Likely benign	0	2016-06-14	76776242	-	RCV000332002;RCV000381881	MeSH:D008133,MedGen:C0023976,SNOMED CT:9651007;MedGen:C0035828,Orphanet:ORPHA101016,SNOMED CT:20852007	Long QT syndrome;Romano-Ward syndrome	germline	germline	GRCh38	NC_000011.10	11	118134075	118134075	C	T	11q23.3	criteria provided, single submitter	1		N	-	2	302588
324534	single nucleotide variant	NM_174934.3(SCN4B):c.*2952G>A	6330	SCN4B	HGNC:10592	Likely benign	0	2016-06-14	76776242	-	RCV000332002;RCV000381881	MeSH:D008133,MedGen:C0023976,SNOMED CT:9651007;MedGen:C0035828,Orphanet:ORPHA101016,SNOMED CT:20852007	Long QT syndrome;Romano-Ward syndrome	germline	germline	GRCh37	NC_000011.9	11	118004790	118004790	C	T	11q23.3	criteria provided, single submitter	1		N	-	2	302588
324535	single nucleotide variant	NM_174934.3(SCN4B):c.*2918A>G	6330	SCN4B	HGNC:10592	Likely benign	0	2016-06-14	570654511	-	RCV000383232;RCV000284162	MeSH:D008133,MedGen:C0023976,SNOMED CT:9651007;MedGen:C0035828,Orphanet:ORPHA101016,SNOMED CT:20852007	Long QT syndrome;Romano-Ward syndrome	germline	germline	GRCh37	NC_000011.9	11	118004824	118004824	T	C	11q23.3	criteria provided, single submitter	1		N	-	2	302590
324535	single nucleotide variant	NM_174934.3(SCN4B):c.*2918A>G	6330	SCN4B	HGNC:10592	Likely benign	0	2016-06-14	570654511	-	RCV000383232;RCV000284162	MeSH:D008133,MedGen:C0023976,SNOMED CT:9651007;MedGen:C0035828,Orphanet:ORPHA101016,SNOMED CT:20852007	Long QT syndrome;Romano-Ward syndrome	germline	germline	GRCh38	NC_000011.10	11	118134109	118134109	T	C	11q23.3	criteria provided, single submitter	1		N	-	2	302590
324537	single nucleotide variant	NM_174934.3(SCN4B):c.*2268C>T	6330	SCN4B	HGNC:10592	Uncertain significance	0	2016-06-14	886047720	-	RCV000372638;RCV000278047	MeSH:D008133,MedGen:C0023976,SNOMED CT:9651007;MedGen:C0035828,Orphanet:ORPHA101016,SNOMED CT:20852007	Long QT syndrome;Romano-Ward syndrome	germline	germline	GRCh38	NC_000011.10	11	118134759	118134759	G	A	11q23.3	criteria provided, single submitter	1		N	-	2	302600
324537	single nucleotide variant	NM_174934.3(SCN4B):c.*2268C>T	6330	SCN4B	HGNC:10592	Uncertain significance	0	2016-06-14	886047720	-	RCV000372638;RCV000278047	MeSH:D008133,MedGen:C0023976,SNOMED CT:9651007;MedGen:C0035828,Orphanet:ORPHA101016,SNOMED CT:20852007	Long QT syndrome;Romano-Ward syndrome	germline	germline	GRCh37	NC_000011.9	11	118005474	118005474	G	A	11q23.3	criteria provided, single submitter	1		N	-	2	302600
324542	single nucleotide variant	NM_174934.3(SCN4B):c.*2196G>A	6330	SCN4B	HGNC:10592	Uncertain significance	0	2016-06-14	769472607	-	RCV000348517;RCV000312225	MeSH:D008133,MedGen:C0023976,SNOMED CT:9651007;MedGen:C0035828,Orphanet:ORPHA101016,SNOMED CT:20852007	Long QT syndrome;Romano-Ward syndrome	germline	germline	GRCh38	NC_000011.10	11	118134831	118134831	C	T	11q23.3	criteria provided, single submitter	1		N	-	2	302602
324542	single nucleotide variant	NM_174934.3(SCN4B):c.*2196G>A	6330	SCN4B	HGNC:10592	Uncertain significance	0	2016-06-14	769472607	-	RCV000348517;RCV000312225	MeSH:D008133,MedGen:C0023976,SNOMED CT:9651007;MedGen:C0035828,Orphanet:ORPHA101016,SNOMED CT:20852007	Long QT syndrome;Romano-Ward syndrome	germline	germline	GRCh37	NC_000011.9	11	118005546	118005546	C	T	11q23.3	criteria provided, single submitter	1		N	-	2	302602
324543	single nucleotide variant	NM_174934.3(SCN4B):c.*1810C>T	6330	SCN4B	HGNC:10592	Uncertain significance	0	2016-06-14	200930587	-	RCV000351028;RCV000405074	MeSH:D008133,MedGen:C0023976,SNOMED CT:9651007;MedGen:C0035828,Orphanet:ORPHA101016,SNOMED CT:20852007	Long QT syndrome;Romano-Ward syndrome	germline	germline	GRCh38	NC_000011.10	11	118135217	118135217	G	A	11q23.3	criteria provided, single submitter	1		N	-	2	302611
324543	single nucleotide variant	NM_174934.3(SCN4B):c.*1810C>T	6330	SCN4B	HGNC:10592	Uncertain significance	0	2016-06-14	200930587	-	RCV000351028;RCV000405074	MeSH:D008133,MedGen:C0023976,SNOMED CT:9651007;MedGen:C0035828,Orphanet:ORPHA101016,SNOMED CT:20852007	Long QT syndrome;Romano-Ward syndrome	germline	germline	GRCh37	NC_000011.9	11	118005932	118005932	G	A	11q23.3	criteria provided, single submitter	1		N	-	2	302611
324544	single nucleotide variant	NM_174934.3(SCN4B):c.*1343C>T	6330	SCN4B	HGNC:10592	Uncertain significance	0	2016-06-14	886047723	-	RCV000395516;RCV000357678	MeSH:D008133,MedGen:C0023976,SNOMED CT:9651007;MedGen:C0035828,Orphanet:ORPHA101016,SNOMED CT:20852007	Long QT syndrome;Romano-Ward syndrome	germline	germline	GRCh38	NC_000011.10	11	118135684	118135684	G	A	11q23.3	criteria provided, single submitter	1		N	-	2	302614
324544	single nucleotide variant	NM_174934.3(SCN4B):c.*1343C>T	6330	SCN4B	HGNC:10592	Uncertain significance	0	2016-06-14	886047723	-	RCV000395516;RCV000357678	MeSH:D008133,MedGen:C0023976,SNOMED CT:9651007;MedGen:C0035828,Orphanet:ORPHA101016,SNOMED CT:20852007	Long QT syndrome;Romano-Ward syndrome	germline	germline	GRCh37	NC_000011.9	11	118006399	118006399	G	A	11q23.3	criteria provided, single submitter	1		N	-	2	302614
324580	single nucleotide variant	NM_174934.3(SCN4B):c.*1164G>A	6330	SCN4B	HGNC:10592	Likely benign	0	2016-06-14	1793158	-	RCV000274027;RCV000357150	MeSH:D008133,MedGen:C0023976,SNOMED CT:9651007;MedGen:C0035828,Orphanet:ORPHA101016,SNOMED CT:20852007	Long QT syndrome;Romano-Ward syndrome	germline	germline	GRCh38	NC_000011.10	11	118135863	118135863	C	T	11q23.3	criteria provided, single submitter	1		N	-	2	302617
324580	single nucleotide variant	NM_174934.3(SCN4B):c.*1164G>A	6330	SCN4B	HGNC:10592	Likely benign	0	2016-06-14	1793158	-	RCV000274027;RCV000357150	MeSH:D008133,MedGen:C0023976,SNOMED CT:9651007;MedGen:C0035828,Orphanet:ORPHA101016,SNOMED CT:20852007	Long QT syndrome;Romano-Ward syndrome	germline	germline	GRCh37	NC_000011.9	11	118006578	118006578	C	T	11q23.3	criteria provided, single submitter	1		N	-	2	302617
324581	deletion	NM_174934.3(SCN4B):c.*990del	6330	SCN4B	HGNC:10592	Uncertain significance	0	2016-06-14	747111771	-	RCV000403340;RCV000348224	MeSH:D008133,MedGen:C0023976,SNOMED CT:9651007;MedGen:C0035828,Orphanet:ORPHA101016,SNOMED CT:20852007	Long QT syndrome;Romano-Ward syndrome	germline	germline	GRCh38	NC_000011.10	11	118136037	118136037	GT	G	11q23.3	criteria provided, single submitter	1		N	-	2	302621
324581	deletion	NM_174934.3(SCN4B):c.*990del	6330	SCN4B	HGNC:10592	Uncertain significance	0	2016-06-14	747111771	-	RCV000403340;RCV000348224	MeSH:D008133,MedGen:C0023976,SNOMED CT:9651007;MedGen:C0035828,Orphanet:ORPHA101016,SNOMED CT:20852007	Long QT syndrome;Romano-Ward syndrome	germline	germline	GRCh37	NC_000011.9	11	118006752	118006752	GT	G	11q23.3	criteria provided, single submitter	1		N	-	2	302621
324582	single nucleotide variant	NM_174934.3(SCN4B):c.*986C>T	6330	SCN4B	HGNC:10592	Uncertain significance	0	2016-06-14	28675746	-	RCV000366955;RCV000300464	MeSH:D008133,MedGen:C0023976,SNOMED CT:9651007;MedGen:C0035828,Orphanet:ORPHA101016,SNOMED CT:20852007	Long QT syndrome;Romano-Ward syndrome	germline	germline	GRCh38	NC_000011.10	11	118136041	118136041	G	A	11q23.3	criteria provided, single submitter	1		N	-	2	302625
324582	single nucleotide variant	NM_174934.3(SCN4B):c.*986C>T	6330	SCN4B	HGNC:10592	Uncertain significance	0	2016-06-14	28675746	-	RCV000366955;RCV000300464	MeSH:D008133,MedGen:C0023976,SNOMED CT:9651007;MedGen:C0035828,Orphanet:ORPHA101016,SNOMED CT:20852007	Long QT syndrome;Romano-Ward syndrome	germline	germline	GRCh37	NC_000011.9	11	118006756	118006756	G	A	11q23.3	criteria provided, single submitter	1		N	-	2	302625
324583	single nucleotide variant	NM_174934.3(SCN4B):c.*979C>A	6330	SCN4B	HGNC:10592	Likely benign	0	2016-06-14	541268607	-	RCV000370486;RCV000269523	MeSH:D008133,MedGen:C0023976,SNOMED CT:9651007;MedGen:C0035828,Orphanet:ORPHA101016,SNOMED CT:20852007	Long QT syndrome;Romano-Ward syndrome	germline	germline	GRCh38	NC_000011.10	11	118136048	118136048	G	T	11q23.3	criteria provided, single submitter	1		N	-	2	302627
324583	single nucleotide variant	NM_174934.3(SCN4B):c.*979C>A	6330	SCN4B	HGNC:10592	Likely benign	0	2016-06-14	541268607	-	RCV000370486;RCV000269523	MeSH:D008133,MedGen:C0023976,SNOMED CT:9651007;MedGen:C0035828,Orphanet:ORPHA101016,SNOMED CT:20852007	Long QT syndrome;Romano-Ward syndrome	germline	germline	GRCh37	NC_000011.9	11	118006763	118006763	G	T	11q23.3	criteria provided, single submitter	1		N	-	2	302627
324587	single nucleotide variant	NM_174934.3(SCN4B):c.*889G>A	6330	SCN4B	HGNC:10592	Likely benign	0	2016-06-14	113579428	-	RCV000373038;RCV000343058	MeSH:D008133,MedGen:C0023976,SNOMED CT:9651007;MedGen:C0035828,Orphanet:ORPHA101016,SNOMED CT:20852007	Long QT syndrome;Romano-Ward syndrome	germline	germline	GRCh38	NC_000011.10	11	118136138	118136138	C	T	11q23.3	criteria provided, single submitter	1		N	-	2	302631
324587	single nucleotide variant	NM_174934.3(SCN4B):c.*889G>A	6330	SCN4B	HGNC:10592	Likely benign	0	2016-06-14	113579428	-	RCV000373038;RCV000343058	MeSH:D008133,MedGen:C0023976,SNOMED CT:9651007;MedGen:C0035828,Orphanet:ORPHA101016,SNOMED CT:20852007	Long QT syndrome;Romano-Ward syndrome	germline	germline	GRCh37	NC_000011.9	11	118006853	118006853	C	T	11q23.3	criteria provided, single submitter	1		N	-	2	302631
324588	single nucleotide variant	NM_174934.3(SCN4B):c.*812A>C	6330	SCN4B	HGNC:10592	Uncertain significance	0	2016-06-14	1317544	-	RCV000397064;RCV000351069	MeSH:D008133,MedGen:C0023976,SNOMED CT:9651007;MedGen:C0035828,Orphanet:ORPHA101016,SNOMED CT:20852007	Long QT syndrome;Romano-Ward syndrome	germline	germline	GRCh37	NC_000011.9	11	118006930	118006930	T	G	11q23.3	criteria provided, single submitter	1		N	-	2	302634
324588	single nucleotide variant	NM_174934.3(SCN4B):c.*812A>C	6330	SCN4B	HGNC:10592	Uncertain significance	0	2016-06-14	1317544	-	RCV000397064;RCV000351069	MeSH:D008133,MedGen:C0023976,SNOMED CT:9651007;MedGen:C0035828,Orphanet:ORPHA101016,SNOMED CT:20852007	Long QT syndrome;Romano-Ward syndrome	germline	germline	GRCh38	NC_000011.10	11	118136215	118136215	T	G	11q23.3	criteria provided, single submitter	1		N	-	2	302634
324590	single nucleotide variant	NM_174934.3(SCN4B):c.-116G>A	6330	SCN4B	HGNC:10592	Uncertain significance	0	2016-06-14	886047733	-	RCV000279835;RCV000402914	MeSH:D008133,MedGen:C0023976,SNOMED CT:9651007;MedGen:C0035828,Orphanet:ORPHA101016,SNOMED CT:20852007	Long QT syndrome;Romano-Ward syndrome	germline	germline	GRCh38	NC_000011.10	11	118152789	118152789	C	T	11q23.3	criteria provided, single submitter	1		N	-	2	302651
324590	single nucleotide variant	NM_174934.3(SCN4B):c.-116G>A	6330	SCN4B	HGNC:10592	Uncertain significance	0	2016-06-14	886047733	-	RCV000279835;RCV000402914	MeSH:D008133,MedGen:C0023976,SNOMED CT:9651007;MedGen:C0035828,Orphanet:ORPHA101016,SNOMED CT:20852007	Long QT syndrome;Romano-Ward syndrome	germline	germline	GRCh37	NC_000011.9	11	118023504	118023504	C	T	11q23.3	criteria provided, single submitter	1		N	-	2	302651
324591	single nucleotide variant	NM_174934.3(SCN4B):c.-178C>T	6330	SCN4B	HGNC:10592	Uncertain significance	0	2016-06-14	865930367	-	RCV000406262;RCV000334863	MeSH:D008133,MedGen:C0023976,SNOMED CT:9651007;MedGen:C0035828,Orphanet:ORPHA101016,SNOMED CT:20852007	Long QT syndrome;Romano-Ward syndrome	germline	germline	GRCh38	NC_000011.10	11	118152851	118152851	G	A	11q23.3	criteria provided, single submitter	1		N	-	2	302652
324591	single nucleotide variant	NM_174934.3(SCN4B):c.-178C>T	6330	SCN4B	HGNC:10592	Uncertain significance	0	2016-06-14	865930367	-	RCV000406262;RCV000334863	MeSH:D008133,MedGen:C0023976,SNOMED CT:9651007;MedGen:C0035828,Orphanet:ORPHA101016,SNOMED CT:20852007	Long QT syndrome;Romano-Ward syndrome	germline	germline	GRCh37	NC_000011.9	11	118023566	118023566	G	A	11q23.3	criteria provided, single submitter	1		N	-	2	302652
325242	single nucleotide variant	NM_174934.3(SCN4B):c.*3549G>A	6330	SCN4B	HGNC:10592	Uncertain significance	0	2016-06-14	149963368	-	RCV000305601;RCV000395262	MeSH:D008133,MedGen:C0023976,SNOMED CT:9651007;MedGen:C0035828,Orphanet:ORPHA101016,SNOMED CT:20852007	Long QT syndrome;Romano-Ward syndrome	germline	germline	GRCh38	NC_000011.10	11	118133478	118133478	C	T	11q23.3	criteria provided, single submitter	1		N	-	2	302583
325242	single nucleotide variant	NM_174934.3(SCN4B):c.*3549G>A	6330	SCN4B	HGNC:10592	Uncertain significance	0	2016-06-14	149963368	-	RCV000305601;RCV000395262	MeSH:D008133,MedGen:C0023976,SNOMED CT:9651007;MedGen:C0035828,Orphanet:ORPHA101016,SNOMED CT:20852007	Long QT syndrome;Romano-Ward syndrome	germline	germline	GRCh37	NC_000011.9	11	118004193	118004193	C	T	11q23.3	criteria provided, single submitter	1		N	-	2	302583
325244	single nucleotide variant	NM_174934.3(SCN4B):c.*2939G>C	6330	SCN4B	HGNC:10592	Uncertain significance	0	2016-06-14	757631990	-	RCV000347327;RCV000287473	MeSH:D008133,MedGen:C0023976,SNOMED CT:9651007;MedGen:C0035828,Orphanet:ORPHA101016,SNOMED CT:20852007	Long QT syndrome;Romano-Ward syndrome	germline	germline	GRCh37	NC_000011.9	11	118004803	118004803	C	G	11q23.3	criteria provided, single submitter	1		N	-	2	302589
325244	single nucleotide variant	NM_174934.3(SCN4B):c.*2939G>C	6330	SCN4B	HGNC:10592	Uncertain significance	0	2016-06-14	757631990	-	RCV000347327;RCV000287473	MeSH:D008133,MedGen:C0023976,SNOMED CT:9651007;MedGen:C0035828,Orphanet:ORPHA101016,SNOMED CT:20852007	Long QT syndrome;Romano-Ward syndrome	germline	germline	GRCh38	NC_000011.10	11	118134088	118134088	C	G	11q23.3	criteria provided, single submitter	1		N	-	2	302589
325245	single nucleotide variant	NM_174934.3(SCN4B):c.*2876T>C	6330	SCN4B	HGNC:10592	Uncertain significance	0	2016-06-14	886047716	-	RCV000304845;RCV000336416	MeSH:D008133,MedGen:C0023976,SNOMED CT:9651007;MedGen:C0035828,Orphanet:ORPHA101016,SNOMED CT:20852007	Long QT syndrome;Romano-Ward syndrome	germline	germline	GRCh37	NC_000011.9	11	118004866	118004866	A	G	11q23.3	criteria provided, single submitter	1		N	-	2	302592
325245	single nucleotide variant	NM_174934.3(SCN4B):c.*2876T>C	6330	SCN4B	HGNC:10592	Uncertain significance	0	2016-06-14	886047716	-	RCV000304845;RCV000336416	MeSH:D008133,MedGen:C0023976,SNOMED CT:9651007;MedGen:C0035828,Orphanet:ORPHA101016,SNOMED CT:20852007	Long QT syndrome;Romano-Ward syndrome	germline	germline	GRCh38	NC_000011.10	11	118134151	118134151	A	G	11q23.3	criteria provided, single submitter	1		N	-	2	302592
325252	single nucleotide variant	NM_174934.3(SCN4B):c.*2591G>T	6330	SCN4B	HGNC:10592	Uncertain significance	0	2016-06-14	886047717	-	RCV000311522;RCV000371310	MeSH:D008133,MedGen:C0023976,SNOMED CT:9651007;MedGen:C0035828,Orphanet:ORPHA101016,SNOMED CT:20852007	Long QT syndrome;Romano-Ward syndrome	germline	germline	GRCh37	NC_000011.9	11	118005151	118005151	C	A	11q23.3	criteria provided, single submitter	1		N	-	2	302595
325252	single nucleotide variant	NM_174934.3(SCN4B):c.*2591G>T	6330	SCN4B	HGNC:10592	Uncertain significance	0	2016-06-14	886047717	-	RCV000311522;RCV000371310	MeSH:D008133,MedGen:C0023976,SNOMED CT:9651007;MedGen:C0035828,Orphanet:ORPHA101016,SNOMED CT:20852007	Long QT syndrome;Romano-Ward syndrome	germline	germline	GRCh38	NC_000011.10	11	118134436	118134436	C	A	11q23.3	criteria provided, single submitter	1		N	-	2	302595
325254	single nucleotide variant	NM_174934.3(SCN4B):c.*1820G>A	6330	SCN4B	HGNC:10592	Uncertain significance	0	2016-06-14	45539741	-	RCV000280934;RCV000319377	MeSH:D008133,MedGen:C0023976,SNOMED CT:9651007;MedGen:C0035828,Orphanet:ORPHA101016,SNOMED CT:20852007	Long QT syndrome;Romano-Ward syndrome	germline	germline	GRCh38	NC_000011.10	11	118135207	118135207	C	T	11q23.3	criteria provided, single submitter	1		N	-	2	302609
325254	single nucleotide variant	NM_174934.3(SCN4B):c.*1820G>A	6330	SCN4B	HGNC:10592	Uncertain significance	0	2016-06-14	45539741	-	RCV000280934;RCV000319377	MeSH:D008133,MedGen:C0023976,SNOMED CT:9651007;MedGen:C0035828,Orphanet:ORPHA101016,SNOMED CT:20852007	Long QT syndrome;Romano-Ward syndrome	germline	germline	GRCh37	NC_000011.9	11	118005922	118005922	C	T	11q23.3	criteria provided, single submitter	1		N	-	2	302609
325257	single nucleotide variant	NM_174934.3(SCN4B):c.*1430G>A	6330	SCN4B	HGNC:10592	Uncertain significance	0	2016-06-14	45548134	-	RCV000344780;RCV000287554	MeSH:D008133,MedGen:C0023976,SNOMED CT:9651007;MedGen:C0035828,Orphanet:ORPHA101016,SNOMED CT:20852007	Long QT syndrome;Romano-Ward syndrome	germline	germline	GRCh38	NC_000011.10	11	118135597	118135597	C	T	11q23.3	criteria provided, single submitter	1		N	-	2	302612
325257	single nucleotide variant	NM_174934.3(SCN4B):c.*1430G>A	6330	SCN4B	HGNC:10592	Uncertain significance	0	2016-06-14	45548134	-	RCV000344780;RCV000287554	MeSH:D008133,MedGen:C0023976,SNOMED CT:9651007;MedGen:C0035828,Orphanet:ORPHA101016,SNOMED CT:20852007	Long QT syndrome;Romano-Ward syndrome	germline	germline	GRCh37	NC_000011.9	11	118006312	118006312	C	T	11q23.3	criteria provided, single submitter	1		N	-	2	302612
325258	single nucleotide variant	NM_174934.3(SCN4B):c.*1410C>T	6330	SCN4B	HGNC:10592	Uncertain significance	0	2016-06-14	886047722	-	RCV000395525;RCV000309951	MeSH:D008133,MedGen:C0023976,SNOMED CT:9651007;MedGen:C0035828,Orphanet:ORPHA101016,SNOMED CT:20852007	Long QT syndrome;Romano-Ward syndrome	germline	germline	GRCh38	NC_000011.10	11	118135617	118135617	G	A	11q23.3	criteria provided, single submitter	1		N	-	2	302613
325258	single nucleotide variant	NM_174934.3(SCN4B):c.*1410C>T	6330	SCN4B	HGNC:10592	Uncertain significance	0	2016-06-14	886047722	-	RCV000395525;RCV000309951	MeSH:D008133,MedGen:C0023976,SNOMED CT:9651007;MedGen:C0035828,Orphanet:ORPHA101016,SNOMED CT:20852007	Long QT syndrome;Romano-Ward syndrome	germline	germline	GRCh37	NC_000011.9	11	118006332	118006332	G	A	11q23.3	criteria provided, single submitter	1		N	-	2	302613
325259	single nucleotide variant	NM_174934.3(SCN4B):c.*1193T>C	6330	SCN4B	HGNC:10592	Uncertain significance	0	2016-06-14	886047724	-	RCV000261202;RCV000318724	MeSH:D008133,MedGen:C0023976,SNOMED CT:9651007;MedGen:C0035828,Orphanet:ORPHA101016,SNOMED CT:20852007	Long QT syndrome;Romano-Ward syndrome	germline	germline	GRCh38	NC_000011.10	11	118135834	118135834	A	G	11q23.3	criteria provided, single submitter	1		N	-	2	302616
325259	single nucleotide variant	NM_174934.3(SCN4B):c.*1193T>C	6330	SCN4B	HGNC:10592	Uncertain significance	0	2016-06-14	886047724	-	RCV000261202;RCV000318724	MeSH:D008133,MedGen:C0023976,SNOMED CT:9651007;MedGen:C0035828,Orphanet:ORPHA101016,SNOMED CT:20852007	Long QT syndrome;Romano-Ward syndrome	germline	germline	GRCh37	NC_000011.9	11	118006549	118006549	A	G	11q23.3	criteria provided, single submitter	1		N	-	2	302616
325269	single nucleotide variant	NM_174934.3(SCN4B):c.*1071T>C	6330	SCN4B	HGNC:10592	Likely benign	0	2016-06-14	117263855	-	RCV000331465;RCV000388204	MeSH:D008133,MedGen:C0023976,SNOMED CT:9651007;MedGen:C0035828,Orphanet:ORPHA101016,SNOMED CT:20852007	Long QT syndrome;Romano-Ward syndrome	germline	germline	GRCh38	NC_000011.10	11	118135956	118135956	A	G	11q23.3	criteria provided, single submitter	1		N	-	2	302618
325269	single nucleotide variant	NM_174934.3(SCN4B):c.*1071T>C	6330	SCN4B	HGNC:10592	Likely benign	0	2016-06-14	117263855	-	RCV000331465;RCV000388204	MeSH:D008133,MedGen:C0023976,SNOMED CT:9651007;MedGen:C0035828,Orphanet:ORPHA101016,SNOMED CT:20852007	Long QT syndrome;Romano-Ward syndrome	germline	germline	GRCh37	NC_000011.9	11	118006671	118006671	A	G	11q23.3	criteria provided, single submitter	1		N	-	2	302618
325270	single nucleotide variant	NM_174934.3(SCN4B):c.*868C>A	6330	SCN4B	HGNC:10592	Uncertain significance	0	2016-06-14	549353088	-	RCV000280866;RCV000338278	MeSH:D008133,MedGen:C0023976,SNOMED CT:9651007;MedGen:C0035828,Orphanet:ORPHA101016,SNOMED CT:20852007	Long QT syndrome;Romano-Ward syndrome	germline	germline	GRCh38	NC_000011.10	11	118136159	118136159	G	T	11q23.3	criteria provided, single submitter	1		N	-	2	302632
325270	single nucleotide variant	NM_174934.3(SCN4B):c.*868C>A	6330	SCN4B	HGNC:10592	Uncertain significance	0	2016-06-14	549353088	-	RCV000280866;RCV000338278	MeSH:D008133,MedGen:C0023976,SNOMED CT:9651007;MedGen:C0035828,Orphanet:ORPHA101016,SNOMED CT:20852007	Long QT syndrome;Romano-Ward syndrome	germline	germline	GRCh37	NC_000011.9	11	118006874	118006874	G	T	11q23.3	criteria provided, single submitter	1		N	-	2	302632
325277	single nucleotide variant	NM_174934.3(SCN4B):c.*670G>T	6330	SCN4B	HGNC:10592	Uncertain significance	0	2016-06-14	182613927	-	RCV000265296;RCV000357584	MeSH:D008133,MedGen:C0023976,SNOMED CT:9651007;MedGen:C0035828,Orphanet:ORPHA101016,SNOMED CT:20852007	Long QT syndrome;Romano-Ward syndrome	germline	germline	GRCh37	NC_000011.9	11	118007072	118007072	C	A	11q23.3	criteria provided, single submitter	1		N	-	2	302637
325277	single nucleotide variant	NM_174934.3(SCN4B):c.*670G>T	6330	SCN4B	HGNC:10592	Uncertain significance	0	2016-06-14	182613927	-	RCV000265296;RCV000357584	MeSH:D008133,MedGen:C0023976,SNOMED CT:9651007;MedGen:C0035828,Orphanet:ORPHA101016,SNOMED CT:20852007	Long QT syndrome;Romano-Ward syndrome	germline	germline	GRCh38	NC_000011.10	11	118136357	118136357	C	A	11q23.3	criteria provided, single submitter	1		N	-	2	302637
325278	duplication	NM_174934.3(SCN4B):c.*524dup	6330	SCN4B	HGNC:10592	Likely benign	0	2016-06-14	66491110	-	RCV000322751;RCV000379744	MeSH:D008133,MedGen:C0023976,SNOMED CT:9651007;MedGen:C0035828,Orphanet:ORPHA101016,SNOMED CT:20852007	Long QT syndrome;Romano-Ward syndrome	germline	germline	GRCh37	NC_000011.9	11	118007218	118007218	G	GA	11q23.3	criteria provided, single submitter	1		N	-	2	302638
325278	duplication	NM_174934.3(SCN4B):c.*524dup	6330	SCN4B	HGNC:10592	Likely benign	0	2016-06-14	66491110	-	RCV000322751;RCV000379744	MeSH:D008133,MedGen:C0023976,SNOMED CT:9651007;MedGen:C0035828,Orphanet:ORPHA101016,SNOMED CT:20852007	Long QT syndrome;Romano-Ward syndrome	germline	germline	GRCh38	NC_000011.10	11	118136503	118136503	G	GA	11q23.3	criteria provided, single submitter	1		N	-	2	302638
325289	single nucleotide variant	NM_174934.3(SCN4B):c.*489T>C	6330	SCN4B	HGNC:10592	Uncertain significance	0	2016-06-14	886047728	-	RCV000317618;RCV000259514	MeSH:D008133,MedGen:C0023976,SNOMED CT:9651007;MedGen:C0035828,Orphanet:ORPHA101016,SNOMED CT:20852007	Long QT syndrome;Romano-Ward syndrome	germline	germline	GRCh37	NC_000011.9	11	118007253	118007253	A	G	11q23.3	criteria provided, single submitter	1		N	-	2	302639
325289	single nucleotide variant	NM_174934.3(SCN4B):c.*489T>C	6330	SCN4B	HGNC:10592	Uncertain significance	0	2016-06-14	886047728	-	RCV000317618;RCV000259514	MeSH:D008133,MedGen:C0023976,SNOMED CT:9651007;MedGen:C0035828,Orphanet:ORPHA101016,SNOMED CT:20852007	Long QT syndrome;Romano-Ward syndrome	germline	germline	GRCh38	NC_000011.10	11	118136538	118136538	A	G	11q23.3	criteria provided, single submitter	1		N	-	2	302639
325291	single nucleotide variant	NM_174934.3(SCN4B):c.*471A>T	6330	SCN4B	HGNC:10592	Likely benign	0	2016-06-14	539487703	-	RCV000374527;RCV000282318	MeSH:D008133,MedGen:C0023976,SNOMED CT:9651007;MedGen:C0035828,Orphanet:ORPHA101016,SNOMED CT:20852007	Long QT syndrome;Romano-Ward syndrome	germline	germline	GRCh37	NC_000011.9	11	118007271	118007271	T	A	11q23.3	criteria provided, single submitter	1		N	-	2	302640
325291	single nucleotide variant	NM_174934.3(SCN4B):c.*471A>T	6330	SCN4B	HGNC:10592	Likely benign	0	2016-06-14	539487703	-	RCV000374527;RCV000282318	MeSH:D008133,MedGen:C0023976,SNOMED CT:9651007;MedGen:C0035828,Orphanet:ORPHA101016,SNOMED CT:20852007	Long QT syndrome;Romano-Ward syndrome	germline	germline	GRCh38	NC_000011.10	11	118136556	118136556	T	A	11q23.3	criteria provided, single submitter	1		N	-	2	302640
325300	single nucleotide variant	NM_174934.3(SCN4B):c.*449G>A	6330	SCN4B	HGNC:10592	Uncertain significance	0	2016-06-14	67276909	-	RCV000387106;RCV000349017	MeSH:D008133,MedGen:C0023976,SNOMED CT:9651007;MedGen:C0035828,Orphanet:ORPHA101016,SNOMED CT:20852007	Long QT syndrome;Romano-Ward syndrome	germline	germline	GRCh38	NC_000011.10	11	118136578	118136578	C	T	11q23.3	criteria provided, single submitter	1		N	-	2	302641
325300	single nucleotide variant	NM_174934.3(SCN4B):c.*449G>A	6330	SCN4B	HGNC:10592	Uncertain significance	0	2016-06-14	67276909	-	RCV000387106;RCV000349017	MeSH:D008133,MedGen:C0023976,SNOMED CT:9651007;MedGen:C0035828,Orphanet:ORPHA101016,SNOMED CT:20852007	Long QT syndrome;Romano-Ward syndrome	germline	germline	GRCh37	NC_000011.9	11	118007293	118007293	C	T	11q23.3	criteria provided, single submitter	1		N	-	2	302641
325306	single nucleotide variant	NM_174934.3(SCN4B):c.362T>C (p.Leu121Pro)	6330	SCN4B	HGNC:10592	Uncertain significance	0	2016-06-14	886047731	-	RCV000319099;RCV000366852	MeSH:D008133,MedGen:C0023976,SNOMED CT:9651007;MedGen:C0035828,Orphanet:ORPHA101016,SNOMED CT:20852007	Long QT syndrome;Romano-Ward syndrome	germline	germline	GRCh38	NC_000011.10	11	118143934	118143934	A	G	11q23.3	criteria provided, single submitter	1		N	-	2	302647
325306	single nucleotide variant	NM_174934.3(SCN4B):c.362T>C (p.Leu121Pro)	6330	SCN4B	HGNC:10592	Uncertain significance	0	2016-06-14	886047731	-	RCV000319099;RCV000366852	MeSH:D008133,MedGen:C0023976,SNOMED CT:9651007;MedGen:C0035828,Orphanet:ORPHA101016,SNOMED CT:20852007	Long QT syndrome;Romano-Ward syndrome	germline	germline	GRCh37	NC_000011.9	11	118014649	118014649	A	G	11q23.3	criteria provided, single submitter	1		N	-	2	302647
398399	single nucleotide variant	NM_174934.3(SCN4B):c.596A>G (p.Lys199Arg)	6330	SCN4B	HGNC:10592	Uncertain significance	0	2016-12-25	758628437	-	RCV000461488	MedGen:C2678484,OMIM:611819	Long QT syndrome 10	germline	germline	GRCh38	NC_000011.10	11	118137118	118137118	T	C	11q23.3	criteria provided, single submitter	1		N	-	2	403961
398399	single nucleotide variant	NM_174934.3(SCN4B):c.596A>G (p.Lys199Arg)	6330	SCN4B	HGNC:10592	Uncertain significance	0	2016-12-25	758628437	-	RCV000461488	MedGen:C2678484,OMIM:611819	Long QT syndrome 10	germline	germline	GRCh37	NC_000011.9	11	118007833	118007833	T	C	11q23.3	criteria provided, single submitter	1		N	-	2	403961
398509	single nucleotide variant	NM_174934.3(SCN4B):c.544C>G (p.Leu182Val)	6330	SCN4B	HGNC:10592	Uncertain significance	0	2017-09-27	771565684	-	RCV000467953	MedGen:C2678484,OMIM:611819	Long QT syndrome 10	germline	germline	GRCh38	NC_000011.10	11	118141256	118141256	G	C	11q23.3	criteria provided, single submitter	1		N	-	2	403962
398509	single nucleotide variant	NM_174934.3(SCN4B):c.544C>G (p.Leu182Val)	6330	SCN4B	HGNC:10592	Uncertain significance	0	2017-09-27	771565684	-	RCV000467953	MedGen:C2678484,OMIM:611819	Long QT syndrome 10	germline	germline	GRCh37	NC_000011.9	11	118011971	118011971	G	C	11q23.3	criteria provided, single submitter	1		N	-	2	403962
510255	single nucleotide variant	NM_174934.3(SCN4B):c.115A>G (p.Thr39Ala)	6330	SCN4B	HGNC:10592	Uncertain significance	0	2018-08-03	756210130	-	RCV000619578;RCV000809773	MedGen:CN230736;MedGen:C2678484,OMIM:611819	Cardiovascular phenotype;Long QT syndrome 10	germline	germline	GRCh37	NC_000011.9	11	118015891	118015891	T	C	11q23.3	criteria provided, multiple submitters, no conflicts	2		N	-	2	519285
510255	single nucleotide variant	NM_174934.3(SCN4B):c.115A>G (p.Thr39Ala)	6330	SCN4B	HGNC:10592	Uncertain significance	0	2018-08-03	756210130	-	RCV000619578;RCV000809773	MedGen:CN230736;MedGen:C2678484,OMIM:611819	Cardiovascular phenotype;Long QT syndrome 10	germline	germline	GRCh38	NC_000011.10	11	118145176	118145176	T	C	11q23.3	criteria provided, multiple submitters, no conflicts	2		N	-	2	519285
526012	single nucleotide variant	NM_174934.3(SCN4B):c.376A>G (p.Thr126Ala)	6330	SCN4B	HGNC:10592	Uncertain significance	0	2017-08-25	1555097541	-	RCV000646219	MedGen:C2678484,OMIM:611819	Long QT syndrome 10	germline	germline	GRCh37	NC_000011.9	11	118014635	118014635	T	C	11q23.3	criteria provided, single submitter	1		N	-	2	537383
526012	single nucleotide variant	NM_174934.3(SCN4B):c.376A>G (p.Thr126Ala)	6330	SCN4B	HGNC:10592	Uncertain significance	0	2017-08-25	1555097541	-	RCV000646219	MedGen:C2678484,OMIM:611819	Long QT syndrome 10	germline	germline	GRCh38	NC_000011.10	11	118143920	118143920	T	C	11q23.3	criteria provided, single submitter	1		N	-	2	537383
526421	single nucleotide variant	NM_174934.3(SCN4B):c.568A>C (p.Ile190Leu)	6330	SCN4B	HGNC:10592	Uncertain significance	0	2017-09-30	757147726	-	RCV000646220	MedGen:C2678484,OMIM:611819	Long QT syndrome 10	germline	germline	GRCh38	NC_000011.10	11	118141232	118141232	T	G	11q23.3	criteria provided, single submitter	1		N	-	2	537384
526421	single nucleotide variant	NM_174934.3(SCN4B):c.568A>C (p.Ile190Leu)	6330	SCN4B	HGNC:10592	Uncertain significance	0	2017-09-30	757147726	-	RCV000646220	MedGen:C2678484,OMIM:611819	Long QT syndrome 10	germline	germline	GRCh37	NC_000011.9	11	118011947	118011947	T	G	11q23.3	criteria provided, single submitter	1		N	-	2	537384
551780	single nucleotide variant	NM_174934.3(SCN4B):c.613T>C (p.Ser205Pro)	6330	SCN4B	HGNC:10592	Uncertain significance	0	2018-01-31	-1	-	RCV000678928	MedGen:C2678484,OMIM:611819	Long QT syndrome 10	unknown	unknown	GRCh37	NC_000011.9	11	118007816	118007816	A	G	11q23.3	criteria provided, single submitter	1		N	-	2	560693
551780	single nucleotide variant	NM_174934.3(SCN4B):c.613T>C (p.Ser205Pro)	6330	SCN4B	HGNC:10592	Uncertain significance	0	2018-01-31	-1	-	RCV000678928	MedGen:C2678484,OMIM:611819	Long QT syndrome 10	unknown	unknown	GRCh38	NC_000011.10	11	118137101	118137101	A	G	11q23.3	criteria provided, single submitter	1		N	-	2	560693
564446	single nucleotide variant	NM_174934.3(SCN4B):c.520A>G (p.Ile174Val)	6330	SCN4B	HGNC:10592	Uncertain significance	0	2018-05-16	-1	-	RCV000696092	MedGen:C2678484,OMIM:611819	Long QT syndrome 10	germline	germline	GRCh38	NC_000011.10	11	118141280	118141280	T	C	11q23.3	criteria provided, single submitter	1		N	-	2	574219
564446	single nucleotide variant	NM_174934.3(SCN4B):c.520A>G (p.Ile174Val)	6330	SCN4B	HGNC:10592	Uncertain significance	0	2018-05-16	-1	-	RCV000696092	MedGen:C2678484,OMIM:611819	Long QT syndrome 10	germline	germline	GRCh37	NC_000011.9	11	118011995	118011995	T	C	11q23.3	criteria provided, single submitter	1		N	-	2	574219
625808	single nucleotide variant	NM_174934.3(SCN4B):c.298C>T (p.Arg100Cys)	6330	SCN4B	HGNC:10592	Uncertain significance	0	2019-01-21	-1	-	RCV000790454	MedGen:C2678484,OMIM:611819	Long QT syndrome 10	unknown	unknown	GRCh38	NC_000011.10	11	118143998	118143998	G	A	11q23.3	criteria provided, single submitter	1		N	-	2	637988
625808	single nucleotide variant	NM_174934.3(SCN4B):c.298C>T (p.Arg100Cys)	6330	SCN4B	HGNC:10592	Uncertain significance	0	2019-01-21	-1	-	RCV000790454	MedGen:C2678484,OMIM:611819	Long QT syndrome 10	unknown	unknown	GRCh37	NC_000011.9	11	118014713	118014713	G	A	11q23.3	criteria provided, single submitter	1		N	-	2	637988
639736	single nucleotide variant	NM_174934.3(SCN4B):c.299G>A (p.Arg100His)	6330	SCN4B	HGNC:10592	Uncertain significance	0	2018-10-23	-1	-	RCV000804035	MedGen:C2678484,OMIM:611819	Long QT syndrome 10	germline	germline	GRCh38	NC_000011.10	11	118143997	118143997	C	T	11q23.3	criteria provided, single submitter	1		N	-	2	649165
639736	single nucleotide variant	NM_174934.3(SCN4B):c.299G>A (p.Arg100His)	6330	SCN4B	HGNC:10592	Uncertain significance	0	2018-10-23	-1	-	RCV000804035	MedGen:C2678484,OMIM:611819	Long QT syndrome 10	germline	germline	GRCh37	NC_000011.9	11	118014712	118014712	C	T	11q23.3	criteria provided, single submitter	1		N	-	2	649165
639737	single nucleotide variant	NM_174934.3(SCN4B):c.40T>G (p.Trp14Gly)	6330	SCN4B	HGNC:10592	Uncertain significance	0	2018-12-20	-1	-	RCV000821712	MedGen:C2678484,OMIM:611819	Long QT syndrome 10	germline	germline	GRCh38	NC_000011.10	11	118152634	118152634	A	C	11q23.3	criteria provided, single submitter	1		N	-	2	663765
639737	single nucleotide variant	NM_174934.3(SCN4B):c.40T>G (p.Trp14Gly)	6330	SCN4B	HGNC:10592	Uncertain significance	0	2018-12-20	-1	-	RCV000821712	MedGen:C2678484,OMIM:611819	Long QT syndrome 10	germline	germline	GRCh37	NC_000011.9	11	118023349	118023349	A	C	11q23.3	criteria provided, single submitter	1		N	-	2	663765
680063	single nucleotide variant	NM_174934.3(SCN4B):c.61+1G>A	6330	SCN4B	HGNC:10592	Uncertain significance	0	2019-04-17	-1	-	RCV000853595	MedGen:C2678484,OMIM:611819	Long QT syndrome 10	unknown	unknown	GRCh37	NC_000011.9	11	118023327	118023327	C	T	11q23.3	criteria provided, single submitter	1		N	-	2	692252
680063	single nucleotide variant	NM_174934.3(SCN4B):c.61+1G>A	6330	SCN4B	HGNC:10592	Uncertain significance	0	2019-04-17	-1	-	RCV000853595	MedGen:C2678484,OMIM:611819	Long QT syndrome 10	unknown	unknown	GRCh38	NC_000011.10	11	118152612	118152612	C	T	11q23.3	criteria provided, single submitter	1		N	-	2	692252
22607	duplication	TBX1, 30-BP DUP, NT1399	6899	TBX1	HGNC:11592	Pathogenic	1	2010-05-01	-1	-	RCV000008004	Human Phenotype Ontology:HP:0001636,MedGen:C0039685,OMIM:187500,Orphanet:ORPHA3303,SNOMED CT:86299006	Tetralogy of Fallot	germline	germline		na	na	-1	-1	na	na	-	no assertion criteria provided	1		N	OMIM Allelic Variant:602054.0006	1	7568
481486	single nucleotide variant	NM_080647.1(TBX1):c.385G>A (p.Glu129Lys)	6899	TBX1	HGNC:11592	Conflicting interpretations of pathogenicity	1	2018-08-16	1445910672	-	RCV000702287;RCV000578422	MedGen:C0012236,OMIM:188400,SNOMED CT:77128003;Human Phenotype Ontology:HP:0001636,MedGen:C0039685,OMIM:187500,Orphanet:ORPHA3303,SNOMED CT:86299006	DiGeorge sequence;Tetralogy of Fallot	germline;maternal	germline	GRCh37	NC_000022.10	22	19748778	19748778	G	A	22q11.21	criteria provided, conflicting interpretations	2		N	-	2	488618
481486	single nucleotide variant	NM_080647.1(TBX1):c.385G>A (p.Glu129Lys)	6899	TBX1	HGNC:11592	Conflicting interpretations of pathogenicity	1	2018-08-16	1445910672	-	RCV000702287;RCV000578422	MedGen:C0012236,OMIM:188400,SNOMED CT:77128003;Human Phenotype Ontology:HP:0001636,MedGen:C0039685,OMIM:187500,Orphanet:ORPHA3303,SNOMED CT:86299006	DiGeorge sequence;Tetralogy of Fallot	germline;maternal	germline	GRCh38	NC_000022.11	22	19761255	19761255	G	A	22q11.21	criteria provided, conflicting interpretations	2		N	-	2	488618
510873	single nucleotide variant	NM_080647.1(TBX1):c.1049G>A (p.Gly350Asp)	6899	TBX1	HGNC:11592	Conflicting interpretations of pathogenicity	0	2019-01-29	781731042	-	RCV000618252;RCV000765609;RCV000765609;RCV000765609;RCV000765609;RCV000876712	MedGen:CN230736;MedGen:C1857586,OMIM:217095,Orphanet:ORPHA2445;MedGen:C0012236,OMIM:188400,SNOMED CT:77128003;MedGen:C0220704,OMIM:192430,SNOMED CT:83092002;Human Phenotype Ontology:HP:0001636,MedGen:C0039685,OMIM:187500,Orphanet:ORPHA3303,SNOMED CT:86299006;MedGen:CN517202	Cardiovascular phenotype;Conotruncal heart malformations;DiGeorge sequence;Shprintzen syndrome;Tetralogy of Fallot;not provided	germline;unknown	germline	GRCh38	NC_000022.11	22	19766428	19766428	G	A	22q11.21	criteria provided, conflicting interpretations	3		N	-	2	518715
510873	single nucleotide variant	NM_080647.1(TBX1):c.1049G>A (p.Gly350Asp)	6899	TBX1	HGNC:11592	Conflicting interpretations of pathogenicity	0	2019-01-29	781731042	-	RCV000618252;RCV000765609;RCV000765609;RCV000765609;RCV000765609;RCV000876712	MedGen:CN230736;MedGen:C1857586,OMIM:217095,Orphanet:ORPHA2445;MedGen:C0012236,OMIM:188400,SNOMED CT:77128003;MedGen:C0220704,OMIM:192430,SNOMED CT:83092002;Human Phenotype Ontology:HP:0001636,MedGen:C0039685,OMIM:187500,Orphanet:ORPHA3303,SNOMED CT:86299006;MedGen:CN517202	Cardiovascular phenotype;Conotruncal heart malformations;DiGeorge sequence;Shprintzen syndrome;Tetralogy of Fallot;not provided	germline;unknown	germline	GRCh37	NC_000022.10	22	19753951	19753951	G	A	22q11.21	criteria provided, conflicting interpretations	3		N	-	2	518715
551749	single nucleotide variant	NM_080647.1(TBX1):c.1447G>A (p.Gly483Arg)	6899	TBX1	HGNC:11592	Uncertain significance	0	2017-01-20	-1	-	RCV000678753	Human Phenotype Ontology:HP:0004383,MedGen:C0152101,Orphanet:ORPHA2248	Hypoplastic left heart syndrome	germline	germline	GRCh37	NC_000022.10	22	19754349	19754349	G	A	22q11.21	no assertion criteria provided	1		N	-	2	560627
551749	single nucleotide variant	NM_080647.1(TBX1):c.1447G>A (p.Gly483Arg)	6899	TBX1	HGNC:11592	Uncertain significance	0	2017-01-20	-1	-	RCV000678753	Human Phenotype Ontology:HP:0004383,MedGen:C0152101,Orphanet:ORPHA2248	Hypoplastic left heart syndrome	germline	germline	GRCh38	NC_000022.11	22	19766826	19766826	G	A	22q11.21	no assertion criteria provided	1		N	-	2	560627
590018	single nucleotide variant	NM_080647.1(TBX1):c.1374C>G (p.Pro458=)	6899	TBX1	HGNC:11592	Uncertain significance	0	2018-12-06	-1	-	RCV000735273	Human Phenotype Ontology:HP:0001636,MedGen:C0039685,OMIM:187500,Orphanet:ORPHA3303,SNOMED CT:86299006	Tetralogy of Fallot	germline	germline	GRCh38	NC_000022.11	22	19766753	19766753	C	G	22q11.21	no assertion criteria provided	1		N	-	2	598931
590018	single nucleotide variant	NM_080647.1(TBX1):c.1374C>G (p.Pro458=)	6899	TBX1	HGNC:11592	Uncertain significance	0	2018-12-06	-1	-	RCV000735273	Human Phenotype Ontology:HP:0001636,MedGen:C0039685,OMIM:187500,Orphanet:ORPHA3303,SNOMED CT:86299006	Tetralogy of Fallot	germline	germline	GRCh37	NC_000022.10	22	19754276	19754276	C	G	22q11.21	no assertion criteria provided	1		N	-	2	598931
614485	single nucleotide variant	NM_080647.1(TBX1):c.324C>T (p.Ala108=)	6899	TBX1	HGNC:11592	Uncertain significance	0	2017-12-18	757290764	-	RCV000768330;RCV000768330;RCV000768330;RCV000768330	MedGen:C1857586,OMIM:217095,Orphanet:ORPHA2445;MedGen:C0012236,OMIM:188400,SNOMED CT:77128003;MedGen:C0220704,OMIM:192430,SNOMED CT:83092002;Human Phenotype Ontology:HP:0001636,MedGen:C0039685,OMIM:187500,Orphanet:ORPHA3303,SNOMED CT:86299006	Conotruncal heart malformations;DiGeorge sequence;Shprintzen syndrome;Tetralogy of Fallot	germline	germline	GRCh37	NC_000022.10	22	19748717	19748717	C	T	22q11.21	criteria provided, single submitter	1		N	-	2	626178
614485	single nucleotide variant	NM_080647.1(TBX1):c.324C>T (p.Ala108=)	6899	TBX1	HGNC:11592	Uncertain significance	0	2017-12-18	757290764	-	RCV000768330;RCV000768330;RCV000768330;RCV000768330	MedGen:C1857586,OMIM:217095,Orphanet:ORPHA2445;MedGen:C0012236,OMIM:188400,SNOMED CT:77128003;MedGen:C0220704,OMIM:192430,SNOMED CT:83092002;Human Phenotype Ontology:HP:0001636,MedGen:C0039685,OMIM:187500,Orphanet:ORPHA3303,SNOMED CT:86299006	Conotruncal heart malformations;DiGeorge sequence;Shprintzen syndrome;Tetralogy of Fallot	germline	germline	GRCh38	NC_000022.11	22	19761194	19761194	C	T	22q11.21	criteria provided, single submitter	1		N	-	2	626178
509129	deletion	NM_001135599.3(TGFB2):c.280del (p.Ser94fs)	7042	TGFB2	HGNC:11768	Pathogenic	1	2016-04-29	1553292123	-	RCV000622134	MedGen:CN230736	Cardiovascular phenotype	germline	germline	GRCh38	NC_000001.11	1	218346981	218346981	GA	G	1q41	criteria provided, single submitter	1		N	-	2	520193
509129	deletion	NM_001135599.3(TGFB2):c.280del (p.Ser94fs)	7042	TGFB2	HGNC:11768	Pathogenic	1	2016-04-29	1553292123	-	RCV000622134	MedGen:CN230736	Cardiovascular phenotype	germline	germline	GRCh37	NC_000001.10	1	218520323	218520323	GA	G	1q41	criteria provided, single submitter	1		N	-	2	520193
509130	single nucleotide variant	NM_001135599.3(TGFB2):c.494T>C (p.Met165Thr)	7042	TGFB2	HGNC:11768	Uncertain significance	0	2016-07-28	1264824521	-	RCV000618744	MedGen:CN230736	Cardiovascular phenotype	germline	germline	GRCh38	NC_000001.11	1	218405232	218405232	T	C	1q41	criteria provided, single submitter	1		N	-	2	520196
509130	single nucleotide variant	NM_001135599.3(TGFB2):c.494T>C (p.Met165Thr)	7042	TGFB2	HGNC:11768	Uncertain significance	0	2016-07-28	1264824521	-	RCV000618744	MedGen:CN230736	Cardiovascular phenotype	germline	germline	GRCh37	NC_000001.10	1	218578574	218578574	T	C	1q41	criteria provided, single submitter	1		N	-	2	520196
509131	single nucleotide variant	NM_001135599.3(TGFB2):c.558A>T (p.Lys186Asn)	7042	TGFB2	HGNC:11768	Uncertain significance	0	2017-03-07	775251473	-	RCV000617492	MedGen:CN230736	Cardiovascular phenotype	germline	germline	GRCh37	NC_000001.10	1	218578638	218578638	A	T	1q41	criteria provided, single submitter	1		N	-	2	520198
509131	single nucleotide variant	NM_001135599.3(TGFB2):c.558A>T (p.Lys186Asn)	7042	TGFB2	HGNC:11768	Uncertain significance	0	2017-03-07	775251473	-	RCV000617492	MedGen:CN230736	Cardiovascular phenotype	germline	germline	GRCh38	NC_000001.11	1	218405296	218405296	A	T	1q41	criteria provided, single submitter	1		N	-	2	520198
509133	single nucleotide variant	NM_001135599.3(TGFB2):c.848G>A (p.Gly283Asp)	7042	TGFB2	HGNC:11768	Uncertain significance	0	2017-03-10	781514831	-	RCV000619487	MedGen:CN230736	Cardiovascular phenotype	germline	germline	GRCh37	NC_000001.10	1	218609321	218609321	G	A	1q41	criteria provided, single submitter	1		N	-	2	520199
509133	single nucleotide variant	NM_001135599.3(TGFB2):c.848G>A (p.Gly283Asp)	7042	TGFB2	HGNC:11768	Uncertain significance	0	2017-03-10	781514831	-	RCV000619487	MedGen:CN230736	Cardiovascular phenotype	germline	germline	GRCh38	NC_000001.11	1	218435979	218435979	G	A	1q41	criteria provided, single submitter	1		N	-	2	520199
509134	single nucleotide variant	NM_001135599.3(TGFB2):c.1107C>A (p.Tyr369Ter)	7042	TGFB2	HGNC:11768	Pathogenic	1	2018-05-02	1553303357	-	RCV000618984	MedGen:CN230736	Cardiovascular phenotype	germline	germline	GRCh37	NC_000001.10	1	218610775	218610775	C	A	1q41	criteria provided, single submitter	1		N	-	2	520197
509134	single nucleotide variant	NM_001135599.3(TGFB2):c.1107C>A (p.Tyr369Ter)	7042	TGFB2	HGNC:11768	Pathogenic	1	2018-05-02	1553303357	-	RCV000618984	MedGen:CN230736	Cardiovascular phenotype	germline	germline	GRCh38	NC_000001.11	1	218437433	218437433	C	A	1q41	criteria provided, single submitter	1		N	-	2	520197
509135	single nucleotide variant	NM_001135599.3(TGFB2):c.1223G>T (p.Cys408Phe)	7042	TGFB2	HGNC:11768	Likely pathogenic	1	2017-12-13	1553303745	-	RCV000617436	MedGen:CN230736	Cardiovascular phenotype	germline	germline	GRCh37	NC_000001.10	1	218614598	218614598	G	T	1q41	criteria provided, single submitter	1		N	-	2	520201
509135	single nucleotide variant	NM_001135599.3(TGFB2):c.1223G>T (p.Cys408Phe)	7042	TGFB2	HGNC:11768	Likely pathogenic	1	2017-12-13	1553303745	-	RCV000617436	MedGen:CN230736	Cardiovascular phenotype	germline	germline	GRCh38	NC_000001.11	1	218441256	218441256	G	T	1q41	criteria provided, single submitter	1		N	-	2	520201
615206	single nucleotide variant	NM_003280.3(TNNC1):c.317+8C>A	7134	TNNC1	HGNC:11943	Uncertain significance	0	2016-01-14	767111898	-	RCV000770187	Human Phenotype Ontology:HP:0001638,MedGen:C0878544,Orphanet:ORPHA167848,SNOMED CT:85898001	Cardiomyopathy	germline	germline	GRCh38	NC_000003.12	3	52451736	52451736	G	T	3p21.1	criteria provided, single submitter	1		N	-	2	626720
615206	single nucleotide variant	NM_003280.3(TNNC1):c.317+8C>A	7134	TNNC1	HGNC:11943	Uncertain significance	0	2016-01-14	767111898	-	RCV000770187	Human Phenotype Ontology:HP:0001638,MedGen:C0878544,Orphanet:ORPHA167848,SNOMED CT:85898001	Cardiomyopathy	germline	germline	GRCh37	NC_000003.11	3	52485752	52485752	G	T	3p21.1	criteria provided, single submitter	1		N	-	2	626720
615207	single nucleotide variant	NM_003280.3(TNNC1):c.202+9C>T	7134	TNNC1	HGNC:11943	Uncertain significance	0	2016-08-03	1559616155	-	RCV000770189	Human Phenotype Ontology:HP:0001638,MedGen:C0878544,Orphanet:ORPHA167848,SNOMED CT:85898001	Cardiomyopathy	germline	germline	GRCh38	NC_000003.12	3	52452097	52452097	G	A	3p21.1	criteria provided, single submitter	1		N	-	2	626722
615207	single nucleotide variant	NM_003280.3(TNNC1):c.202+9C>T	7134	TNNC1	HGNC:11943	Uncertain significance	0	2016-08-03	1559616155	-	RCV000770189	Human Phenotype Ontology:HP:0001638,MedGen:C0878544,Orphanet:ORPHA167848,SNOMED CT:85898001	Cardiomyopathy	germline	germline	GRCh37	NC_000003.11	3	52486113	52486113	G	A	3p21.1	criteria provided, single submitter	1		N	-	2	626722
224401	single nucleotide variant	NM_014000.2(VCL):c.565G>A (p.Val189Met)	7414	VCL	HGNC:12665	Uncertain significance	0	2015-06-04	151045204	-	RCV000208407	MeSH:D008133,MedGen:C0023976,SNOMED CT:9651007	Long QT syndrome	germline	germline	GRCh37	NC_000010.10	10	75832553	75832553	G	A	10q22.2	criteria provided, single submitter	1		N	-	2	222887
224401	single nucleotide variant	NM_014000.2(VCL):c.565G>A (p.Val189Met)	7414	VCL	HGNC:12665	Uncertain significance	0	2015-06-04	151045204	-	RCV000208407	MeSH:D008133,MedGen:C0023976,SNOMED CT:9651007	Long QT syndrome	germline	germline	GRCh38	NC_000010.11	10	74072795	74072795	G	A	10q22.2	criteria provided, single submitter	1		N	-	2	222887
679869	single nucleotide variant	NM_014000.2(VCL):c.1599G>A (p.Met533Ile)	7414	VCL	HGNC:12665	Uncertain significance	0	2017-03-17	-1	-	RCV000853423	Human Phenotype Ontology:HP:0031628	Aborted sudden cardiac death	germline	germline	GRCh37	NC_000010.10	10	75855469	75855469	G	A	10q22.2	criteria provided, single submitter	1		N	-	2	692121
679869	single nucleotide variant	NM_014000.2(VCL):c.1599G>A (p.Met533Ile)	7414	VCL	HGNC:12665	Uncertain significance	0	2017-03-17	-1	-	RCV000853423	Human Phenotype Ontology:HP:0031628	Aborted sudden cardiac death	germline	germline	GRCh38	NC_000010.11	10	74095711	74095711	G	A	10q22.2	criteria provided, single submitter	1		N	-	2	692121
21166	single nucleotide variant	NM_012082.4(ZFPM2):c.1969A>G (p.Ser657Gly)	23414	ZFPM2	HGNC:16700	Benign	1	2017-06-17	28374544	-	RCV000467901;RCV000006501	MedGen:C4015129,OMIM:616067;Human Phenotype Ontology:HP:0001636,MedGen:C0039685,OMIM:187500,Orphanet:ORPHA3303,SNOMED CT:86299006	46,XY sex reversal 9;Tetralogy of Fallot	germline	germline	GRCh37	NC_000008.10	8	106814279	106814279	A	G	8q23	criteria provided, single submitter	2		N	OMIM Allelic Variant:603693.0001,UniProtKB (protein):Q8WW38#VAR_017943	3	6127
21166	single nucleotide variant	NM_012082.4(ZFPM2):c.1969A>G (p.Ser657Gly)	23414	ZFPM2	HGNC:16700	Benign	1	2017-06-17	28374544	-	RCV000467901;RCV000006501	MedGen:C4015129,OMIM:616067;Human Phenotype Ontology:HP:0001636,MedGen:C0039685,OMIM:187500,Orphanet:ORPHA3303,SNOMED CT:86299006	46,XY sex reversal 9;Tetralogy of Fallot	germline	germline	GRCh38	NC_000008.11	8	105802051	105802051	A	G	8q23.1	criteria provided, single submitter	2		N	OMIM Allelic Variant:603693.0001,UniProtKB (protein):Q8WW38#VAR_017943	3	6127
21167	single nucleotide variant	NM_012082.4(ZFPM2):c.89A>G (p.Glu30Gly)	23414	ZFPM2	HGNC:16700	Likely benign	1	2019-02-25	121908601	-	RCV000172841;RCV000032713;RCV000006502;RCV000461090	MedGen:C1857781,OMIM:610187;Human Phenotype Ontology:HP:0001719,MedGen:C0013069,Orphanet:ORPHA3426,SNOMED CT:7484005;Human Phenotype Ontology:HP:0001636,MedGen:C0039685,OMIM:187500,Orphanet:ORPHA3303,SNOMED CT:86299006;MedGen:CN517202	Diaphragmatic hernia 3;Double outlet right ventricle;Tetralogy of Fallot;not provided	germline	germline	GRCh37	NC_000008.10	8	106431420	106431420	A	G	8q23	criteria provided, single submitter	2		N	OMIM Allelic Variant:603693.0002,UniProtKB (protein):Q8WW38#VAR_017942	3	6128
21167	single nucleotide variant	NM_012082.4(ZFPM2):c.89A>G (p.Glu30Gly)	23414	ZFPM2	HGNC:16700	Likely benign	1	2019-02-25	121908601	-	RCV000172841;RCV000032713;RCV000006502;RCV000461090	MedGen:C1857781,OMIM:610187;Human Phenotype Ontology:HP:0001719,MedGen:C0013069,Orphanet:ORPHA3426,SNOMED CT:7484005;Human Phenotype Ontology:HP:0001636,MedGen:C0039685,OMIM:187500,Orphanet:ORPHA3303,SNOMED CT:86299006;MedGen:CN517202	Diaphragmatic hernia 3;Double outlet right ventricle;Tetralogy of Fallot;not provided	germline	germline	GRCh38	NC_000008.11	8	105419192	105419192	A	G	8q23.1	criteria provided, single submitter	2		N	OMIM Allelic Variant:603693.0002,UniProtKB (protein):Q8WW38#VAR_017942	3	6128
21169	single nucleotide variant	NM_012082.4(ZFPM2):c.2107A>C (p.Met703Leu)	23414	ZFPM2	HGNC:16700	Benign	1	2018-12-03	121908603	-	RCV000006504;RCV000032715;RCV000861889	MedGen:C1857781,OMIM:610187;Human Phenotype Ontology:HP:0001719,MedGen:C0013069,Orphanet:ORPHA3426,SNOMED CT:7484005;MedGen:CN517202	Diaphragmatic hernia 3;Double outlet right ventricle;not provided	germline	germline	GRCh37	NC_000008.10	8	106814417	106814417	A	C	8q23	criteria provided, single submitter	2		N	OMIM Allelic Variant:603693.0004	3	6130
21169	single nucleotide variant	NM_012082.4(ZFPM2):c.2107A>C (p.Met703Leu)	23414	ZFPM2	HGNC:16700	Benign	1	2018-12-03	121908603	-	RCV000006504;RCV000032715;RCV000861889	MedGen:C1857781,OMIM:610187;Human Phenotype Ontology:HP:0001719,MedGen:C0013069,Orphanet:ORPHA3426,SNOMED CT:7484005;MedGen:CN517202	Diaphragmatic hernia 3;Double outlet right ventricle;not provided	germline	germline	GRCh38	NC_000008.11	8	105802189	105802189	A	C	8q23.1	criteria provided, single submitter	2		N	OMIM Allelic Variant:603693.0004	3	6130
48116	single nucleotide variant	NM_012082.4(ZFPM2):c.681T>G (p.Ile227Met)	23414	ZFPM2	HGNC:16700	Pathogenic	1	2011-08-01	397514520	-	RCV000032714	Human Phenotype Ontology:HP:0001719,MedGen:C0013069,Orphanet:ORPHA3426,SNOMED CT:7484005	Double outlet right ventricle	germline	germline	GRCh37	NC_000008.10	8	106801094	106801094	T	G	8q23	no assertion criteria provided	1		N	OMIM Allelic Variant:603693.0006	1	39517
48116	single nucleotide variant	NM_012082.4(ZFPM2):c.681T>G (p.Ile227Met)	23414	ZFPM2	HGNC:16700	Pathogenic	1	2011-08-01	397514520	-	RCV000032714	Human Phenotype Ontology:HP:0001719,MedGen:C0013069,Orphanet:ORPHA3426,SNOMED CT:7484005	Double outlet right ventricle	germline	germline	GRCh38	NC_000008.11	8	105788866	105788866	T	G	8q23.1	no assertion criteria provided	1		N	OMIM Allelic Variant:603693.0006	1	39517
48117	single nucleotide variant	NM_012082.4(ZFPM2):c.1632G>A (p.Met544Ile)	23414	ZFPM2	HGNC:16700	Conflicting interpretations of pathogenicity	1	2019-02-22	187043152	-	RCV000144723;RCV000032716;RCV000514546;RCV000455350	MedGen:C4015129,OMIM:616067;Human Phenotype Ontology:HP:0001636,MedGen:C0039685,OMIM:187500,Orphanet:ORPHA3303,SNOMED CT:86299006;MedGen:CN517202;MedGen:CN169374	46,XY sex reversal 9;Tetralogy of Fallot;not provided;not specified	germline	germline	GRCh38	NC_000008.11	8	105801714	105801714	G	A	8q23.1	criteria provided, conflicting interpretations	4		N	OMIM Allelic Variant:603693.0007,UniProtKB (protein):Q8WW38#VAR_072075	3	39518
48117	single nucleotide variant	NM_012082.4(ZFPM2):c.1632G>A (p.Met544Ile)	23414	ZFPM2	HGNC:16700	Conflicting interpretations of pathogenicity	1	2019-02-22	187043152	-	RCV000144723;RCV000032716;RCV000514546;RCV000455350	MedGen:C4015129,OMIM:616067;Human Phenotype Ontology:HP:0001636,MedGen:C0039685,OMIM:187500,Orphanet:ORPHA3303,SNOMED CT:86299006;MedGen:CN517202;MedGen:CN169374	46,XY sex reversal 9;Tetralogy of Fallot;not provided;not specified	germline	germline	GRCh37	NC_000008.10	8	106813942	106813942	G	A	8q23.1	criteria provided, conflicting interpretations	4		N	OMIM Allelic Variant:603693.0007,UniProtKB (protein):Q8WW38#VAR_072075	3	39518
48118	single nucleotide variant	NM_012082.4(ZFPM2):c.2209A>G (p.Lys737Glu)	23414	ZFPM2	HGNC:16700	Pathogenic	1	2012-11-01	397514521	-	RCV000032717	Human Phenotype Ontology:HP:0001719,MedGen:C0013069,Orphanet:ORPHA3426,SNOMED CT:7484005	Double outlet right ventricle	germline	germline	GRCh37	NC_000008.10	8	106814519	106814519	A	G	8q23	no assertion criteria provided	1		N	OMIM Allelic Variant:603693.0008	1	39519
48118	single nucleotide variant	NM_012082.4(ZFPM2):c.2209A>G (p.Lys737Glu)	23414	ZFPM2	HGNC:16700	Pathogenic	1	2012-11-01	397514521	-	RCV000032717	Human Phenotype Ontology:HP:0001719,MedGen:C0013069,Orphanet:ORPHA3426,SNOMED CT:7484005	Double outlet right ventricle	germline	germline	GRCh38	NC_000008.11	8	105802291	105802291	A	G	8q23.1	no assertion criteria provided	1		N	OMIM Allelic Variant:603693.0008	1	39519
551706	single nucleotide variant	NM_012082.4(ZFPM2):c.1318A>G (p.Lys440Glu)	23414	ZFPM2	HGNC:16700	Uncertain significance	0	2018-06-26	-1	-	RCV000705620;RCV000678773	MedGen:C4015129,OMIM:616067;Human Phenotype Ontology:HP:0001636,MedGen:C0039685,OMIM:187500,Orphanet:ORPHA3303,SNOMED CT:86299006	46,XY sex reversal 9;Tetralogy of Fallot	germline	germline	GRCh37	NC_000008.10	8	106813628	106813628	A	G	8q23.1	criteria provided, single submitter	2		N	-	2	560631
551706	single nucleotide variant	NM_012082.4(ZFPM2):c.1318A>G (p.Lys440Glu)	23414	ZFPM2	HGNC:16700	Uncertain significance	0	2018-06-26	-1	-	RCV000705620;RCV000678773	MedGen:C4015129,OMIM:616067;Human Phenotype Ontology:HP:0001636,MedGen:C0039685,OMIM:187500,Orphanet:ORPHA3303,SNOMED CT:86299006	46,XY sex reversal 9;Tetralogy of Fallot	germline	germline	GRCh38	NC_000008.11	8	105801400	105801400	A	G	8q23.1	criteria provided, single submitter	2		N	-	2	560631

## Sheet: Unique phenotype list
PhenotypeList
Long QT syndrome
Sudden cardiac death
Long QT syndrome 10
46,XY sex reversal 9;Tetralogy of Fallot
Diaphragmatic hernia 3;Double outlet right ventricle;Tetralogy of Fallot;not provided
Diaphragmatic hernia 3;Double outlet right ventricle;not provided
Tetralogy of Fallot
Atrial septal defect 7 with or without atrioventricular conduction defects
Cardiovascular phenotype;Congenital heart disease;Hypoplastic left heart syndrome 2;Hypothyroidism, congenital, nongoitrous, 5;Interrupted aortic arch;Tetralogy of Fallot;Truncus arteriosus;not provided;not specified
Cardiovascular phenotype;Congenital heart disease;Tetralogy of Fallot;not provided;not specified
Atrial septal defect 7 with or without atrioventricular conduction defects;Tetralogy of Fallot
Atrial septal defect 7 with or without atrioventricular conduction defects;Atrioventricular septal defect, somatic
Atrioventricular septal defect, somatic
Resting heart rate;not specified
Atrial septal defect 7 with or without atrioventricular conduction defects;Ventricular septal defect 3;not provided
Ventricular septal defect 3
Atrial septal defect 7 with or without atrioventricular conduction defects;Cardiovascular phenotype;not provided;not specified
Atrial septal defect;Cardiovascular phenotype;not provided;not specified
Atrial septal defect-atrioventricular conduction defects syndrome
Cardiac arrhythmia;not specified
Double outlet right ventricle
46,XY sex reversal 9;Tetralogy of Fallot;not provided;not specified
Cardiovascular phenotype;Familial hypertrophic cardiomyopathy 17;Long QT syndrome;not provided;not specified
Cardiovascular phenotype;Long QT syndrome;Romano-Ward syndrome;not provided;not specified
Cardiovascular phenotype;Single ventricle;not provided;small Atrial septal defect
Atrial septal defect 7 with or without atrioventricular conduction defects;Malformation of the heart and great vessels
Atrial septal defect 7 with or without atrioventricular conduction defects;Cardiovascular phenotype;not specified
Atrial septal defect 7 with or without atrioventricular conduction defects;not provided
Abnormality of cardiovascular system morphology;Atrial septal defect 7 with or without atrioventricular conduction defects;Cardiovascular phenotype;not provided
Cardiovascular phenotype;Long QT syndrome;not provided;not specified
Cardiovascular phenotype;Sudden cardiac death;not provided;not specified
Long QT syndrome 10;SUDDEN INFANT DEATH SYNDROME;not provided
Long QT syndrome;Romano-Ward syndrome;not provided
Long QT syndrome;Romano-Ward syndrome
Long QT syndrome;Romano-Ward syndrome;not specified
Atrial septal defect 7 with or without atrioventricular conduction defects;Double outlet right ventricle
Atrial septal defect 7 with or without atrioventricular conduction defects;Cardiovascular phenotype;not provided
Atrial septal defect 7 with or without atrioventricular conduction defects;Atrial septal defect 7 with or without atrioventricular conduction defects;Ventricular septal defect 3
Aortic aneurysm, familial thoracic 4;Bicuspid aortic valve
Sinus bradycardia;Sudden cardiac death
Atrial septal defect 7 with or without atrioventricular conduction defects;Cardiovascular phenotype
DiGeorge sequence;Tetralogy of Fallot
Cardiovascular phenotype;Long QT syndrome 10
Cardiovascular phenotype;Conotruncal heart malformations;DiGeorge sequence;Shprintzen syndrome;Tetralogy of Fallot;not provided
Atrial septal defect;Noncompaction cardiomyopathy;Primary dilated cardiomyopathy;Ventricular fibrillation
Hypoplastic left heart syndrome
Atrial septal defect;Bicoronal synostosis;Bilateral single transverse palmar creases;Bronchomalacia;Clinodactyly of the 5th finger;Coarctation of aorta;Delayed gross motor development;Generalized hypotonia;Heart block;Sagittal craniosynostosis;Tongue tie;Ventricular septal defect
Abnormal morphology of left ventricular trabeculae;Abnormal ventricular septum morphology;Asymmetry of the thorax;Episodic vomiting;Facial asymmetry;Patent foramen ovale;Two-raphe bicuspid aortic valve
Conotruncal heart malformations;DiGeorge sequence;Shprintzen syndrome;Tetralogy of Fallot
Aborted sudden cardiac death
Cardiovascular phenotype
Brugada syndrome
Brugada syndrome 9;Cardiovascular phenotype;not provided
Brugada syndrome 9;Cardiovascular phenotype;Spinocerebellar ataxia 19
Brugada syndrome 9;Cardiovascular phenotype;Spinocerebellar ataxia 19;not provided
Brugada syndrome 9;not provided
Brugada syndrome 9;Spinocerebellar ataxia 19;not provided
CARDIAC-UROGENITAL SYNDROME
CARDIAC-UROGENITAL SYNDROME;not specified
Cardiomyopathy
Myocardial infarction
Arrhythmogenic right ventricular cardiomyopathy;Arrhythmogenic right ventricular cardiomyopathy, type 9
Arrhythmogenic right ventricular cardiomyopathy
Arrhythmogenic right ventricular cardiomyopathy;Muscular dystrophy, limb-girdle, type 2R;Myofibrillar myopathy 1;not provided;not specified
Arrhythmogenic right ventricular cardiomyopathy;not provided
Cardiomyopathy;Cardiovascular phenotype;Dilated Cardiomyopathy, Dominant;Myofibrillar Myopathy, Dominant;Myofibrillar myopathy 1;Primary dilated cardiomyopathy;Scapuloperoneal weakness;not provided;not specified
Cardiomyopathy;Cardiovascular phenotype;Dilated Cardiomyopathy, Dominant;Myofibrillar Myopathy, Dominant;Myofibrillar myopathy 1;Scapuloperoneal weakness;not provided;not specified
Cardiomyopathy;Cardiovascular phenotype;Muscular dystrophy, limb-girdle, type 2R;Myofibrillar myopathy 1;not provided;not specified
Cardiomyopathy;Dilated Cardiomyopathy, Dominant;Myofibrillar Myopathy, Dominant;Myofibrillar myopathy 1;Scapuloperoneal weakness;not provided;not specified
Cardiomyopathy;Dilated cardiomyopathy;Muscular dystrophy, limb-girdle, type 2R;Myofibrillar myopathy 1;not provided
Cardiomyopathy;Muscular dystrophy, limb-girdle, type 2R;Myofibrillar myopathy 1
Cardiomyopathy;not provided
Cardiomyopathy;not provided;not specified
Cardiovascular phenotype;Congenital diaphragmatic hernia;Dilated Cardiomyopathy, Dominant;Myofibrillar Myopathy, Dominant;Myofibrillar myopathy;Myofibrillar myopathy 1;Scapuloperoneal weakness;not provided;not specified
Cardiovascular phenotype;Congenital peripheral neuropathy;Generalized hypotonia;Infantile axial hypotonia;Interstitial pulmonary abnormality;Muscular Diseases;Muscular dystrophy, limb-girdle, type 2R;Myofibrillar myopathy 1;Neonatal hypotonia;Neonatal respiratory distress;Proximal muscle weakness;Proximal muscle weakness in upper limbs;Pulmonary alveolar proteinosis;Respiratory distress;Respirato…
Cardiovascular phenotype;Dilated Cardiomyopathy, Dominant;Muscular dystrophy, limb-girdle, type 2R;Myofibrillar Myopathy, Dominant;Myofibrillar myopathy 1;Myofibrillar myopathy 1;Scapuloperoneal weakness;not provided;not specified
Cardiovascular phenotype;Dilated Cardiomyopathy, Dominant;Muscular dystrophy, limb-girdle, type 2R;Myofibrillar Myopathy, Dominant;Myofibrillar myopathy 1;Myofibrillar myopathy 1;Scapuloperoneal weakness;not specified
Cardiovascular phenotype;Dilated Cardiomyopathy, Dominant;Myofibrillar Myopathy, Dominant;Myofibrillar myopathy 1;Scapuloperoneal weakness;not provided;not specified
Cardiovascular phenotype;Dilated Cardiomyopathy, Dominant;Myofibrillar Myopathy, Dominant;Myofibrillar myopathy 1;Scapuloperoneal weakness;not specified
Cardiovascular phenotype;Muscular dystrophy, limb-girdle, type 2R;Myofibrillar myopathy 1;not provided
Cardiovascular phenotype;Muscular dystrophy, limb-girdle, type 2R;Myofibrillar myopathy 1;not provided;not specified
Cardiovascular phenotype;Muscular dystrophy, limb-girdle, type 2R;Myofibrillar myopathy 1;Primary familial hypertrophic cardiomyopathy;not provided
Cardiovascular phenotype;Myofibrillar myopathy 1;not provided;not specified
Cardiovascular phenotype;not provided
Cardiovascular phenotype;not provided;not specified
Dilated cardiomyopathy 1I
Dilated cardiomyopathy 1I;Muscular dystrophy, limb-girdle, type 2R;Muscular dystrophy, limb-girdle, type 2R;Myofibrillar myopathy 1;Myofibrillar myopathy 1;Scapuloperoneal syndrome, neurogenic, Kaeser type;not provided;not specified
Dilated cardiomyopathy 1I;Muscular dystrophy, limb-girdle, type 2R;Myofibrillar myopathy 1
Dilated cardiomyopathy 1I;Muscular dystrophy, limb-girdle, type 2R;Myofibrillar myopathy 1;Myofibrillar myopathy 1;Scapuloperoneal syndrome, neurogenic, Kaeser type;not provided
Dilated cardiomyopathy 1I;Muscular dystrophy, limb-girdle, type 2R;Myofibrillar myopathy 1;not provided
Dilated cardiomyopathy 1I;Myofibrillar myopathy 1;not provided
Dilated cardiomyopathy 1S
Dilated Cardiomyopathy, Dominant;Left ventricular noncompaction cardiomyopathy;Muscular dystrophy, limb-girdle, type 2R;Myofibrillar Myopathy, Dominant;Myofibrillar myopathy 1;Myofibrillar myopathy 1;Scapuloperoneal weakness;not provided;not specified
Dilated Cardiomyopathy, Dominant;Muscular dystrophy, limb-girdle, type 2R;Myofibrillar Myopathy, Dominant;Myofibrillar myopathy 1;Myofibrillar myopathy 1;Scapuloperoneal weakness;not specified
Dilated Cardiomyopathy, Dominant;Myofibrillar Myopathy, Dominant;Myofibrillar myopathy 1;Scapuloperoneal weakness
Dilated Cardiomyopathy, Dominant;Myofibrillar Myopathy, Dominant;Myofibrillar myopathy 1;Scapuloperoneal weakness;not provided;not specified
Dilated Cardiomyopathy, Dominant;Myofibrillar Myopathy, Dominant;Myofibrillar myopathy 1;Scapuloperoneal weakness;not specified
Myofibrillar myopathy 1;Primary dilated cardiomyopathy;not provided
Neuromuscular Diseases;Primary dilated cardiomyopathy
Neuromuscular Diseases;Primary dilated cardiomyopathy;not provided
Primary dilated cardiomyopathy
Primary dilated cardiomyopathy;not provided;not specified
Primary familial hypertrophic cardiomyopathy

## Sheet: Unique gene list
GeneSymbol
ARHGAP22
PKD1L2
ARVCF
DPP6
VCL
SCN4B
ZFPM2
TBX1
NKX2-5
ADRB1
NPPA
JPH2
HCN4
MYH11
OBSL1
FLNC
TGFB2
DES
SCN10A
KCND3
MYRF
MYOZ2
TNNC1
LGALS2
